# Supplementary material for: How the water-soluble hemicarcerand incarcerates guests at room temperature decoded with modular simulations
Source: Commun Chem. 2021 Mar 1;4:26. doi: 10.1038/s42004-021-00469-3 (PMC9814894; doi:10.1038/s42004-021-00469-3)
Supplement: Supplementary file 3 — Supplementary Data 1 [file 42004_2021_469_MOESM3_ESM.bz2]

Archive with 2 entries (1 files):
- DataS1
- DataS1/tLEaP.in
