# Supplementary material for: How the water-soluble hemicarcerand incarcerates guests at room temperature decoded with modular simulations
Source: Commun Chem. 2021 Mar 1;4:26. doi: 10.1038/s42004-021-00469-3 (PMC9814894; doi:10.1038/s42004-021-00469-3)
Supplement: Supplementary file 3 — Supplementary Data 1 [file 42004_2021_469_MOESM3_ESM.bz2 › DataS1/tLEaP.in]

source leaprc.ff12mc
loadoff ../DataS2/hc1.lib
loadamberparams ../DataS2/hc1.frcmod
m = loadpdb ../DataS3/initial/refapo.pdb
bond m.1.C4   m.2.C18a
bond m.1.O5   m.2.C17a
bond m.1.O16a m.2.C6b
bond m.2.C4   m.3.C18a
bond m.2.O5   m.3.C17a
bond m.2.O16a m.3.C6b
bond m.3.C4   m.4.C18a
bond m.3.O5   m.4.C17a
bond m.3.O16a m.4.C6b
bond m.4.C4   m.1.C18a
bond m.4.O5   m.1.C17a
bond m.4.O16a m.1.C6b
bond m.4.C20  m.1.C1  
addions m Na+ 8
saveamberparm m prmtop prmcrd
quit
