# Supplementary material for: How the water-soluble hemicarcerand incarcerates guests at room temperature decoded with modular simulations
Source: Commun Chem. 2021 Mar 1;4:26. doi: 10.1038/s42004-021-00469-3 (PMC9814894; doi:10.1038/s42004-021-00469-3)
Supplement: Supplementary file 4 — Supplementary Data 2 [file 42004_2021_469_MOESM4_ESM.bz2]

Archive with 11 entries (10 files):
- DataS2
- DataS2/dma.lib
- DataS2/hc1.lib
- DataS2/xyp.lib
- DataS2/dio.lib
- DataS2/hc1.frcmod
- DataS2/eat.lib
- DataS2/nap.frcmod
- DataS2/dea.lib
- DataS2/._nap.lib
- DataS2/nap.lib
