# Supplementary material for: How the water-soluble hemicarcerand incarcerates guests at room temperature decoded with modular simulations
Source: Commun Chem. 2021 Mar 1;4:26. doi: 10.1038/s42004-021-00469-3 (PMC9814894; doi:10.1038/s42004-021-00469-3)
Supplement: Supplementary file 4 — Supplementary Data 2 [file 42004_2021_469_MOESM4_ESM.bz2 › DataS2/hc1.frcmod]

# Average from OPEN and CLOSE
MASS

BOND
OS-CA   450.000   1.3579         from C -OH for constant and from 6-31G* for bond
OS-CT   320.000   1.4068         from CT-OH for constant and from 6-31G* for bond

ANGLE
OS-CA-CA   70.000     119.6080  from CA-C -OH for constant and from 6-31G* for angle  
H1-CT-OS   50.000     108.1619  from H1-CT-OH for constant and from 6-31G* for angle
CA-CT-H1   50.000     111.7029  from CA-CT-HC for constant and from 6-31G* for angle
CT-OS-CA   50.000     119.1039  from CA-N2-CT for constant and from 6-31G* for angle
OS-CT-CA   50.000     110.2755  from OS-CT-N* for constant and from 6-31G* for angle
OS-CT-OS   50.000     112.4379  from CT-CT-OS for constant and from 6-31G* for angle
CA-C -O2   70.000     115.9423  from CA-C -O2 for constant and from 6-31G* for angle
CA-CT-CA   60.000     109.3226  from CT-CT-CA for constant and from 6-31G* for angle

DIHE
X -OS-CT-X    3    0.000000      0.00000         3.0        from X -CT-OH-X
X -CA-OS-X    2    0.000000    180.00000         2.0        from X -C -OH-X

IMPROPER
X -X -CA-CA         1.1          180.          2.          from X -X -CA-HA        

NONBON      
