# Supplementary material for: How the water-soluble hemicarcerand incarcerates guests at room temperature decoded with modular simulations
Source: Commun Chem. 2021 Mar 1;4:26. doi: 10.1038/s42004-021-00469-3 (PMC9814894; doi:10.1038/s42004-021-00469-3)
Supplement: Supplementary file 4 — Supplementary Data 2 [file 42004_2021_469_MOESM4_ESM.bz2 › DataS2/nap.frcmod]

ff12SB protein backbone and sidechain parameters
MASS

BOND

ANGL

DIHE

IMPR
CA-CA-CA-CA         1.1          180.          2.

NONB
