# Supplementary material for: How the water-soluble hemicarcerand incarcerates guests at room temperature decoded with modular simulations
Source: Commun Chem. 2021 Mar 1;4:26. doi: 10.1038/s42004-021-00469-3 (PMC9814894; doi:10.1038/s42004-021-00469-3)
Supplement: Supplementary file 5 — Supplementary Data 3 [file 42004_2021_469_MOESM5_ESM.bz2]

Archive with 66 entries (61 files):
- DataS3
- DataS3/._.DS_Store
- DataS3/.DS_Store
- DataS3/initial
- DataS3/298K
- DataS3/363K
- DataS3/340K
- DataS3/340K/avg.c0dio340.pdb
- DataS3/340K/rep.c0dms340.pdb
- DataS3/340K/rep.c0xyp340.pdb
- DataS3/340K/rep.c0eat340.pdb
- DataS3/340K/avg.c0apo340.pdb
- DataS3/340K/rep.c0dma340.pdb
- DataS3/340K/rep.c0nap340.pdb
- DataS3/340K/rep.c0dea340.pdb
- DataS3/340K/avg.c0eat340.pdb
- DataS3/340K/rep.c0apo340.pdb
- DataS3/340K/rep.c0dio340.pdb
- DataS3/340K/avg.c0dms340.pdb
- DataS3/340K/avg.c0xyp340.pdb
- DataS3/340K/avg.c0dea340.pdb
- DataS3/340K/avg.c0nap340.pdb
- DataS3/340K/avg.c0dma340.pdb
- DataS3/363K/avg.c0dea363.pdb
- DataS3/363K/avg.c0dma363.pdb
- DataS3/363K/avg.c0nap363.pdb
- DataS3/363K/rep.c0apo363.pdb
- DataS3/363K/avg.c0eat363.pdb
- DataS3/363K/avg.c0xyp363.pdb
- DataS3/363K/avg.c0dms363.pdb
- DataS3/363K/rep.c0dio363.pdb
- DataS3/363K/rep.c0nap363.pdb
- DataS3/363K/rep.c0dma363.pdb
- DataS3/363K/rep.c0dea363.pdb
- DataS3/363K/rep.c0xyp363.pdb
- DataS3/363K/rep.c0dms363.pdb
- DataS3/363K/avg.c0dio363.pdb
- DataS3/363K/avg.c0apo363.pdb
- DataS3/363K/rep.c0eat363.pdb
- DataS3/298K/avg.c0xyp298.pdb
- DataS3/298K/rep.c0dio298.pdb
- DataS3/298K/avg.c0dms298.pdb
- DataS3/298K/rep.c0apo298.pdb
- DataS3/298K/avg.c0eat298.pdb
- DataS3/298K/avg.c0dma298.pdb
- DataS3/298K/avg.c0nap298.pdb
- DataS3/298K/avg.c0dea298.pdb
- DataS3/298K/avg.c0apo298.pdb
- DataS3/298K/rep.c0eat298.pdb
- DataS3/298K/rep.c0xyp298.pdb
- DataS3/298K/avg.c0dio298.pdb
- DataS3/298K/rep.c0dms298.pdb
- DataS3/298K/rep.c0dea298.pdb
- DataS3/298K/rep.c0nap298.pdb
- DataS3/298K/rep.c0dma298.pdb
- DataS3/initial/refdea.pdb
- DataS3/initial/refnap.pdb
- DataS3/initial/refapo.pdb
- DataS3/initial/refdma.pdb
- DataS3/initial/apo_ff12mc_Ion_Wat.pdb
- DataS3/initial/refdms.pdb
- DataS3/initial/apo_ff12mc_Ion.pdb
- DataS3/initial/apo_ff12mc_NoIon_NoWat.pdb
- DataS3/initial/refeat.pdb
- DataS3/initial/refdio.pdb
- DataS3/initial/refxyp.pdb
