# Supplementary material for: How the water-soluble hemicarcerand incarcerates guests at room temperature decoded with modular simulations
Source: Commun Chem. 2021 Mar 1;4:26. doi: 10.1038/s42004-021-00469-3 (PMC9814894; doi:10.1038/s42004-021-00469-3)
Supplement: Supplementary file 5 — Supplementary Data 3 [file 42004_2021_469_MOESM5_ESM.bz2 › DataS3/340K/avg.c0dio340.pdb]

ATOM      1  C1  HC1     1      -2.750  -5.018  -1.321  1.00  0.00           C  
ATOM      2  H1  HC1     1      -3.380  -5.196  -0.601  1.00  0.00           H  
ATOM      3  C1a HC1     1      -2.952  -6.192  -2.297  1.00  0.00           C  
ATOM      4 H1aa HC1     1      -3.000  -6.449  -2.518  1.00  0.00           H  
ATOM      5 H1ab HC1     1      -2.994  -6.460  -2.505  1.00  0.00           H  
ATOM      6 H1ac HC1     1      -3.010  -6.455  -2.506  1.00  0.00           H  
ATOM      7  C2  HC1     1      -3.090  -3.631  -1.858  1.00  0.00           C  
ATOM      8  C3  HC1     1      -2.771  -3.298  -3.181  1.00  0.00           C  
ATOM      9  H3  HC1     1      -2.339  -3.917  -3.712  1.00  0.00           H  
ATOM     10  C4  HC1     1      -3.092  -2.042  -3.716  1.00  0.00           C  
ATOM     11  C5  HC1     1      -3.700  -1.076  -2.883  1.00  0.00           C  
ATOM     12  O5  HC1     1      -3.981   0.172  -3.357  1.00  0.00           O  
ATOM     13  C6  HC1     1      -4.010  -1.385  -1.548  1.00  0.00           C  
ATOM     14  C6a HC1     1      -3.691  -2.656  -1.029  1.00  0.00           C  
ATOM     15  O6a HC1     1      -3.966  -2.941   0.275  1.00  0.00           O  
ATOM     16  C6b HC1     1      -2.970  -2.928   1.272  1.00  0.00           C  
ATOM     17 H6ba HC1     1      -2.322  -2.244   1.072  1.00  0.00           H  
ATOM     18 H6bb HC1     1      -3.382  -2.699   2.114  1.00  0.00           H  
ATOM     19  O7  HC1     1      -4.620  -0.450  -0.766  1.00  0.00           O  
ATOM     20  C8  HC1     1      -6.006  -0.477  -0.523  1.00  0.00           C  
ATOM     21  H8a HC1     1      -6.361   0.324  -0.894  1.00  0.00           H  
ATOM     22  H8b HC1     1      -6.371  -1.207  -1.020  1.00  0.00           H  
ATOM     23  C9  HC1     1      -6.376  -0.589   0.938  1.00  0.00           C  
ATOM     24  C10 HC1     1      -7.666  -0.765   1.369  1.00  0.00           C  
ATOM     25 C10a HC1     1      -8.776  -0.835   0.495  1.00  0.00           C  
ATOM     26 O10a HC1     1      -8.695  -0.733  -0.716  1.00  0.00           O  
ATOM     27 O10b HC1     1      -9.860  -1.000   0.965  1.00  0.00           O  
ATOM     28  C11 HC1     1      -7.855  -0.875   2.755  1.00  0.00           C  
ATOM     29  H11 HC1     1      -8.689  -0.996   3.043  1.00  0.00           H  
ATOM     30  C12 HC1     1      -6.843  -0.813   3.724  1.00  0.00           C  
ATOM     31 C12a HC1     1      -7.167  -0.952   5.093  1.00  0.00           C  
ATOM     32 O12a HC1     1      -6.346  -0.925   5.993  1.00  0.00           O  
ATOM     33 O12b HC1     1      -8.311  -1.110   5.393  1.00  0.00           O  
ATOM     34  C13 HC1     1      -5.566  -0.615   3.267  1.00  0.00           C  
ATOM     35 C13a HC1     1      -5.375  -0.516   1.896  1.00  0.00           C  
ATOM     36 H13a HC1     1      -4.540  -0.396   1.607  1.00  0.00           H  
ATOM     37  C14 HC1     1      -4.372  -0.503   4.187  1.00  0.00           C  
ATOM     38 H14a HC1     1      -4.216  -1.333   4.626  1.00  0.00           H  
ATOM     39 H14b HC1     1      -4.530   0.151   4.865  1.00  0.00           H  
ATOM     40  O15 HC1     1      -3.172  -0.160   3.535  1.00  0.00           O  
ATOM     41  C16 HC1     1      -2.474   0.964   3.865  1.00  0.00           C  
ATOM     42 C16a HC1     1      -2.868   2.223   3.374  1.00  0.00           C  
ATOM     43 O16a HC1     1      -3.940   2.314   2.534  1.00  0.00           O  
ATOM     44  C17 HC1     1      -1.350   0.859   4.702  1.00  0.00           C  
ATOM     45  O17 HC1     1      -0.960  -0.374   5.137  1.00  0.00           O  
ATOM     46 C17a HC1     1       0.122  -1.055   4.550  1.00  0.00           C  
ATOM     47 H17a HC1     1       0.157  -0.862   3.606  1.00  0.00           H  
ATOM     48 H17b HC1     1      -0.027  -2.003   4.647  1.00  0.00           H  
ATOM     49  C18 HC1     1      -0.630   2.016   5.077  1.00  0.00           C  
ATOM     50 C18a HC1     1       0.592   1.923   5.985  1.00  0.00           C  
ATOM     51 H18a HC1     1       0.466   1.128   6.534  1.00  0.00           H  
ATOM     52 C18b HC1     1       0.767   3.062   7.005  1.00  0.00           C  
ATOM     53 H18b HC1     1       0.813   3.305   7.243  1.00  0.00           H  
ATOM     54 H18c HC1     1       0.796   3.308   7.240  1.00  0.00           H  
ATOM     55 H18d HC1     1       0.807   3.317   7.230  1.00  0.00           H  
ATOM     56  C19 HC1     1      -1.029   3.263   4.572  1.00  0.00           C  
ATOM     57  H19 HC1     1      -0.538   4.014   4.782  1.00  0.00           H  
ATOM     58  C20 HC1     1      -2.158   3.387   3.750  1.00  0.00           C  
ATOM     59  C1  HC1     2      -2.576   4.763   3.240  1.00  0.00           C  
ATOM     60  H1  HC1     2      -3.534   4.713   3.069  1.00  0.00           H  
ATOM     61  C1a HC1     2      -2.433   5.927   4.237  1.00  0.00           C  
ATOM     62 H1aa HC1     2      -2.404   6.189   4.456  1.00  0.00           H  
ATOM     63 H1ab HC1     2      -2.413   6.191   4.456  1.00  0.00           H  
ATOM     64 H1ac HC1     2      -2.409   6.183   4.463  1.00  0.00           H  
ATOM     65  C2  HC1     2      -1.909   4.953   1.882  1.00  0.00           C  
ATOM     66  C3  HC1     2      -0.656   5.579   1.803  1.00  0.00           C  
ATOM     67  H3  HC1     2      -0.240   5.860   2.577  1.00  0.00           H  
ATOM     68  C4  HC1     2      -0.018   5.782   0.570  1.00  0.00           C  
ATOM     69  C5  HC1     2      -0.626   5.293  -0.607  1.00  0.00           C  
ATOM     70  O5  HC1     2      -0.002   5.437  -1.812  1.00  0.00           O  
ATOM     71  C6  HC1     2      -1.879   4.653  -0.544  1.00  0.00           C  
ATOM     72  C6a HC1     2      -2.512   4.472   0.698  1.00  0.00           C  
ATOM     73  O6a HC1     2      -3.705   3.814   0.746  1.00  0.00           O  
ATOM     74  C6b HC1     2      -3.790   2.467   1.141  1.00  0.00           C  
ATOM     75 H6ba HC1     2      -4.553   2.069   0.706  1.00  0.00           H  
ATOM     76 H6bb HC1     2      -3.007   1.990   0.845  1.00  0.00           H  
ATOM     77  O7  HC1     2      -2.489   4.208  -1.678  1.00  0.00           O  
ATOM     78  C8  HC1     2      -3.199   5.078  -2.526  1.00  0.00           C  
ATOM     79  H8a HC1     2      -4.104   4.785  -2.521  1.00  0.00           H  
ATOM     80  H8b HC1     2      -3.179   5.946  -2.131  1.00  0.00           H  
ATOM     81  C9  HC1     2      -2.675   5.127  -3.943  1.00  0.00           C  
ATOM     82  C10 HC1     2      -3.145   6.005  -4.882  1.00  0.00           C  
ATOM     83 C10a HC1     2      -4.181   6.933  -4.627  1.00  0.00           C  
ATOM     84 O10a HC1     2      -4.760   7.032  -3.560  1.00  0.00           O  
ATOM     85 O10b HC1     2      -4.516   7.661  -5.507  1.00  0.00           O  
ATOM     86  C11 HC1     2      -2.546   5.951  -6.148  1.00  0.00           C  
ATOM     87  H11 HC1     2      -2.842   6.521  -6.763  1.00  0.00           H  
ATOM     88  C12 HC1     2      -1.522   5.071  -6.530  1.00  0.00           C  
ATOM     89 C12a HC1     2      -0.994   5.125  -7.841  1.00  0.00           C  
ATOM     90 O12a HC1     2      -0.097   4.408  -8.244  1.00  0.00           O  
ATOM     91 O12b HC1     2      -1.447   5.924  -8.600  1.00  0.00           O  
ATOM     92  C13 HC1     2      -1.085   4.190  -5.579  1.00  0.00           C  
ATOM     93 C13a HC1     2      -1.669   4.249  -4.322  1.00  0.00           C  
ATOM     94 H13a HC1     2      -1.375   3.676  -3.706  1.00  0.00           H  
ATOM     95  C14 HC1     2      -0.005   3.165  -5.842  1.00  0.00           C  
ATOM     96 H14a HC1     2       0.828   3.596  -5.996  1.00  0.00           H  
ATOM     97 H14b HC1     2      -0.211   2.655  -6.623  1.00  0.00           H  
ATOM     98  O15 HC1     2       0.199   2.260  -4.784  1.00  0.00           O  
ATOM     99  C16 HC1     2       0.054   0.915  -4.954  1.00  0.00           C  
ATOM    100 C16a HC1     2       1.192   0.113  -5.138  1.00  0.00           C  
ATOM    101 O16a HC1     2       2.425   0.695  -5.103  1.00  0.00           O  
ATOM    102  C17 HC1     2      -1.225   0.326  -4.949  1.00  0.00           C  
ATOM    103  O17 HC1     2      -2.326   1.104  -4.735  1.00  0.00           O  
ATOM    104 C17a HC1     2      -2.981   1.153  -3.487  1.00  0.00           C  
ATOM    105 H17a HC1     2      -2.335   1.058  -2.779  1.00  0.00           H  
ATOM    106 H17b HC1     2      -3.391   2.020  -3.393  1.00  0.00           H  
ATOM    107  C18 HC1     2      -1.368  -1.065  -5.158  1.00  0.00           C  
ATOM    108 C18a HC1     2      -2.746  -1.723  -5.167  1.00  0.00           C  
ATOM    109 H18a HC1     2      -3.375  -1.039  -5.454  1.00  0.00           H  
ATOM    110 C18b HC1     2      -2.944  -2.867  -6.179  1.00  0.00           C  
ATOM    111 H18b HC1     2      -2.974  -3.114  -6.414  1.00  0.00           H  
ATOM    112 H18c HC1     2      -3.008  -3.107  -6.414  1.00  0.00           H  
ATOM    113 H18d HC1     2      -2.996  -3.130  -6.393  1.00  0.00           H  
ATOM    114  C19 HC1     2      -0.221  -1.853  -5.323  1.00  0.00           C  
ATOM    115  H19 HC1     2      -0.309  -2.766  -5.418  1.00  0.00           H  
ATOM    116  C20 HC1     2       1.060  -1.278  -5.344  1.00  0.00           C  
ATOM    117  C1  HC1     3       2.284  -2.166  -5.546  1.00  0.00           C  
ATOM    118  H1  HC1     3       2.973  -1.597  -5.932  1.00  0.00           H  
ATOM    119  C1a HC1     3       2.132  -3.314  -6.561  1.00  0.00           C  
ATOM    120 H1aa HC1     3       2.105  -3.561  -6.796  1.00  0.00           H  
ATOM    121 H1ab HC1     3       2.109  -3.569  -6.786  1.00  0.00           H  
ATOM    122 H1ac HC1     3       2.096  -3.566  -6.788  1.00  0.00           H  
ATOM    123  C2  HC1     3       2.779  -2.558  -4.156  1.00  0.00           C  
ATOM    124  C3  HC1     3       2.327  -3.748  -3.567  1.00  0.00           C  
ATOM    125  H3  HC1     3       1.720  -4.275  -4.019  1.00  0.00           H  
ATOM    126  C4  HC1     3       2.779  -4.152  -2.301  1.00  0.00           C  
ATOM    127  C5  HC1     3       3.663  -3.311  -1.586  1.00  0.00           C  
ATOM    128  O5  HC1     3       4.082  -3.650  -0.334  1.00  0.00           O  
ATOM    129  C6  HC1     3       4.112  -2.108  -2.155  1.00  0.00           C  
ATOM    130  C6a HC1     3       3.658  -1.722  -3.432  1.00  0.00           C  
ATOM    131  O6a HC1     3       4.069  -0.536  -3.966  1.00  0.00           O  
ATOM    132  C6b HC1     3       3.249   0.610  -3.965  1.00  0.00           C  
ATOM    133 H6ba HC1     3       2.708   0.620  -3.168  1.00  0.00           H  
ATOM    134 H6bb HC1     3       3.814   1.390  -3.940  1.00  0.00           H  
ATOM    135  O7  HC1     3       4.986  -1.322  -1.464  1.00  0.00           O  
ATOM    136  C8  HC1     3       6.366  -1.333  -1.739  1.00  0.00           C  
ATOM    137  H8a HC1     3       6.796  -1.649  -0.952  1.00  0.00           H  
ATOM    138  H8b HC1     3       6.519  -1.979  -2.426  1.00  0.00           H  
ATOM    139  C9  HC1     3       6.926   0.013  -2.140  1.00  0.00           C  
ATOM    140  C10 HC1     3       8.216   0.187  -2.568  1.00  0.00           C  
ATOM    141 C10a HC1     3       9.152  -0.868  -2.656  1.00  0.00           C  
ATOM    142 O10a HC1     3       8.912  -2.022  -2.348  1.00  0.00           O  
ATOM    143 O10b HC1     3      10.248  -0.620  -3.051  1.00  0.00           O  
ATOM    144  C11 HC1     3       8.587   1.491  -2.927  1.00  0.00           C  
ATOM    145  H11 HC1     3       9.421   1.611  -3.212  1.00  0.00           H  
ATOM    146  C12 HC1     3       7.759   2.620  -2.875  1.00  0.00           C  
ATOM    147 C12a HC1     3       8.255   3.883  -3.276  1.00  0.00           C  
ATOM    148 O12a HC1     3       7.595   4.906  -3.275  1.00  0.00           O  
ATOM    149 O12b HC1     3       9.384   3.955  -3.646  1.00  0.00           O  
ATOM    150  C13 HC1     3       6.482   2.423  -2.424  1.00  0.00           C  
ATOM    151 C13a HC1     3       6.108   1.132  -2.078  1.00  0.00           C  
ATOM    152 H13a HC1     3       5.273   1.011  -1.793  1.00  0.00           H  
ATOM    153  C14 HC1     3       5.476   3.542  -2.288  1.00  0.00           C  
ATOM    154 H14a HC1     3       5.245   3.883  -3.145  1.00  0.00           H  
ATOM    155 H14b HC1     3       5.842   4.265  -1.782  1.00  0.00           H  
ATOM    156  O15 HC1     3       4.270   3.162  -1.669  1.00  0.00           O  
ATOM    157  C16 HC1     3       3.833   3.756  -0.524  1.00  0.00           C  
ATOM    158 C16a HC1     3       4.363   3.381   0.726  1.00  0.00           C  
ATOM    159 O16a HC1     3       5.295   2.387   0.795  1.00  0.00           O  
ATOM    160  C17 HC1     3       2.848   4.756  -0.595  1.00  0.00           C  
ATOM    161  O17 HC1     3       2.317   5.079  -1.810  1.00  0.00           O  
ATOM    162 C17a HC1     3       1.057   4.599  -2.214  1.00  0.00           C  
ATOM    163 H17a HC1     3       1.049   4.540  -3.175  1.00  0.00           H  
ATOM    164 H17b HC1     3       0.918   3.712  -1.866  1.00  0.00           H  
ATOM    165  C18 HC1     3       2.404   5.405   0.579  1.00  0.00           C  
ATOM    166 C18a HC1     3       1.333   6.492   0.523  1.00  0.00           C  
ATOM    167 H18a HC1     3       1.400   6.895  -0.360  1.00  0.00           H  
ATOM    168 C18b HC1     3       1.514   7.674   1.492  1.00  0.00           C  
ATOM    169 H18b HC1     3       1.555   7.942   1.699  1.00  0.00           H  
ATOM    170 H18c HC1     3       1.555   7.941   1.703  1.00  0.00           H  
ATOM    171 H18d HC1     3       1.553   7.941   1.702  1.00  0.00           H  
ATOM    172  C19 HC1     3       2.933   5.012   1.818  1.00  0.00           C  
ATOM    173  H19 HC1     3       2.616   5.406   2.590  1.00  0.00           H  
ATOM    174  C20 HC1     3       3.930   4.030   1.905  1.00  0.00           C  
ATOM    175  C1  HC1     4       4.501   3.650   3.269  1.00  0.00           C  
ATOM    176  H1  HC1     4       5.398   3.308   3.105  1.00  0.00           H  
ATOM    177  C1a HC1     4       4.713   4.808   4.262  1.00  0.00           C  
ATOM    178 H1aa HC1     4       4.778   5.061   4.484  1.00  0.00           H  
ATOM    179 H1ab HC1     4       4.765   5.069   4.474  1.00  0.00           H  
ATOM    180 H1ac HC1     4       4.760   5.059   4.488  1.00  0.00           H  
ATOM    181  C2  HC1     4       3.680   2.468   3.777  1.00  0.00           C  
ATOM    182  C3  HC1     4       2.557   2.697   4.586  1.00  0.00           C  
ATOM    183  H3  HC1     4       2.319   3.564   4.793  1.00  0.00           H  
ATOM    184  C4  HC1     4       1.791   1.634   5.084  1.00  0.00           C  
ATOM    185  C5  HC1     4       2.121   0.313   4.711  1.00  0.00           C  
ATOM    186  O5  HC1     4       1.359  -0.734   5.143  1.00  0.00           O  
ATOM    187  C6  HC1     4       3.238   0.067   3.888  1.00  0.00           C  
ATOM    188  C6a HC1     4       4.007   1.142   3.412  1.00  0.00           C  
ATOM    189  O6a HC1     4       5.061   0.890   2.585  1.00  0.00           O  
ATOM    190  C6b HC1     4       4.968   1.076   1.194  1.00  0.00           C  
ATOM    191 H6ba HC1     4       5.576   0.465   0.764  1.00  0.00           H  
ATOM    192 H6bb HC1     4       4.078   0.860   0.893  1.00  0.00           H  
ATOM    193  O7  HC1     4       3.583  -1.207   3.549  1.00  0.00           O  
ATOM    194  C8  HC1     4       4.300  -2.039   4.428  1.00  0.00           C  
ATOM    195  H8a HC1     4       5.131  -2.231   4.007  1.00  0.00           H  
ATOM    196  H8b HC1     4       4.491  -1.530   5.215  1.00  0.00           H  
ATOM    197  C9  HC1     4       3.585  -3.322   4.789  1.00  0.00           C  
ATOM    198  C10 HC1     4       4.055  -4.201   5.728  1.00  0.00           C  
ATOM    199 C10a HC1     4       5.264  -4.006   6.436  1.00  0.00           C  
ATOM    200 O10a HC1     4       6.004  -3.053   6.271  1.00  0.00           O  
ATOM    201 O10b HC1     4       5.583  -4.822   7.243  1.00  0.00           O  
ATOM    202  C11 HC1     4       3.273  -5.338   5.972  1.00  0.00           C  
ATOM    203  H11 HC1     4       3.568  -5.913   6.586  1.00  0.00           H  
ATOM    204  C12 HC1     4       2.065  -5.653   5.330  1.00  0.00           C  
ATOM    205 C12a HC1     4       1.365  -6.831   5.678  1.00  0.00           C  
ATOM    206 O12a HC1     4       0.303  -7.164   5.180  1.00  0.00           O  
ATOM    207 O12b HC1     4       1.833  -7.545   6.511  1.00  0.00           O  
ATOM    208  C13 HC1     4       1.629  -4.769   4.380  1.00  0.00           C  
ATOM    209 C13a HC1     4       2.397  -3.636   4.144  1.00  0.00           C  
ATOM    210 H13a HC1     4       2.101  -3.061   3.530  1.00  0.00           H  
ATOM    211  C14 HC1     4       0.360  -4.975   3.585  1.00  0.00           C  
ATOM    212 H14a HC1     4      -0.398  -4.920   4.157  1.00  0.00           H  
ATOM    213 H14b HC1     4       0.352  -5.843   3.185  1.00  0.00           H  
ATOM    214  O15 HC1     4       0.162  -4.033   2.560  1.00  0.00           O  
ATOM    215  C16 HC1     4       0.045  -4.407   1.254  1.00  0.00           C  
ATOM    216 C16a HC1     4      -1.230  -4.499   0.673  1.00  0.00           C  
ATOM    217 O16a HC1     4      -2.325  -4.169   1.418  1.00  0.00           O  
ATOM    218  C17 HC1     4       1.188  -4.701   0.487  1.00  0.00           C  
ATOM    219  O17 HC1     4       2.427  -4.578   1.046  1.00  0.00           O  
ATOM    220 C17a HC1     4       3.259  -3.469   0.793  1.00  0.00           C  
ATOM    221 H17a HC1     4       2.720  -2.679   0.680  1.00  0.00           H  
ATOM    222 H17b HC1     4       3.823  -3.329   1.562  1.00  0.00           H  
ATOM    223  C18 HC1     4       1.055  -5.123  -0.855  1.00  0.00           C  
ATOM    224 C18a HC1     4       2.280  -5.462  -1.701  1.00  0.00           C  
ATOM    225 H18a HC1     4       2.968  -5.757  -1.078  1.00  0.00           H  
ATOM    226 C18b HC1     4       2.125  -6.640  -2.678  1.00  0.00           C  
ATOM    227 H18b HC1     4       2.113  -6.903  -2.896  1.00  0.00           H  
ATOM    228 H18c HC1     4       2.082  -6.896  -2.900  1.00  0.00           H  
ATOM    229 H18d HC1     4       2.090  -6.916  -2.877  1.00  0.00           H  
ATOM    230  C19 HC1     4      -0.225  -5.193  -1.425  1.00  0.00           C  
ATOM    231  H19 HC1     4      -0.312  -5.426  -2.313  1.00  0.00           H  
ATOM    232  C20 HC1     4      -1.374  -4.914  -0.670  1.00  0.00           C  
ATOM    233  O1  DIO     5       0.349   0.304  -0.095  1.00  0.00           O  
ATOM    234  C2  DIO     5       0.346   0.316  -0.088  1.00  0.00           C  
ATOM    235  H3  DIO     5       0.340   0.318  -0.096  1.00  0.00           H  
ATOM    236  H4  DIO     5       0.336   0.327  -0.082  1.00  0.00           H  
ATOM    237  C3  DIO     5       0.367   0.309  -0.075  1.00  0.00           C  
ATOM    238  H5  DIO     5       0.374   0.312  -0.064  1.00  0.00           H  
ATOM    239  H6  DIO     5       0.365   0.308  -0.072  1.00  0.00           H  
ATOM    240  O4  DIO     5       0.375   0.302  -0.084  1.00  0.00           O  
ATOM    241  C5  DIO     5       0.373   0.294  -0.096  1.00  0.00           C  
ATOM    242  H9  DIO     5       0.376   0.297  -0.093  1.00  0.00           H  
ATOM    243  H10 DIO     5       0.379   0.282  -0.101  1.00  0.00           H  
ATOM    244  C6  DIO     5       0.357   0.298  -0.104  1.00  0.00           C  
ATOM    245  H11 DIO     5       0.349   0.293  -0.117  1.00  0.00           H  
ATOM    246  H12 DIO     5       0.358   0.299  -0.106  1.00  0.00           H  
END
