# Supplementary material for: How the water-soluble hemicarcerand incarcerates guests at room temperature decoded with modular simulations
Source: Commun Chem. 2021 Mar 1;4:26. doi: 10.1038/s42004-021-00469-3 (PMC9814894; doi:10.1038/s42004-021-00469-3)
Supplement: Supplementary file 5 — Supplementary Data 3 [file 42004_2021_469_MOESM5_ESM.bz2 › DataS3/340K/rep.c0dms340.pdb]

ATOM      1  C1  HC1     1      -0.629  -6.005  -0.757  1.00  0.00           C  
ATOM      2  H1  HC1     1      -0.692  -6.375   0.149  1.00  0.00           H  
ATOM      3  C1a HC1     1      -0.809  -7.252  -1.779  1.00  0.00           C  
ATOM      4 H1aa HC1     1       0.094  -7.404  -2.126  1.00  0.00           H  
ATOM      5 H1ab HC1     1      -1.210  -8.040  -1.359  1.00  0.00           H  
ATOM      6 H1ac HC1     1      -1.373  -7.111  -2.568  1.00  0.00           H  
ATOM      7  C2  HC1     1      -1.729  -4.950  -0.851  1.00  0.00           C  
ATOM      8  C3  HC1     1      -2.379  -4.621  -2.058  1.00  0.00           C  
ATOM      9  H3  HC1     1      -2.067  -5.131  -2.770  1.00  0.00           H  
ATOM     10  C4  HC1     1      -3.333  -3.564  -2.095  1.00  0.00           C  
ATOM     11  C5  HC1     1      -3.794  -2.904  -0.941  1.00  0.00           C  
ATOM     12  O5  HC1     1      -4.648  -1.859  -0.981  1.00  0.00           O  
ATOM     13  C6  HC1     1      -3.168  -3.291   0.291  1.00  0.00           C  
ATOM     14  C6a HC1     1      -2.124  -4.247   0.318  1.00  0.00           C  
ATOM     15  O6a HC1     1      -1.519  -4.501   1.526  1.00  0.00           O  
ATOM     16  C6b HC1     1      -0.262  -3.966   2.000  1.00  0.00           C  
ATOM     17 H6ba HC1     1      -0.012  -3.071   1.690  1.00  0.00           H  
ATOM     18 H6bb HC1     1      -0.206  -3.953   2.979  1.00  0.00           H  
ATOM     19  O7  HC1     1      -3.486  -2.625   1.483  1.00  0.00           O  
ATOM     20  C8  HC1     1      -4.649  -2.835   2.258  1.00  0.00           C  
ATOM     21  H8a HC1     1      -5.067  -3.569   1.763  1.00  0.00           H  
ATOM     22  H8b HC1     1      -4.393  -3.057   3.178  1.00  0.00           H  
ATOM     23  C9  HC1     1      -5.641  -1.620   2.301  1.00  0.00           C  
ATOM     24  C10 HC1     1      -6.987  -1.826   2.665  1.00  0.00           C  
ATOM     25 C10a HC1     1      -7.489  -3.091   3.191  1.00  0.00           C  
ATOM     26 O10a HC1     1      -6.705  -4.001   3.577  1.00  0.00           O  
ATOM     27 O10b HC1     1      -8.714  -3.346   3.142  1.00  0.00           O  
ATOM     28  C11 HC1     1      -7.871  -0.737   2.527  1.00  0.00           C  
ATOM     29  H11 HC1     1      -8.712  -0.964   2.853  1.00  0.00           H  
ATOM     30  C12 HC1     1      -7.531   0.636   2.239  1.00  0.00           C  
ATOM     31 C12a HC1     1      -8.525   1.671   2.218  1.00  0.00           C  
ATOM     32 O12a HC1     1      -8.197   2.808   1.820  1.00  0.00           O  
ATOM     33 O12b HC1     1      -9.708   1.466   2.685  1.00  0.00           O  
ATOM     34  C13 HC1     1      -6.179   0.729   1.819  1.00  0.00           C  
ATOM     35 C13a HC1     1      -5.243  -0.347   1.914  1.00  0.00           C  
ATOM     36 H13a HC1     1      -4.372  -0.215   1.613  1.00  0.00           H  
ATOM     37  C14 HC1     1      -5.611   2.035   1.319  1.00  0.00           C  
ATOM     38 H14a HC1     1      -5.853   2.761   1.931  1.00  0.00           H  
ATOM     39 H14b HC1     1      -5.992   2.382   0.485  1.00  0.00           H  
ATOM     40  O15 HC1     1      -4.182   1.997   1.148  1.00  0.00           O  
ATOM     41  C16 HC1     1      -3.438   2.829   1.994  1.00  0.00           C  
ATOM     42 C16a HC1     1      -2.983   4.103   1.521  1.00  0.00           C  
ATOM     43 O16a HC1     1      -3.299   4.463   0.298  1.00  0.00           O  
ATOM     44  C17 HC1     1      -3.081   2.404   3.300  1.00  0.00           C  
ATOM     45  O17 HC1     1      -3.396   1.154   3.712  1.00  0.00           O  
ATOM     46 C17a HC1     1      -2.483   0.099   3.690  1.00  0.00           C  
ATOM     47 H17a HC1     1      -1.967   0.197   2.863  1.00  0.00           H  
ATOM     48 H17b HC1     1      -2.927  -0.775   3.693  1.00  0.00           H  
ATOM     49  C18 HC1     1      -2.180   3.252   4.057  1.00  0.00           C  
ATOM     50 C18a HC1     1      -1.628   2.798   5.419  1.00  0.00           C  
ATOM     51 H18a HC1     1      -2.342   2.210   5.742  1.00  0.00           H  
ATOM     52 C18b HC1     1      -1.465   3.849   6.499  1.00  0.00           C  
ATOM     53 H18b HC1     1      -2.332   4.273   6.668  1.00  0.00           H  
ATOM     54 H18c HC1     1      -0.729   4.459   6.284  1.00  0.00           H  
ATOM     55 H18d HC1     1      -1.260   3.391   7.341  1.00  0.00           H  
ATOM     56  C19 HC1     1      -1.643   4.385   3.446  1.00  0.00           C  
ATOM     57  H19 HC1     1      -1.051   4.861   3.981  1.00  0.00           H  
ATOM     58  C20 HC1     1      -2.011   4.878   2.211  1.00  0.00           C  
ATOM     59  C1  HC1     2      -1.527   6.274   1.722  1.00  0.00           C  
ATOM     60  H1  HC1     2      -2.236   6.620   1.140  1.00  0.00           H  
ATOM     61  C1a HC1     2      -1.381   7.355   2.889  1.00  0.00           C  
ATOM     62 H1aa HC1     2      -0.659   7.053   3.480  1.00  0.00           H  
ATOM     63 H1ab HC1     2      -1.113   8.203   2.478  1.00  0.00           H  
ATOM     64 H1ac HC1     2      -2.158   7.456   3.476  1.00  0.00           H  
ATOM     65  C2  HC1     2      -0.346   6.028   0.751  1.00  0.00           C  
ATOM     66  C3  HC1     2       0.947   6.046   1.313  1.00  0.00           C  
ATOM     67  H3  HC1     2       1.036   6.297   2.205  1.00  0.00           H  
ATOM     68  C4  HC1     2       2.110   5.692   0.577  1.00  0.00           C  
ATOM     69  C5  HC1     2       1.964   5.245  -0.777  1.00  0.00           C  
ATOM     70  O5  HC1     2       3.039   4.842  -1.540  1.00  0.00           O  
ATOM     71  C6  HC1     2       0.691   5.216  -1.323  1.00  0.00           C  
ATOM     72  C6a HC1     2      -0.467   5.495  -0.539  1.00  0.00           C  
ATOM     73  O6a HC1     2      -1.761   5.301  -1.084  1.00  0.00           O  
ATOM     74  C6b HC1     2      -2.476   4.150  -0.810  1.00  0.00           C  
ATOM     75 H6ba HC1     2      -3.012   3.966  -1.610  1.00  0.00           H  
ATOM     76 H6bb HC1     2      -1.900   3.370  -0.665  1.00  0.00           H  
ATOM     77  O7  HC1     2       0.449   4.662  -2.557  1.00  0.00           O  
ATOM     78  C8  HC1     2       0.305   5.456  -3.781  1.00  0.00           C  
ATOM     79  H8a HC1     2       0.355   6.396  -3.508  1.00  0.00           H  
ATOM     80  H8b HC1     2       1.068   5.279  -4.370  1.00  0.00           H  
ATOM     81  C9  HC1     2      -1.061   5.301  -4.489  1.00  0.00           C  
ATOM     82  C10 HC1     2      -1.593   6.291  -5.377  1.00  0.00           C  
ATOM     83 C10a HC1     2      -0.941   7.567  -5.738  1.00  0.00           C  
ATOM     84 O10a HC1     2       0.109   7.906  -5.152  1.00  0.00           O  
ATOM     85 O10b HC1     2      -1.443   8.303  -6.596  1.00  0.00           O  
ATOM     86  C11 HC1     2      -2.814   6.069  -5.940  1.00  0.00           C  
ATOM     87  H11 HC1     2      -3.148   6.749  -6.478  1.00  0.00           H  
ATOM     88  C12 HC1     2      -3.600   4.955  -5.671  1.00  0.00           C  
ATOM     89 C12a HC1     2      -4.925   4.911  -6.256  1.00  0.00           C  
ATOM     90 O12a HC1     2      -5.726   3.911  -6.201  1.00  0.00           O  
ATOM     91 O12b HC1     2      -5.406   5.927  -6.787  1.00  0.00           O  
ATOM     92  C13 HC1     2      -3.045   3.904  -4.924  1.00  0.00           C  
ATOM     93 C13a HC1     2      -1.773   4.051  -4.401  1.00  0.00           C  
ATOM     94 H13a HC1     2      -1.349   3.370  -3.929  1.00  0.00           H  
ATOM     95  C14 HC1     2      -3.818   2.618  -4.633  1.00  0.00           C  
ATOM     96 H14a HC1     2      -4.038   2.133  -5.456  1.00  0.00           H  
ATOM     97 H14b HC1     2      -4.623   2.854  -4.126  1.00  0.00           H  
ATOM     98  O15 HC1     2      -3.033   1.667  -3.846  1.00  0.00           O  
ATOM     99  C16 HC1     2      -2.541   0.460  -4.173  1.00  0.00           C  
ATOM    100 C16a HC1     2      -1.350   0.239  -4.928  1.00  0.00           C  
ATOM    101 O16a HC1     2      -0.642   1.282  -5.461  1.00  0.00           O  
ATOM    102  C17 HC1     2      -3.255  -0.638  -3.561  1.00  0.00           C  
ATOM    103  O17 HC1     2      -4.335  -0.440  -2.732  1.00  0.00           O  
ATOM    104 C17a HC1     2      -4.332  -0.579  -1.332  1.00  0.00           C  
ATOM    105 H17a HC1     2      -3.439  -0.408  -0.964  1.00  0.00           H  
ATOM    106 H17b HC1     2      -4.848   0.169  -0.967  1.00  0.00           H  
ATOM    107  C18 HC1     2      -2.855  -1.961  -3.839  1.00  0.00           C  
ATOM    108 C18a HC1     2      -3.749  -3.141  -3.453  1.00  0.00           C  
ATOM    109 H18a HC1     2      -4.690  -2.884  -3.354  1.00  0.00           H  
ATOM    110 C18b HC1     2      -3.937  -4.242  -4.630  1.00  0.00           C  
ATOM    111 H18b HC1     2      -3.145  -4.765  -4.876  1.00  0.00           H  
ATOM    112 H18c HC1     2      -4.067  -3.859  -5.523  1.00  0.00           H  
ATOM    113 H18d HC1     2      -4.682  -4.848  -4.434  1.00  0.00           H  
ATOM    114  C19 HC1     2      -1.709  -2.207  -4.601  1.00  0.00           C  
ATOM    115  H19 HC1     2      -1.531  -3.077  -4.875  1.00  0.00           H  
ATOM    116  C20 HC1     2      -1.006  -1.118  -5.197  1.00  0.00           C  
ATOM    117  C1  HC1     3       0.103  -1.476  -6.118  1.00  0.00           C  
ATOM    118  H1  HC1     3       0.291  -0.774  -6.774  1.00  0.00           H  
ATOM    119  C1a HC1     3      -0.090  -2.791  -6.927  1.00  0.00           C  
ATOM    120 H1aa HC1     3       0.643  -3.077  -7.511  1.00  0.00           H  
ATOM    121 H1ab HC1     3      -0.203  -3.613  -6.406  1.00  0.00           H  
ATOM    122 H1ac HC1     3      -0.846  -2.806  -7.550  1.00  0.00           H  
ATOM    123  C2  HC1     3       1.372  -1.462  -5.268  1.00  0.00           C  
ATOM    124  C3  HC1     3       1.794  -2.667  -4.786  1.00  0.00           C  
ATOM    125  H3  HC1     3       1.211  -3.386  -4.873  1.00  0.00           H  
ATOM    126  C4  HC1     3       2.967  -2.849  -4.043  1.00  0.00           C  
ATOM    127  C5  HC1     3       3.694  -1.729  -3.665  1.00  0.00           C  
ATOM    128  O5  HC1     3       4.732  -1.893  -2.792  1.00  0.00           O  
ATOM    129  C6  HC1     3       3.241  -0.437  -4.143  1.00  0.00           C  
ATOM    130  C6a HC1     3       2.136  -0.313  -5.018  1.00  0.00           C  
ATOM    131  O6a HC1     3       1.730   0.935  -5.476  1.00  0.00           O  
ATOM    132  C6b HC1     3       0.632   1.573  -4.942  1.00  0.00           C  
ATOM    133 H6ba HC1     3       0.624   1.364  -3.985  1.00  0.00           H  
ATOM    134 H6bb HC1     3       0.634   2.536  -5.121  1.00  0.00           H  
ATOM    135  O7  HC1     3       3.930   0.656  -3.708  1.00  0.00           O  
ATOM    136  C8  HC1     3       5.146   1.089  -4.398  1.00  0.00           C  
ATOM    137  H8a HC1     3       5.330   0.376  -5.045  1.00  0.00           H  
ATOM    138  H8b HC1     3       5.043   1.960  -4.834  1.00  0.00           H  
ATOM    139  C9  HC1     3       6.315   1.061  -3.362  1.00  0.00           C  
ATOM    140  C10 HC1     3       7.624   1.189  -3.900  1.00  0.00           C  
ATOM    141 C10a HC1     3       7.939   1.413  -5.285  1.00  0.00           C  
ATOM    142 O10a HC1     3       7.088   1.457  -6.211  1.00  0.00           O  
ATOM    143 O10b HC1     3       9.175   1.399  -5.659  1.00  0.00           O  
ATOM    144  C11 HC1     3       8.668   1.333  -2.923  1.00  0.00           C  
ATOM    145  H11 HC1     3       9.549   1.422  -3.204  1.00  0.00           H  
ATOM    146  C12 HC1     3       8.467   1.189  -1.499  1.00  0.00           C  
ATOM    147 C12a HC1     3       9.621   1.106  -0.601  1.00  0.00           C  
ATOM    148 O12a HC1     3       9.465   0.759   0.554  1.00  0.00           O  
ATOM    149 O12b HC1     3      10.698   1.424  -1.135  1.00  0.00           O  
ATOM    150  C13 HC1     3       7.138   1.006  -0.997  1.00  0.00           C  
ATOM    151 C13a HC1     3       6.070   1.071  -1.927  1.00  0.00           C  
ATOM    152 H13a HC1     3       5.215   1.091  -1.562  1.00  0.00           H  
ATOM    153  C14 HC1     3       6.676   0.999   0.482  1.00  0.00           C  
ATOM    154 H14a HC1     3       7.157   1.725   0.931  1.00  0.00           H  
ATOM    155 H14b HC1     3       6.977   0.126   0.811  1.00  0.00           H  
ATOM    156  O15 HC1     3       5.322   1.160   0.710  1.00  0.00           O  
ATOM    157  C16 HC1     3       4.815   2.076   1.557  1.00  0.00           C  
ATOM    158 C16a HC1     3       4.490   1.758   2.850  1.00  0.00           C  
ATOM    159 O16a HC1     3       4.736   0.578   3.295  1.00  0.00           O  
ATOM    160  C17 HC1     3       4.380   3.315   1.014  1.00  0.00           C  
ATOM    161  O17 HC1     3       4.659   3.686  -0.255  1.00  0.00           O  
ATOM    162 C17a HC1     3       3.767   3.641  -1.282  1.00  0.00           C  
ATOM    163 H17a HC1     3       4.129   3.432  -2.168  1.00  0.00           H  
ATOM    164 H17b HC1     3       3.125   2.920  -1.110  1.00  0.00           H  
ATOM    165  C18 HC1     3       3.735   4.320   1.845  1.00  0.00           C  
ATOM    166 C18a HC1     3       3.418   5.724   1.318  1.00  0.00           C  
ATOM    167 H18a HC1     3       4.078   5.916   0.618  1.00  0.00           H  
ATOM    168 C18b HC1     3       3.561   6.829   2.414  1.00  0.00           C  
ATOM    169 H18b HC1     3       3.220   7.696   2.115  1.00  0.00           H  
ATOM    170 H18c HC1     3       4.467   7.001   2.744  1.00  0.00           H  
ATOM    171 H18d HC1     3       3.001   6.619   3.190  1.00  0.00           H  
ATOM    172  C19 HC1     3       3.471   4.015   3.156  1.00  0.00           C  
ATOM    173  H19 HC1     3       2.915   4.518   3.708  1.00  0.00           H  
ATOM    174  C20 HC1     3       3.811   2.725   3.650  1.00  0.00           C  
ATOM    175  C1  HC1     4       3.488   2.391   5.134  1.00  0.00           C  
ATOM    176  H1  HC1     4       4.111   1.673   5.372  1.00  0.00           H  
ATOM    177  C1a HC1     4       3.804   3.565   6.133  1.00  0.00           C  
ATOM    178 H1aa HC1     4       4.614   4.067   5.901  1.00  0.00           H  
ATOM    179 H1ab HC1     4       3.109   4.256   6.148  1.00  0.00           H  
ATOM    180 H1ac HC1     4       3.892   3.128   7.006  1.00  0.00           H  
ATOM    181  C2  HC1     4       2.076   1.867   5.106  1.00  0.00           C  
ATOM    182  C3  HC1     4       0.920   2.609   5.334  1.00  0.00           C  
ATOM    183  H3  HC1     4       1.032   3.528   5.419  1.00  0.00           H  
ATOM    184  C4  HC1     4      -0.369   1.989   5.259  1.00  0.00           C  
ATOM    185  C5  HC1     4      -0.438   0.605   4.832  1.00  0.00           C  
ATOM    186  O5  HC1     4      -1.633   0.029   4.790  1.00  0.00           O  
ATOM    187  C6  HC1     4       0.739  -0.177   4.748  1.00  0.00           C  
ATOM    188  C6a HC1     4       1.973   0.465   4.833  1.00  0.00           C  
ATOM    189  O6a HC1     4       3.087  -0.283   4.604  1.00  0.00           O  
ATOM    190  C6b HC1     4       3.757  -0.407   3.395  1.00  0.00           C  
ATOM    191 H6ba HC1     4       4.066  -1.305   3.157  1.00  0.00           H  
ATOM    192 H6bb HC1     4       3.087  -0.122   2.738  1.00  0.00           H  
ATOM    193  O7  HC1     4       0.628  -1.543   4.569  1.00  0.00           O  
ATOM    194  C8  HC1     4       0.740  -2.585   5.492  1.00  0.00           C  
ATOM    195  H8a HC1     4       0.811  -2.171   6.377  1.00  0.00           H  
ATOM    196  H8b HC1     4      -0.096  -3.096   5.520  1.00  0.00           H  
ATOM    197  C9  HC1     4       1.978  -3.485   5.290  1.00  0.00           C  
ATOM    198  C10 HC1     4       2.369  -4.452   6.253  1.00  0.00           C  
ATOM    199 C10a HC1     4       1.701  -4.525   7.507  1.00  0.00           C  
ATOM    200 O10a HC1     4       0.920  -3.652   7.926  1.00  0.00           O  
ATOM    201 O10b HC1     4       2.035  -5.506   8.332  1.00  0.00           O  
ATOM    202  C11 HC1     4       3.466  -5.336   5.981  1.00  0.00           C  
ATOM    203  H11 HC1     4       3.696  -6.024   6.562  1.00  0.00           H  
ATOM    204  C12 HC1     4       4.146  -5.331   4.709  1.00  0.00           C  
ATOM    205 C12a HC1     4       5.165  -6.321   4.457  1.00  0.00           C  
ATOM    206 O12a HC1     4       5.730  -6.344   3.359  1.00  0.00           O  
ATOM    207 O12b HC1     4       5.435  -7.123   5.402  1.00  0.00           O  
ATOM    208  C13 HC1     4       3.638  -4.459   3.725  1.00  0.00           C  
ATOM    209 C13a HC1     4       2.605  -3.566   4.070  1.00  0.00           C  
ATOM    210 H13a HC1     4       2.386  -2.927   3.430  1.00  0.00           H  
ATOM    211  C14 HC1     4       4.035  -4.483   2.223  1.00  0.00           C  
ATOM    212 H14a HC1     4       4.089  -5.388   1.849  1.00  0.00           H  
ATOM    213 H14b HC1     4       4.935  -4.108   2.136  1.00  0.00           H  
ATOM    214  O15 HC1     4       3.189  -3.670   1.414  1.00  0.00           O  
ATOM    215  C16 HC1     4       2.557  -4.065   0.271  1.00  0.00           C  
ATOM    216 C16a HC1     4       1.259  -4.647   0.290  1.00  0.00           C  
ATOM    217 O16a HC1     4       0.689  -4.879   1.497  1.00  0.00           O  
ATOM    218  C17 HC1     4       3.191  -3.945  -0.990  1.00  0.00           C  
ATOM    219  O17 HC1     4       4.398  -3.215  -1.027  1.00  0.00           O  
ATOM    220 C17a HC1     4       4.569  -1.851  -1.420  1.00  0.00           C  
ATOM    221 H17a HC1     4       3.859  -1.222  -1.174  1.00  0.00           H  
ATOM    222 H17b HC1     4       5.349  -1.511  -0.933  1.00  0.00           H  
ATOM    223  C18 HC1     4       2.556  -4.417  -2.146  1.00  0.00           C  
ATOM    224 C18a HC1     4       3.253  -4.288  -3.558  1.00  0.00           C  
ATOM    225 H18a HC1     4       4.204  -4.341  -3.329  1.00  0.00           H  
ATOM    226 C18b HC1     4       3.070  -5.452  -4.610  1.00  0.00           C  
ATOM    227 H18b HC1     4       2.247  -5.368  -5.135  1.00  0.00           H  
ATOM    228 H18c HC1     4       2.912  -6.298  -4.142  1.00  0.00           H  
ATOM    229 H18d HC1     4       3.784  -5.453  -5.281  1.00  0.00           H  
ATOM    230  C19 HC1     4       1.377  -5.135  -2.067  1.00  0.00           C  
ATOM    231  H19 HC1     4       1.008  -5.488  -2.845  1.00  0.00           H  
ATOM    232  C20 HC1     4       0.694  -5.253  -0.836  1.00  0.00           C  
ATOM    233  C1  DMS     5      -0.077   1.272   1.161  1.00  0.00           C  
ATOM    234  H1  DMS     5       0.805   1.699   1.175  1.00  0.00           H  
ATOM    235  H2  DMS     5      -0.422   1.182   2.074  1.00  0.00           H  
ATOM    236  H3  DMS     5      -0.667   1.850   0.635  1.00  0.00           H  
ATOM    237  S   DMS     5       0.225  -0.334   0.433  1.00  0.00           S  
ATOM    238  O   DMS     5      -1.150  -0.975   0.196  1.00  0.00           O  
ATOM    239  C2  DMS     5       0.984   0.095  -1.092  1.00  0.00           C  
ATOM    240  H4  DMS     5       0.278   0.418  -1.691  1.00  0.00           H  
ATOM    241  H5  DMS     5       1.410  -0.764  -1.294  1.00  0.00           H  
ATOM    242  H6  DMS     5       1.643   0.819  -1.043  1.00  0.00           H  
END
