# Supplementary material for: How the water-soluble hemicarcerand incarcerates guests at room temperature decoded with modular simulations
Source: Commun Chem. 2021 Mar 1;4:26. doi: 10.1038/s42004-021-00469-3 (PMC9814894; doi:10.1038/s42004-021-00469-3)
Supplement: Supplementary file 5 — Supplementary Data 3 [file 42004_2021_469_MOESM5_ESM.bz2 › DataS3/340K/rep.c0xyp340.pdb]

ATOM      1  C1  HC1     1      -0.679  -6.174  -0.896  1.00  0.00           C  
ATOM      2  H1  HC1     1      -0.842  -6.496   0.015  1.00  0.00           H  
ATOM      3  C1a HC1     1      -0.913  -7.411  -1.804  1.00  0.00           C  
ATOM      4 H1aa HC1     1      -0.138  -8.010  -1.758  1.00  0.00           H  
ATOM      5 H1ab HC1     1      -1.614  -7.997  -1.453  1.00  0.00           H  
ATOM      6 H1ac HC1     1      -1.009  -7.256  -2.767  1.00  0.00           H  
ATOM      7  C2  HC1     1      -1.651  -5.012  -1.004  1.00  0.00           C  
ATOM      8  C3  HC1     1      -2.365  -4.753  -2.189  1.00  0.00           C  
ATOM      9  H3  HC1     1      -2.187  -5.223  -2.972  1.00  0.00           H  
ATOM     10  C4  HC1     1      -3.240  -3.660  -2.330  1.00  0.00           C  
ATOM     11  C5  HC1     1      -3.589  -2.963  -1.116  1.00  0.00           C  
ATOM     12  O5  HC1     1      -4.540  -1.962  -1.147  1.00  0.00           O  
ATOM     13  C6  HC1     1      -3.070  -3.338   0.148  1.00  0.00           C  
ATOM     14  C6a HC1     1      -2.035  -4.358   0.183  1.00  0.00           C  
ATOM     15  O6a HC1     1      -1.660  -4.764   1.415  1.00  0.00           O  
ATOM     16  C6b HC1     1      -0.382  -4.166   1.842  1.00  0.00           C  
ATOM     17 H6ba HC1     1      -0.201  -3.223   1.648  1.00  0.00           H  
ATOM     18 H6bb HC1     1      -0.449  -4.192   2.819  1.00  0.00           H  
ATOM     19  O7  HC1     1      -3.477  -2.720   1.297  1.00  0.00           O  
ATOM     20  C8  HC1     1      -4.738  -3.010   1.786  1.00  0.00           C  
ATOM     21  H8a HC1     1      -5.164  -3.628   1.157  1.00  0.00           H  
ATOM     22  H8b HC1     1      -4.667  -3.370   2.695  1.00  0.00           H  
ATOM     23  C9  HC1     1      -5.648  -1.805   2.043  1.00  0.00           C  
ATOM     24  C10 HC1     1      -7.002  -1.955   2.532  1.00  0.00           C  
ATOM     25 C10a HC1     1      -7.639  -3.250   2.822  1.00  0.00           C  
ATOM     26 O10a HC1     1      -7.006  -4.325   2.827  1.00  0.00           O  
ATOM     27 O10b HC1     1      -8.800  -3.337   3.243  1.00  0.00           O  
ATOM     28  C11 HC1     1      -7.793  -0.749   2.782  1.00  0.00           C  
ATOM     29  H11 HC1     1      -8.667  -0.756   3.103  1.00  0.00           H  
ATOM     30  C12 HC1     1      -7.279   0.542   2.475  1.00  0.00           C  
ATOM     31 C12a HC1     1      -8.191   1.642   2.664  1.00  0.00           C  
ATOM     32 O12a HC1     1      -7.837   2.789   2.354  1.00  0.00           O  
ATOM     33 O12b HC1     1      -9.392   1.453   3.010  1.00  0.00           O  
ATOM     34  C13 HC1     1      -5.939   0.626   1.896  1.00  0.00           C  
ATOM     35 C13a HC1     1      -5.168  -0.539   1.810  1.00  0.00           C  
ATOM     36 H13a HC1     1      -4.308  -0.390   1.491  1.00  0.00           H  
ATOM     37  C14 HC1     1      -5.346   2.014   1.527  1.00  0.00           C  
ATOM     38 H14a HC1     1      -5.529   2.592   2.297  1.00  0.00           H  
ATOM     39 H14b HC1     1      -5.719   2.425   0.720  1.00  0.00           H  
ATOM     40  O15 HC1     1      -4.006   2.082   1.405  1.00  0.00           O  
ATOM     41  C16 HC1     1      -3.278   2.975   2.154  1.00  0.00           C  
ATOM     42 C16a HC1     1      -2.883   4.264   1.622  1.00  0.00           C  
ATOM     43 O16a HC1     1      -3.366   4.703   0.438  1.00  0.00           O  
ATOM     44  C17 HC1     1      -2.802   2.597   3.413  1.00  0.00           C  
ATOM     45  O17 HC1     1      -3.211   1.362   3.901  1.00  0.00           O  
ATOM     46 C17a HC1     1      -2.295   0.253   3.837  1.00  0.00           C  
ATOM     47 H17a HC1     1      -1.701   0.309   3.060  1.00  0.00           H  
ATOM     48 H17b HC1     1      -2.840  -0.560   3.790  1.00  0.00           H  
ATOM     49  C18 HC1     1      -1.957   3.464   4.126  1.00  0.00           C  
ATOM     50 C18a HC1     1      -1.374   3.060   5.535  1.00  0.00           C  
ATOM     51 H18a HC1     1      -2.066   2.517   5.967  1.00  0.00           H  
ATOM     52 C18b HC1     1      -1.219   4.144   6.626  1.00  0.00           C  
ATOM     53 H18b HC1     1      -0.577   4.855   6.419  1.00  0.00           H  
ATOM     54 H18c HC1     1      -0.889   3.684   7.427  1.00  0.00           H  
ATOM     55 H18d HC1     1      -2.124   4.418   6.884  1.00  0.00           H  
ATOM     56  C19 HC1     1      -1.624   4.693   3.614  1.00  0.00           C  
ATOM     57  H19 HC1     1      -0.998   5.254   4.011  1.00  0.00           H  
ATOM     58  C20 HC1     1      -2.041   5.077   2.365  1.00  0.00           C  
ATOM     59  C1  HC1     2      -1.575   6.363   1.771  1.00  0.00           C  
ATOM     60  H1  HC1     2      -2.286   6.630   1.152  1.00  0.00           H  
ATOM     61  C1a HC1     2      -1.582   7.569   2.622  1.00  0.00           C  
ATOM     62 H1aa HC1     2      -2.399   7.525   3.161  1.00  0.00           H  
ATOM     63 H1ab HC1     2      -0.750   7.635   3.139  1.00  0.00           H  
ATOM     64 H1ac HC1     2      -1.465   8.394   2.106  1.00  0.00           H  
ATOM     65  C2  HC1     2      -0.409   6.021   0.833  1.00  0.00           C  
ATOM     66  C3  HC1     2       0.928   6.085   1.407  1.00  0.00           C  
ATOM     67  H3  HC1     2       0.990   6.336   2.300  1.00  0.00           H  
ATOM     68  C4  HC1     2       2.086   5.750   0.607  1.00  0.00           C  
ATOM     69  C5  HC1     2       1.855   5.262  -0.672  1.00  0.00           C  
ATOM     70  O5  HC1     2       2.869   4.851  -1.481  1.00  0.00           O  
ATOM     71  C6  HC1     2       0.538   5.219  -1.234  1.00  0.00           C  
ATOM     72  C6a HC1     2      -0.585   5.556  -0.444  1.00  0.00           C  
ATOM     73  O6a HC1     2      -1.824   5.626  -0.989  1.00  0.00           O  
ATOM     74  C6b HC1     2      -2.792   4.601  -0.811  1.00  0.00           C  
ATOM     75 H6ba HC1     2      -3.408   4.715  -1.564  1.00  0.00           H  
ATOM     76 H6bb HC1     2      -2.433   3.694  -0.918  1.00  0.00           H  
ATOM     77  O7  HC1     2       0.347   4.733  -2.487  1.00  0.00           O  
ATOM     78  C8  HC1     2       0.175   5.616  -3.539  1.00  0.00           C  
ATOM     79  H8a HC1     2       0.013   6.479  -3.106  1.00  0.00           H  
ATOM     80  H8b HC1     2       1.020   5.575  -4.033  1.00  0.00           H  
ATOM     81  C9  HC1     2      -0.934   5.300  -4.449  1.00  0.00           C  
ATOM     82  C10 HC1     2      -1.302   6.078  -5.600  1.00  0.00           C  
ATOM     83 C10a HC1     2      -0.721   7.315  -5.971  1.00  0.00           C  
ATOM     84 O10a HC1     2       0.188   7.888  -5.308  1.00  0.00           O  
ATOM     85 O10b HC1     2      -1.134   8.012  -6.931  1.00  0.00           O  
ATOM     86  C11 HC1     2      -2.343   5.720  -6.505  1.00  0.00           C  
ATOM     87  H11 HC1     2      -2.532   6.212  -7.271  1.00  0.00           H  
ATOM     88  C12 HC1     2      -3.011   4.493  -6.306  1.00  0.00           C  
ATOM     89 C12a HC1     2      -4.083   4.143  -7.253  1.00  0.00           C  
ATOM     90 O12a HC1     2      -4.603   2.999  -7.238  1.00  0.00           O  
ATOM     91 O12b HC1     2      -4.375   5.011  -8.095  1.00  0.00           O  
ATOM     92  C13 HC1     2      -2.685   3.693  -5.168  1.00  0.00           C  
ATOM     93 C13a HC1     2      -1.721   4.101  -4.258  1.00  0.00           C  
ATOM     94 H13a HC1     2      -1.493   3.569  -3.530  1.00  0.00           H  
ATOM     95  C14 HC1     2      -3.538   2.493  -4.759  1.00  0.00           C  
ATOM     96 H14a HC1     2      -3.931   1.947  -5.472  1.00  0.00           H  
ATOM     97 H14b HC1     2      -4.331   2.828  -4.291  1.00  0.00           H  
ATOM     98  O15 HC1     2      -2.831   1.608  -3.867  1.00  0.00           O  
ATOM     99  C16 HC1     2      -2.443   0.320  -4.107  1.00  0.00           C  
ATOM    100 C16a HC1     2      -1.358   0.084  -5.029  1.00  0.00           C  
ATOM    101 O16a HC1     2      -0.607   1.155  -5.523  1.00  0.00           O  
ATOM    102  C17 HC1     2      -3.165  -0.768  -3.639  1.00  0.00           C  
ATOM    103  O17 HC1     2      -4.254  -0.436  -2.853  1.00  0.00           O  
ATOM    104 C17a HC1     2      -4.225  -0.690  -1.464  1.00  0.00           C  
ATOM    105 H17a HC1     2      -3.357  -0.517  -1.043  1.00  0.00           H  
ATOM    106 H17b HC1     2      -4.862  -0.101  -1.008  1.00  0.00           H  
ATOM    107  C18 HC1     2      -2.970  -2.091  -4.106  1.00  0.00           C  
ATOM    108 C18a HC1     2      -3.820  -3.288  -3.636  1.00  0.00           C  
ATOM    109 H18a HC1     2      -4.733  -3.037  -3.386  1.00  0.00           H  
ATOM    110 C18b HC1     2      -4.053  -4.433  -4.763  1.00  0.00           C  
ATOM    111 H18b HC1     2      -4.774  -4.968  -4.372  1.00  0.00           H  
ATOM    112 H18c HC1     2      -3.211  -4.893  -4.961  1.00  0.00           H  
ATOM    113 H18d HC1     2      -4.403  -4.008  -5.574  1.00  0.00           H  
ATOM    114  C19 HC1     2      -1.809  -2.318  -4.919  1.00  0.00           C  
ATOM    115  H19 HC1     2      -1.507  -3.180  -5.095  1.00  0.00           H  
ATOM    116  C20 HC1     2      -1.110  -1.252  -5.481  1.00  0.00           C  
ATOM    117  C1  HC1     3       0.163  -1.434  -6.412  1.00  0.00           C  
ATOM    118  H1  HC1     3       0.245  -0.557  -6.841  1.00  0.00           H  
ATOM    119  C1a HC1     3      -0.013  -2.469  -7.520  1.00  0.00           C  
ATOM    120 H1aa HC1     3      -0.684  -2.143  -8.156  1.00  0.00           H  
ATOM    121 H1ab HC1     3       0.784  -2.828  -7.962  1.00  0.00           H  
ATOM    122 H1ac HC1     3      -0.341  -3.325  -7.174  1.00  0.00           H  
ATOM    123  C2  HC1     3       1.443  -1.516  -5.498  1.00  0.00           C  
ATOM    124  C3  HC1     3       1.712  -2.722  -4.918  1.00  0.00           C  
ATOM    125  H3  HC1     3       1.261  -3.486  -5.196  1.00  0.00           H  
ATOM    126  C4  HC1     3       2.820  -2.858  -4.020  1.00  0.00           C  
ATOM    127  C5  HC1     3       3.588  -1.742  -3.724  1.00  0.00           C  
ATOM    128  O5  HC1     3       4.619  -1.827  -2.756  1.00  0.00           O  
ATOM    129  C6  HC1     3       3.157  -0.459  -4.160  1.00  0.00           C  
ATOM    130  C6a HC1     3       2.075  -0.343  -5.014  1.00  0.00           C  
ATOM    131  O6a HC1     3       1.694   0.932  -5.488  1.00  0.00           O  
ATOM    132  C6b HC1     3       0.609   1.601  -4.921  1.00  0.00           C  
ATOM    133 H6ba HC1     3       0.603   1.338  -3.977  1.00  0.00           H  
ATOM    134 H6bb HC1     3       0.632   2.580  -4.910  1.00  0.00           H  
ATOM    135  O7  HC1     3       3.793   0.686  -3.675  1.00  0.00           O  
ATOM    136  C8  HC1     3       4.876   1.286  -4.286  1.00  0.00           C  
ATOM    137  H8a HC1     3       5.065   0.645  -5.002  1.00  0.00           H  
ATOM    138  H8b HC1     3       4.605   2.212  -4.456  1.00  0.00           H  
ATOM    139  C9  HC1     3       6.124   1.269  -3.308  1.00  0.00           C  
ATOM    140  C10 HC1     3       7.482   1.385  -3.755  1.00  0.00           C  
ATOM    141 C10a HC1     3       7.991   1.299  -5.096  1.00  0.00           C  
ATOM    142 O10a HC1     3       7.149   1.174  -6.055  1.00  0.00           O  
ATOM    143 O10b HC1     3       9.199   1.442  -5.271  1.00  0.00           O  
ATOM    144  C11 HC1     3       8.494   1.371  -2.780  1.00  0.00           C  
ATOM    145  H11 HC1     3       9.387   1.418  -3.035  1.00  0.00           H  
ATOM    146  C12 HC1     3       8.325   1.291  -1.414  1.00  0.00           C  
ATOM    147 C12a HC1     3       9.469   1.122  -0.611  1.00  0.00           C  
ATOM    148 O12a HC1     3       9.304   0.953   0.609  1.00  0.00           O  
ATOM    149 O12b HC1     3      10.629   1.085  -1.063  1.00  0.00           O  
ATOM    150  C13 HC1     3       6.962   1.231  -0.946  1.00  0.00           C  
ATOM    151 C13a HC1     3       5.895   1.287  -1.962  1.00  0.00           C  
ATOM    152 H13a HC1     3       5.011   1.189  -1.688  1.00  0.00           H  
ATOM    153  C14 HC1     3       6.588   1.047   0.521  1.00  0.00           C  
ATOM    154 H14a HC1     3       7.054   1.684   1.101  1.00  0.00           H  
ATOM    155 H14b HC1     3       6.958   0.159   0.710  1.00  0.00           H  
ATOM    156  O15 HC1     3       5.180   1.192   0.645  1.00  0.00           O  
ATOM    157  C16 HC1     3       4.733   2.180   1.493  1.00  0.00           C  
ATOM    158 C16a HC1     3       4.530   1.866   2.841  1.00  0.00           C  
ATOM    159 O16a HC1     3       4.989   0.672   3.295  1.00  0.00           O  
ATOM    160  C17 HC1     3       4.454   3.451   0.997  1.00  0.00           C  
ATOM    161  O17 HC1     3       4.596   3.755  -0.302  1.00  0.00           O  
ATOM    162 C17a HC1     3       3.512   3.599  -1.155  1.00  0.00           C  
ATOM    163 H17a HC1     3       3.786   3.213  -2.013  1.00  0.00           H  
ATOM    164 H17b HC1     3       2.885   3.006  -0.691  1.00  0.00           H  
ATOM    165  C18 HC1     3       3.825   4.402   1.831  1.00  0.00           C  
ATOM    166 C18a HC1     3       3.495   5.833   1.251  1.00  0.00           C  
ATOM    167 H18a HC1     3       4.083   5.958   0.477  1.00  0.00           H  
ATOM    168 C18b HC1     3       3.671   6.993   2.257  1.00  0.00           C  
ATOM    169 H18b HC1     3       3.661   6.598   3.153  1.00  0.00           H  
ATOM    170 H18c HC1     3       2.957   7.665   2.249  1.00  0.00           H  
ATOM    171 H18d HC1     3       4.528   7.442   2.099  1.00  0.00           H  
ATOM    172  C19 HC1     3       3.532   4.045   3.141  1.00  0.00           C  
ATOM    173  H19 HC1     3       3.069   4.642   3.684  1.00  0.00           H  
ATOM    174  C20 HC1     3       3.921   2.786   3.655  1.00  0.00           C  
ATOM    175  C1  HC1     4       3.593   2.503   5.096  1.00  0.00           C  
ATOM    176  H1  HC1     4       4.196   1.818   5.452  1.00  0.00           H  
ATOM    177  C1a HC1     4       3.796   3.728   6.008  1.00  0.00           C  
ATOM    178 H1aa HC1     4       3.226   4.518   5.895  1.00  0.00           H  
ATOM    179 H1ab HC1     4       3.745   3.375   6.920  1.00  0.00           H  
ATOM    180 H1ac HC1     4       4.716   4.065   5.961  1.00  0.00           H  
ATOM    181  C2  HC1     4       2.227   1.887   5.152  1.00  0.00           C  
ATOM    182  C3  HC1     4       1.108   2.693   5.249  1.00  0.00           C  
ATOM    183  H3  HC1     4       1.251   3.598   5.407  1.00  0.00           H  
ATOM    184  C4  HC1     4      -0.170   2.204   5.241  1.00  0.00           C  
ATOM    185  C5  HC1     4      -0.345   0.813   5.042  1.00  0.00           C  
ATOM    186  O5  HC1     4      -1.558   0.244   5.093  1.00  0.00           O  
ATOM    187  C6  HC1     4       0.788  -0.029   4.846  1.00  0.00           C  
ATOM    188  C6a HC1     4       2.086   0.470   4.916  1.00  0.00           C  
ATOM    189  O6a HC1     4       3.192  -0.295   4.753  1.00  0.00           O  
ATOM    190  C6b HC1     4       4.054  -0.371   3.633  1.00  0.00           C  
ATOM    191 H6ba HC1     4       4.607  -1.147   3.864  1.00  0.00           H  
ATOM    192 H6bb HC1     4       3.534  -0.576   2.829  1.00  0.00           H  
ATOM    193  O7  HC1     4       0.667  -1.397   4.645  1.00  0.00           O  
ATOM    194  C8  HC1     4       0.941  -2.228   5.727  1.00  0.00           C  
ATOM    195  H8a HC1     4       1.499  -1.706   6.342  1.00  0.00           H  
ATOM    196  H8b HC1     4       0.074  -2.464   6.118  1.00  0.00           H  
ATOM    197  C9  HC1     4       1.737  -3.509   5.363  1.00  0.00           C  
ATOM    198  C10 HC1     4       2.154  -4.491   6.301  1.00  0.00           C  
ATOM    199 C10a HC1     4       1.763  -4.507   7.681  1.00  0.00           C  
ATOM    200 O10a HC1     4       0.811  -3.723   7.977  1.00  0.00           O  
ATOM    201 O10b HC1     4       2.287  -5.324   8.473  1.00  0.00           O  
ATOM    202  C11 HC1     4       3.079  -5.472   5.892  1.00  0.00           C  
ATOM    203  H11 HC1     4       3.436  -6.108   6.469  1.00  0.00           H  
ATOM    204  C12 HC1     4       3.587  -5.557   4.569  1.00  0.00           C  
ATOM    205 C12a HC1     4       4.600  -6.564   4.290  1.00  0.00           C  
ATOM    206 O12a HC1     4       5.064  -6.739   3.117  1.00  0.00           O  
ATOM    207 O12b HC1     4       5.049  -7.268   5.224  1.00  0.00           O  
ATOM    208  C13 HC1     4       3.166  -4.575   3.620  1.00  0.00           C  
ATOM    209 C13a HC1     4       2.269  -3.576   4.068  1.00  0.00           C  
ATOM    210 H13a HC1     4       2.040  -2.946   3.425  1.00  0.00           H  
ATOM    211  C14 HC1     4       3.740  -4.403   2.195  1.00  0.00           C  
ATOM    212 H14a HC1     4       4.154  -5.201   1.807  1.00  0.00           H  
ATOM    213 H14b HC1     4       4.588  -3.916   2.260  1.00  0.00           H  
ATOM    214  O15 HC1     4       2.997  -3.547   1.335  1.00  0.00           O  
ATOM    215  C16 HC1     4       2.436  -4.090   0.209  1.00  0.00           C  
ATOM    216 C16a HC1     4       1.272  -4.889   0.320  1.00  0.00           C  
ATOM    217 O16a HC1     4       0.691  -5.061   1.508  1.00  0.00           O  
ATOM    218  C17 HC1     4       3.112  -4.002  -1.030  1.00  0.00           C  
ATOM    219  O17 HC1     4       4.355  -3.433  -1.098  1.00  0.00           O  
ATOM    220 C17a HC1     4       4.373  -2.037  -1.402  1.00  0.00           C  
ATOM    221 H17a HC1     4       3.632  -1.604  -0.927  1.00  0.00           H  
ATOM    222 H17b HC1     4       5.192  -1.637  -1.043  1.00  0.00           H  
ATOM    223  C18 HC1     4       2.552  -4.526  -2.190  1.00  0.00           C  
ATOM    224 C18a HC1     4       3.222  -4.276  -3.546  1.00  0.00           C  
ATOM    225 H18a HC1     4       4.193  -4.171  -3.462  1.00  0.00           H  
ATOM    226 C18b HC1     4       3.110  -5.390  -4.583  1.00  0.00           C  
ATOM    227 H18b HC1     4       3.725  -5.264  -5.337  1.00  0.00           H  
ATOM    228 H18c HC1     4       2.175  -5.354  -4.874  1.00  0.00           H  
ATOM    229 H18d HC1     4       3.168  -6.221  -4.069  1.00  0.00           H  
ATOM    230  C19 HC1     4       1.352  -5.264  -2.115  1.00  0.00           C  
ATOM    231  H19 HC1     4       0.880  -5.569  -2.856  1.00  0.00           H  
ATOM    232  C20 HC1     4       0.739  -5.571  -0.865  1.00  0.00           C  
ATOM    233  C1  XYP     5      -0.206  -1.813  -1.813  1.00  0.00           C  
ATOM    234  H1a XYP     5       0.650  -2.168  -2.130  1.00  0.00           H  
ATOM    235  H1b XYP     5      -0.659  -2.556  -1.362  1.00  0.00           H  
ATOM    236  H1c XYP     5      -0.646  -1.504  -2.632  1.00  0.00           H  
ATOM    237  C2  XYP     5       0.005  -0.700  -0.888  1.00  0.00           C  
ATOM    238  C3  XYP     5      -0.121   0.601  -1.359  1.00  0.00           C  
ATOM    239  H3  XYP     5      -0.388   0.685  -2.246  1.00  0.00           H  
ATOM    240  C4  XYP     5       0.161   1.743  -0.554  1.00  0.00           C  
ATOM    241  H4  XYP     5      -0.002   2.603  -0.870  1.00  0.00           H  
ATOM    242  C5  XYP     5       0.664   1.548   0.733  1.00  0.00           C  
ATOM    243  C6  XYP     5       0.702   2.652   1.702  1.00  0.00           C  
ATOM    244  H6a XYP     5       1.198   3.409   1.324  1.00  0.00           H  
ATOM    245  H6b XYP     5      -0.158   3.112   1.794  1.00  0.00           H  
ATOM    246  H6c XYP     5       1.183   2.285   2.474  1.00  0.00           H  
ATOM    247  C7  XYP     5       0.964   0.161   1.160  1.00  0.00           C  
ATOM    248  H7  XYP     5       1.297  -0.071   1.995  1.00  0.00           H  
ATOM    249  C8  XYP     5       0.611  -0.876   0.343  1.00  0.00           C  
ATOM    250  H8  XYP     5       0.732  -1.727   0.697  1.00  0.00           H  
END
