# Supplementary material for: How the water-soluble hemicarcerand incarcerates guests at room temperature decoded with modular simulations
Source: Commun Chem. 2021 Mar 1;4:26. doi: 10.1038/s42004-021-00469-3 (PMC9814894; doi:10.1038/s42004-021-00469-3)
Supplement: Supplementary file 5 — Supplementary Data 3 [file 42004_2021_469_MOESM5_ESM.bz2 › DataS3/340K/rep.c0eat340.pdb]

ATOM      1  C1  HC1     1      -0.676  -5.798  -0.815  1.00  0.00           C  
ATOM      2  H1  HC1     1      -0.833  -6.203   0.063  1.00  0.00           H  
ATOM      3  C1a HC1     1      -0.908  -6.980  -1.796  1.00  0.00           C  
ATOM      4 H1aa HC1     1      -0.348  -7.757  -1.593  1.00  0.00           H  
ATOM      5 H1ab HC1     1      -1.828  -7.305  -1.702  1.00  0.00           H  
ATOM      6 H1ac HC1     1      -0.778  -6.598  -2.689  1.00  0.00           H  
ATOM      7  C2  HC1     1      -1.667  -4.649  -0.832  1.00  0.00           C  
ATOM      8  C3  HC1     1      -2.188  -4.251  -2.063  1.00  0.00           C  
ATOM      9  H3  HC1     1      -1.907  -4.646  -2.857  1.00  0.00           H  
ATOM     10  C4  HC1     1      -3.249  -3.312  -2.091  1.00  0.00           C  
ATOM     11  C5  HC1     1      -3.648  -2.671  -0.878  1.00  0.00           C  
ATOM     12  O5  HC1     1      -4.611  -1.709  -0.857  1.00  0.00           O  
ATOM     13  C6  HC1     1      -3.068  -3.122   0.311  1.00  0.00           C  
ATOM     14  C6a HC1     1      -2.013  -4.017   0.392  1.00  0.00           C  
ATOM     15  O6a HC1     1      -1.496  -4.411   1.586  1.00  0.00           O  
ATOM     16  C6b HC1     1      -0.192  -4.018   1.989  1.00  0.00           C  
ATOM     17 H6ba HC1     1       0.039  -3.204   1.495  1.00  0.00           H  
ATOM     18 H6bb HC1     1      -0.170  -3.726   2.924  1.00  0.00           H  
ATOM     19  O7  HC1     1      -3.422  -2.563   1.514  1.00  0.00           O  
ATOM     20  C8  HC1     1      -4.699  -2.998   2.019  1.00  0.00           C  
ATOM     21  H8a HC1     1      -5.028  -3.728   1.454  1.00  0.00           H  
ATOM     22  H8b HC1     1      -4.574  -3.369   2.919  1.00  0.00           H  
ATOM     23  C9  HC1     1      -5.760  -1.972   2.103  1.00  0.00           C  
ATOM     24  C10 HC1     1      -7.129  -2.198   2.479  1.00  0.00           C  
ATOM     25 C10a HC1     1      -7.661  -3.503   2.833  1.00  0.00           C  
ATOM     26 O10a HC1     1      -6.903  -4.441   3.010  1.00  0.00           O  
ATOM     27 O10b HC1     1      -8.884  -3.628   2.993  1.00  0.00           O  
ATOM     28  C11 HC1     1      -7.962  -1.052   2.567  1.00  0.00           C  
ATOM     29  H11 HC1     1      -8.819  -1.193   2.898  1.00  0.00           H  
ATOM     30  C12 HC1     1      -7.502   0.298   2.413  1.00  0.00           C  
ATOM     31 C12a HC1     1      -8.435   1.381   2.705  1.00  0.00           C  
ATOM     32 O12a HC1     1      -8.148   2.565   2.582  1.00  0.00           O  
ATOM     33 O12b HC1     1      -9.613   0.969   2.985  1.00  0.00           O  
ATOM     34  C13 HC1     1      -6.161   0.442   1.985  1.00  0.00           C  
ATOM     35 C13a HC1     1      -5.351  -0.682   1.864  1.00  0.00           C  
ATOM     36 H13a HC1     1      -4.482  -0.481   1.601  1.00  0.00           H  
ATOM     37  C14 HC1     1      -5.595   1.848   1.719  1.00  0.00           C  
ATOM     38 H14a HC1     1      -5.653   2.393   2.531  1.00  0.00           H  
ATOM     39 H14b HC1     1      -6.107   2.299   1.014  1.00  0.00           H  
ATOM     40  O15 HC1     1      -4.256   1.856   1.292  1.00  0.00           O  
ATOM     41  C16 HC1     1      -3.391   2.691   1.893  1.00  0.00           C  
ATOM     42 C16a HC1     1      -2.893   3.831   1.268  1.00  0.00           C  
ATOM     43 O16a HC1     1      -3.264   4.149   0.024  1.00  0.00           O  
ATOM     44  C17 HC1     1      -3.006   2.392   3.227  1.00  0.00           C  
ATOM     45  O17 HC1     1      -3.407   1.213   3.778  1.00  0.00           O  
ATOM     46 C17a HC1     1      -2.633   0.053   3.916  1.00  0.00           C  
ATOM     47 H17a HC1     1      -2.126  -0.096   3.091  1.00  0.00           H  
ATOM     48 H17b HC1     1      -3.277  -0.687   3.943  1.00  0.00           H  
ATOM     49  C18 HC1     1      -2.095   3.280   3.921  1.00  0.00           C  
ATOM     50 C18a HC1     1      -1.539   2.847   5.310  1.00  0.00           C  
ATOM     51 H18a HC1     1      -2.242   2.281   5.692  1.00  0.00           H  
ATOM     52 C18b HC1     1      -1.356   4.018   6.297  1.00  0.00           C  
ATOM     53 H18b HC1     1      -0.564   3.859   6.852  1.00  0.00           H  
ATOM     54 H18c HC1     1      -2.156   4.246   6.816  1.00  0.00           H  
ATOM     55 H18d HC1     1      -1.068   4.810   5.796  1.00  0.00           H  
ATOM     56  C19 HC1     1      -1.571   4.378   3.254  1.00  0.00           C  
ATOM     57  H19 HC1     1      -0.975   4.970   3.654  1.00  0.00           H  
ATOM     58  C20 HC1     1      -2.084   4.739   1.999  1.00  0.00           C  
ATOM     59  C1  HC1     2      -1.606   6.084   1.468  1.00  0.00           C  
ATOM     60  H1  HC1     2      -2.360   6.266   0.868  1.00  0.00           H  
ATOM     61  C1a HC1     2      -1.606   7.241   2.527  1.00  0.00           C  
ATOM     62 H1aa HC1     2      -0.736   7.662   2.364  1.00  0.00           H  
ATOM     63 H1ab HC1     2      -2.254   7.943   2.304  1.00  0.00           H  
ATOM     64 H1ac HC1     2      -1.763   6.950   3.450  1.00  0.00           H  
ATOM     65  C2  HC1     2      -0.306   5.943   0.617  1.00  0.00           C  
ATOM     66  C3  HC1     2       1.017   5.903   1.163  1.00  0.00           C  
ATOM     67  H3  HC1     2       0.973   6.031   2.083  1.00  0.00           H  
ATOM     68  C4  HC1     2       2.214   5.749   0.445  1.00  0.00           C  
ATOM     69  C5  HC1     2       2.070   5.251  -0.876  1.00  0.00           C  
ATOM     70  O5  HC1     2       3.160   4.909  -1.612  1.00  0.00           O  
ATOM     71  C6  HC1     2       0.781   5.141  -1.415  1.00  0.00           C  
ATOM     72  C6a HC1     2      -0.370   5.478  -0.681  1.00  0.00           C  
ATOM     73  O6a HC1     2      -1.586   5.347  -1.284  1.00  0.00           O  
ATOM     74  C6b HC1     2      -2.400   4.186  -1.101  1.00  0.00           C  
ATOM     75 H6ba HC1     2      -2.911   4.140  -1.935  1.00  0.00           H  
ATOM     76 H6bb HC1     2      -1.805   3.412  -1.016  1.00  0.00           H  
ATOM     77  O7  HC1     2       0.661   4.722  -2.760  1.00  0.00           O  
ATOM     78  C8  HC1     2       0.438   5.622  -3.778  1.00  0.00           C  
ATOM     79  H8a HC1     2       0.413   6.512  -3.367  1.00  0.00           H  
ATOM     80  H8b HC1     2       1.134   5.432  -4.439  1.00  0.00           H  
ATOM     81  C9  HC1     2      -0.955   5.384  -4.411  1.00  0.00           C  
ATOM     82  C10 HC1     2      -1.512   6.393  -5.261  1.00  0.00           C  
ATOM     83 C10a HC1     2      -0.902   7.703  -5.567  1.00  0.00           C  
ATOM     84 O10a HC1     2       0.201   8.066  -5.059  1.00  0.00           O  
ATOM     85 O10b HC1     2      -1.615   8.411  -6.298  1.00  0.00           O  
ATOM     86  C11 HC1     2      -2.720   6.079  -5.945  1.00  0.00           C  
ATOM     87  H11 HC1     2      -3.068   6.635  -6.604  1.00  0.00           H  
ATOM     88  C12 HC1     2      -3.497   4.847  -5.826  1.00  0.00           C  
ATOM     89 C12a HC1     2      -4.696   4.699  -6.562  1.00  0.00           C  
ATOM     90 O12a HC1     2      -5.232   3.559  -6.568  1.00  0.00           O  
ATOM     91 O12b HC1     2      -5.033   5.664  -7.272  1.00  0.00           O  
ATOM     92  C13 HC1     2      -2.919   3.918  -4.912  1.00  0.00           C  
ATOM     93 C13a HC1     2      -1.653   4.178  -4.321  1.00  0.00           C  
ATOM     94 H13a HC1     2      -1.255   3.519  -3.801  1.00  0.00           H  
ATOM     95  C14 HC1     2      -3.479   2.495  -4.676  1.00  0.00           C  
ATOM     96 H14a HC1     2      -3.332   1.873  -5.419  1.00  0.00           H  
ATOM     97 H14b HC1     2      -4.440   2.577  -4.500  1.00  0.00           H  
ATOM     98  O15 HC1     2      -2.953   1.876  -3.515  1.00  0.00           O  
ATOM     99  C16 HC1     2      -2.566   0.590  -3.821  1.00  0.00           C  
ATOM    100 C16a HC1     2      -1.412   0.380  -4.658  1.00  0.00           C  
ATOM    101 O16a HC1     2      -0.643   1.376  -5.283  1.00  0.00           O  
ATOM    102  C17 HC1     2      -3.403  -0.433  -3.434  1.00  0.00           C  
ATOM    103  O17 HC1     2      -4.496  -0.184  -2.706  1.00  0.00           O  
ATOM    104 C17a HC1     2      -4.538  -0.395  -1.284  1.00  0.00           C  
ATOM    105 H17a HC1     2      -3.684  -0.044  -0.954  1.00  0.00           H  
ATOM    106 H17b HC1     2      -5.248   0.145  -0.877  1.00  0.00           H  
ATOM    107  C18 HC1     2      -3.075  -1.786  -3.750  1.00  0.00           C  
ATOM    108 C18a HC1     2      -3.895  -2.964  -3.368  1.00  0.00           C  
ATOM    109 H18a HC1     2      -4.831  -2.694  -3.263  1.00  0.00           H  
ATOM    110 C18b HC1     2      -4.051  -4.150  -4.391  1.00  0.00           C  
ATOM    111 H18b HC1     2      -3.193  -4.590  -4.559  1.00  0.00           H  
ATOM    112 H18c HC1     2      -4.241  -3.828  -5.297  1.00  0.00           H  
ATOM    113 H18d HC1     2      -4.672  -4.819  -4.035  1.00  0.00           H  
ATOM    114  C19 HC1     2      -1.924  -2.011  -4.502  1.00  0.00           C  
ATOM    115  H19 HC1     2      -1.656  -2.881  -4.686  1.00  0.00           H  
ATOM    116  C20 HC1     2      -1.139  -0.945  -5.014  1.00  0.00           C  
ATOM    117  C1  HC1     3      -0.005  -1.235  -6.029  1.00  0.00           C  
ATOM    118  H1  HC1     3       0.136  -0.512  -6.675  1.00  0.00           H  
ATOM    119  C1a HC1     3      -0.227  -2.326  -7.090  1.00  0.00           C  
ATOM    120 H1aa HC1     3       0.613  -2.487  -7.569  1.00  0.00           H  
ATOM    121 H1ab HC1     3      -0.357  -3.179  -6.625  1.00  0.00           H  
ATOM    122 H1ac HC1     3      -1.013  -2.171  -7.655  1.00  0.00           H  
ATOM    123  C2  HC1     3       1.360  -1.373  -5.213  1.00  0.00           C  
ATOM    124  C3  HC1     3       1.817  -2.692  -4.835  1.00  0.00           C  
ATOM    125  H3  HC1     3       1.286  -3.406  -5.105  1.00  0.00           H  
ATOM    126  C4  HC1     3       3.006  -2.797  -3.997  1.00  0.00           C  
ATOM    127  C5  HC1     3       3.713  -1.626  -3.572  1.00  0.00           C  
ATOM    128  O5  HC1     3       4.799  -1.701  -2.726  1.00  0.00           O  
ATOM    129  C6  HC1     3       3.281  -0.389  -4.102  1.00  0.00           C  
ATOM    130  C6a HC1     3       2.106  -0.228  -4.906  1.00  0.00           C  
ATOM    131  O6a HC1     3       1.675   0.939  -5.366  1.00  0.00           O  
ATOM    132  C6b HC1     3       0.632   1.682  -4.776  1.00  0.00           C  
ATOM    133 H6ba HC1     3       0.644   1.608  -3.797  1.00  0.00           H  
ATOM    134 H6bb HC1     3       0.678   2.643  -4.960  1.00  0.00           H  
ATOM    135  O7  HC1     3       3.917   0.750  -3.687  1.00  0.00           O  
ATOM    136  C8  HC1     3       5.097   1.050  -4.358  1.00  0.00           C  
ATOM    137  H8a HC1     3       5.265   0.231  -4.869  1.00  0.00           H  
ATOM    138  H8b HC1     3       4.987   1.832  -4.938  1.00  0.00           H  
ATOM    139  C9  HC1     3       6.326   1.154  -3.382  1.00  0.00           C  
ATOM    140  C10 HC1     3       7.667   1.327  -3.857  1.00  0.00           C  
ATOM    141 C10a HC1     3       8.010   1.289  -5.236  1.00  0.00           C  
ATOM    142 O10a HC1     3       7.128   1.211  -6.090  1.00  0.00           O  
ATOM    143 O10b HC1     3       9.210   1.406  -5.542  1.00  0.00           O  
ATOM    144  C11 HC1     3       8.637   1.420  -2.832  1.00  0.00           C  
ATOM    145  H11 HC1     3       9.519   1.625  -3.043  1.00  0.00           H  
ATOM    146  C12 HC1     3       8.344   1.294  -1.416  1.00  0.00           C  
ATOM    147 C12a HC1     3       9.440   1.266  -0.447  1.00  0.00           C  
ATOM    148 O12a HC1     3       9.217   1.174   0.814  1.00  0.00           O  
ATOM    149 O12b HC1     3      10.627   1.353  -0.750  1.00  0.00           O  
ATOM    150  C13 HC1     3       6.961   1.059  -1.070  1.00  0.00           C  
ATOM    151 C13a HC1     3       5.985   1.147  -1.994  1.00  0.00           C  
ATOM    152 H13a HC1     3       5.093   0.954  -1.811  1.00  0.00           H  
ATOM    153  C14 HC1     3       6.596   1.098   0.394  1.00  0.00           C  
ATOM    154 H14a HC1     3       6.998   1.928   0.729  1.00  0.00           H  
ATOM    155 H14b HC1     3       6.881   0.328   0.929  1.00  0.00           H  
ATOM    156  O15 HC1     3       5.169   1.189   0.573  1.00  0.00           O  
ATOM    157  C16 HC1     3       4.667   2.081   1.327  1.00  0.00           C  
ATOM    158 C16a HC1     3       4.362   1.766   2.655  1.00  0.00           C  
ATOM    159 O16a HC1     3       4.655   0.554   3.172  1.00  0.00           O  
ATOM    160  C17 HC1     3       4.392   3.326   0.840  1.00  0.00           C  
ATOM    161  O17 HC1     3       4.710   3.552  -0.479  1.00  0.00           O  
ATOM    162 C17a HC1     3       3.760   3.606  -1.468  1.00  0.00           C  
ATOM    163 H17a HC1     3       4.208   3.411  -2.316  1.00  0.00           H  
ATOM    164 H17b HC1     3       3.137   2.852  -1.512  1.00  0.00           H  
ATOM    165  C18 HC1     3       3.814   4.315   1.666  1.00  0.00           C  
ATOM    166 C18a HC1     3       3.565   5.735   1.156  1.00  0.00           C  
ATOM    167 H18a HC1     3       4.177   5.857   0.400  1.00  0.00           H  
ATOM    168 C18b HC1     3       3.802   6.890   2.163  1.00  0.00           C  
ATOM    169 H18b HC1     3       4.096   7.696   1.688  1.00  0.00           H  
ATOM    170 H18c HC1     3       4.496   6.614   2.798  1.00  0.00           H  
ATOM    171 H18d HC1     3       3.097   7.078   2.817  1.00  0.00           H  
ATOM    172  C19 HC1     3       3.521   4.019   3.019  1.00  0.00           C  
ATOM    173  H19 HC1     3       3.113   4.629   3.590  1.00  0.00           H  
ATOM    174  C20 HC1     3       3.840   2.748   3.486  1.00  0.00           C  
ATOM    175  C1  HC1     4       3.517   2.387   4.929  1.00  0.00           C  
ATOM    176  H1  HC1     4       4.133   1.655   5.143  1.00  0.00           H  
ATOM    177  C1a HC1     4       3.713   3.404   6.088  1.00  0.00           C  
ATOM    178 H1aa HC1     4       4.625   3.725   5.931  1.00  0.00           H  
ATOM    179 H1ab HC1     4       3.099   4.158   5.970  1.00  0.00           H  
ATOM    180 H1ac HC1     4       3.533   2.870   6.889  1.00  0.00           H  
ATOM    181  C2  HC1     4       2.138   1.731   4.828  1.00  0.00           C  
ATOM    182  C3  HC1     4       0.987   2.539   4.914  1.00  0.00           C  
ATOM    183  H3  HC1     4       1.150   3.451   4.997  1.00  0.00           H  
ATOM    184  C4  HC1     4      -0.306   1.991   5.002  1.00  0.00           C  
ATOM    185  C5  HC1     4      -0.488   0.577   4.899  1.00  0.00           C  
ATOM    186  O5  HC1     4      -1.742   0.024   5.028  1.00  0.00           O  
ATOM    187  C6  HC1     4       0.648  -0.243   4.703  1.00  0.00           C  
ATOM    188  C6a HC1     4       1.964   0.328   4.697  1.00  0.00           C  
ATOM    189  O6a HC1     4       3.087  -0.476   4.512  1.00  0.00           O  
ATOM    190  C6b HC1     4       3.746  -0.481   3.297  1.00  0.00           C  
ATOM    191 H6ba HC1     4       4.139  -1.376   3.236  1.00  0.00           H  
ATOM    192 H6bb HC1     4       3.148  -0.539   2.522  1.00  0.00           H  
ATOM    193  O7  HC1     4       0.602  -1.584   4.543  1.00  0.00           O  
ATOM    194  C8  HC1     4       0.646  -2.446   5.646  1.00  0.00           C  
ATOM    195  H8a HC1     4       0.854  -1.948   6.464  1.00  0.00           H  
ATOM    196  H8b HC1     4      -0.244  -2.825   5.798  1.00  0.00           H  
ATOM    197  C9  HC1     4       1.763  -3.544   5.471  1.00  0.00           C  
ATOM    198  C10 HC1     4       2.263  -4.520   6.468  1.00  0.00           C  
ATOM    199 C10a HC1     4       1.652  -4.658   7.737  1.00  0.00           C  
ATOM    200 O10a HC1     4       0.720  -3.940   8.129  1.00  0.00           O  
ATOM    201 O10b HC1     4       2.109  -5.349   8.596  1.00  0.00           O  
ATOM    202  C11 HC1     4       3.442  -5.254   6.088  1.00  0.00           C  
ATOM    203  H11 HC1     4       3.797  -5.763   6.781  1.00  0.00           H  
ATOM    204  C12 HC1     4       3.963  -5.299   4.780  1.00  0.00           C  
ATOM    205 C12a HC1     4       4.891  -6.380   4.421  1.00  0.00           C  
ATOM    206 O12a HC1     4       5.282  -6.648   3.239  1.00  0.00           O  
ATOM    207 O12b HC1     4       5.406  -7.100   5.336  1.00  0.00           O  
ATOM    208  C13 HC1     4       3.489  -4.414   3.800  1.00  0.00           C  
ATOM    209 C13a HC1     4       2.440  -3.506   4.157  1.00  0.00           C  
ATOM    210 H13a HC1     4       2.183  -2.878   3.521  1.00  0.00           H  
ATOM    211  C14 HC1     4       3.981  -4.524   2.347  1.00  0.00           C  
ATOM    212 H14a HC1     4       3.925  -5.411   1.935  1.00  0.00           H  
ATOM    213 H14b HC1     4       4.907  -4.248   2.182  1.00  0.00           H  
ATOM    214  O15 HC1     4       3.182  -3.706   1.518  1.00  0.00           O  
ATOM    215  C16 HC1     4       2.665  -4.194   0.361  1.00  0.00           C  
ATOM    216 C16a HC1     4       1.417  -4.864   0.384  1.00  0.00           C  
ATOM    217 O16a HC1     4       0.788  -4.981   1.587  1.00  0.00           O  
ATOM    218  C17 HC1     4       3.385  -4.025  -0.870  1.00  0.00           C  
ATOM    219  O17 HC1     4       4.562  -3.302  -0.927  1.00  0.00           O  
ATOM    220 C17a HC1     4       4.655  -1.983  -1.364  1.00  0.00           C  
ATOM    221 H17a HC1     4       3.850  -1.546  -1.015  1.00  0.00           H  
ATOM    222 H17b HC1     4       5.352  -1.566  -0.818  1.00  0.00           H  
ATOM    223  C18 HC1     4       2.751  -4.393  -2.069  1.00  0.00           C  
ATOM    224 C18a HC1     4       3.401  -4.157  -3.461  1.00  0.00           C  
ATOM    225 H18a HC1     4       4.369  -4.169  -3.306  1.00  0.00           H  
ATOM    226 C18b HC1     4       3.166  -5.269  -4.430  1.00  0.00           C  
ATOM    227 H18b HC1     4       3.455  -6.070  -3.946  1.00  0.00           H  
ATOM    228 H18c HC1     4       3.765  -5.052  -5.175  1.00  0.00           H  
ATOM    229 H18d HC1     4       2.261  -5.306  -4.805  1.00  0.00           H  
ATOM    230  C19 HC1     4       1.518  -5.048  -2.011  1.00  0.00           C  
ATOM    231  H19 HC1     4       1.119  -5.326  -2.803  1.00  0.00           H  
ATOM    232  C20 HC1     4       0.782  -5.221  -0.843  1.00  0.00           C  
ATOM    233  C1  EAT     5      -0.002  -0.806  -1.252  1.00  0.00           C  
ATOM    234  H1  EAT     5      -0.877  -0.486  -0.949  1.00  0.00           H  
ATOM    235  H2  EAT     5       0.179  -1.685  -0.857  1.00  0.00           H  
ATOM    236  H3  EAT     5      -0.040  -1.103  -2.186  1.00  0.00           H  
ATOM    237  C2  EAT     5       1.083   0.121  -1.011  1.00  0.00           C  
ATOM    238  O2  EAT     5       1.699   0.640  -1.881  1.00  0.00           O  
ATOM    239  O1  EAT     5       1.363   0.254   0.204  1.00  0.00           O  
ATOM    240  C3  EAT     5       1.125   1.527   0.847  1.00  0.00           C  
ATOM    241  H31 EAT     5       1.691   1.580   1.645  1.00  0.00           H  
ATOM    242  H32 EAT     5       1.497   2.275   0.335  1.00  0.00           H  
ATOM    243  C4  EAT     5      -0.294   1.686   1.249  1.00  0.00           C  
ATOM    244  H41 EAT     5      -0.285   2.338   1.981  1.00  0.00           H  
ATOM    245  H42 EAT     5      -0.763   0.904   1.607  1.00  0.00           H  
ATOM    246  H43 EAT     5      -0.828   1.879   0.450  1.00  0.00           H  
END
