# Supplementary material for: How the water-soluble hemicarcerand incarcerates guests at room temperature decoded with modular simulations
Source: Commun Chem. 2021 Mar 1;4:26. doi: 10.1038/s42004-021-00469-3 (PMC9814894; doi:10.1038/s42004-021-00469-3)
Supplement: Supplementary file 5 — Supplementary Data 3 [file 42004_2021_469_MOESM5_ESM.bz2 › DataS3/340K/avg.c0apo340.pdb]

ATOM      1  C1  HC1     1      -0.494  -6.019  -0.928  1.00  0.00           C  
ATOM      2  H1  HC1     1      -0.555  -6.433  -0.050  1.00  0.00           H  
ATOM      3  C1a HC1     1      -0.655  -7.191  -1.910  1.00  0.00           C  
ATOM      4 H1aa HC1     1      -0.690  -7.456  -2.125  1.00  0.00           H  
ATOM      5 H1ab HC1     1      -0.692  -7.458  -2.121  1.00  0.00           H  
ATOM      6 H1ac HC1     1      -0.695  -7.456  -2.122  1.00  0.00           H  
ATOM      7  C2  HC1     1      -1.582  -4.950  -0.971  1.00  0.00           C  
ATOM      8  C3  HC1     1      -2.120  -4.551  -2.204  1.00  0.00           C  
ATOM      9  H3  HC1     1      -1.802  -4.932  -2.980  1.00  0.00           H  
ATOM     10  C4  HC1     1      -3.126  -3.577  -2.279  1.00  0.00           C  
ATOM     11  C5  HC1     1      -3.563  -2.947  -1.092  1.00  0.00           C  
ATOM     12  O5  HC1     1      -4.504  -1.964  -1.142  1.00  0.00           O  
ATOM     13  C6  HC1     1      -3.023  -3.326   0.151  1.00  0.00           C  
ATOM     14  C6a HC1     1      -2.031  -4.318   0.210  1.00  0.00           C  
ATOM     15  O6a HC1     1      -1.494  -4.643   1.419  1.00  0.00           O  
ATOM     16  C6b HC1     1      -0.244  -4.142   1.822  1.00  0.00           C  
ATOM     17 H6ba HC1     1      -0.118  -3.258   1.465  1.00  0.00           H  
ATOM     18 H6bb HC1     1      -0.233  -4.074   2.781  1.00  0.00           H  
ATOM     19  O7  HC1     1      -3.448  -2.728   1.299  1.00  0.00           O  
ATOM     20  C8  HC1     1      -4.615  -3.115   1.953  1.00  0.00           C  
ATOM     21  H8a HC1     1      -4.988  -3.828   1.461  1.00  0.00           H  
ATOM     22  H8b HC1     1      -4.351  -3.462   2.783  1.00  0.00           H  
ATOM     23  C9  HC1     1      -5.618  -2.010   2.140  1.00  0.00           C  
ATOM     24  C10 HC1     1      -6.874  -2.233   2.597  1.00  0.00           C  
ATOM     25 C10a HC1     1      -7.347  -3.506   2.963  1.00  0.00           C  
ATOM     26 O10a HC1     1      -6.684  -4.522   2.926  1.00  0.00           O  
ATOM     27 O10b HC1     1      -8.459  -3.598   3.339  1.00  0.00           O  
ATOM     28  C11 HC1     1      -7.706  -1.115   2.696  1.00  0.00           C  
ATOM     29  H11 HC1     1      -8.525  -1.252   2.986  1.00  0.00           H  
ATOM     30  C12 HC1     1      -7.357   0.200   2.379  1.00  0.00           C  
ATOM     31 C12a HC1     1      -8.299   1.239   2.510  1.00  0.00           C  
ATOM     32 O12a HC1     1      -8.083   2.401   2.238  1.00  0.00           O  
ATOM     33 O12b HC1     1      -9.374   0.967   2.905  1.00  0.00           O  
ATOM     34  C13 HC1     1      -6.088   0.397   1.949  1.00  0.00           C  
ATOM     35 C13a HC1     1      -5.265  -0.708   1.840  1.00  0.00           C  
ATOM     36 H13a HC1     1      -4.444  -0.572   1.553  1.00  0.00           H  
ATOM     37  C14 HC1     1      -5.554   1.759   1.599  1.00  0.00           C  
ATOM     38 H14a HC1     1      -5.735   2.379   2.281  1.00  0.00           H  
ATOM     39 H14b HC1     1      -5.962   2.078   0.828  1.00  0.00           H  
ATOM     40  O15 HC1     1      -4.189   1.803   1.368  1.00  0.00           O  
ATOM     41  C16 HC1     1      -3.350   2.613   2.073  1.00  0.00           C  
ATOM     42 C16a HC1     1      -2.949   3.842   1.525  1.00  0.00           C  
ATOM     43 O16a HC1     1      -3.391   4.186   0.284  1.00  0.00           O  
ATOM     44  C17 HC1     1      -2.875   2.222   3.338  1.00  0.00           C  
ATOM     45  O17 HC1     1      -3.246   1.013   3.847  1.00  0.00           O  
ATOM     46 C17a HC1     1      -2.390  -0.103   3.808  1.00  0.00           C  
ATOM     47 H17a HC1     1      -1.850  -0.065   3.012  1.00  0.00           H  
ATOM     48 H17b HC1     1      -2.928  -0.900   3.761  1.00  0.00           H  
ATOM     49  C18 HC1     1      -2.014   3.070   4.069  1.00  0.00           C  
ATOM     50 C18a HC1     1      -1.488   2.665   5.444  1.00  0.00           C  
ATOM     51 H18a HC1     1      -2.156   2.070   5.827  1.00  0.00           H  
ATOM     52 C18b HC1     1      -1.352   3.795   6.478  1.00  0.00           C  
ATOM     53 H18b HC1     1      -1.324   4.045   6.709  1.00  0.00           H  
ATOM     54 H18c HC1     1      -1.324   4.038   6.717  1.00  0.00           H  
ATOM     55 H18d HC1     1      -1.333   4.043   6.713  1.00  0.00           H  
ATOM     56  C19 HC1     1      -1.608   4.285   3.497  1.00  0.00           C  
ATOM     57  H19 HC1     1      -1.010   4.819   3.952  1.00  0.00           H  
ATOM     58  C20 HC1     1      -2.084   4.696   2.245  1.00  0.00           C  
ATOM     59  C1  HC1     2      -1.627   6.030   1.659  1.00  0.00           C  
ATOM     60  H1  HC1     2      -2.331   6.317   1.053  1.00  0.00           H  
ATOM     61  C1a HC1     2      -1.490   7.195   2.655  1.00  0.00           C  
ATOM     62 H1aa HC1     2      -1.472   7.457   2.873  1.00  0.00           H  
ATOM     63 H1ab HC1     2      -1.461   7.450   2.877  1.00  0.00           H  
ATOM     64 H1ac HC1     2      -1.460   7.461   2.868  1.00  0.00           H  
ATOM     65  C2  HC1     2      -0.405   5.741   0.791  1.00  0.00           C  
ATOM     66  C3  HC1     2       0.881   5.840   1.341  1.00  0.00           C  
ATOM     67  H3  HC1     2       0.976   6.062   2.230  1.00  0.00           H  
ATOM     68  C4  HC1     2       2.026   5.595   0.568  1.00  0.00           C  
ATOM     69  C5  HC1     2       1.870   5.192  -0.778  1.00  0.00           C  
ATOM     70  O5  HC1     2       2.957   4.896  -1.544  1.00  0.00           O  
ATOM     71  C6  HC1     2       0.590   5.069  -1.340  1.00  0.00           C  
ATOM     72  C6a HC1     2      -0.547   5.332  -0.554  1.00  0.00           C  
ATOM     73  O6a HC1     2      -1.787   5.181  -1.100  1.00  0.00           O  
ATOM     74  C6b HC1     2      -2.574   4.043  -0.851  1.00  0.00           C  
ATOM     75 H6ba HC1     2      -3.137   3.886  -1.617  1.00  0.00           H  
ATOM     76 H6bb HC1     2      -2.004   3.275  -0.745  1.00  0.00           H  
ATOM     77  O7  HC1     2       0.458   4.687  -2.640  1.00  0.00           O  
ATOM     78  C8  HC1     2       0.249   5.595  -3.668  1.00  0.00           C  
ATOM     79  H8a HC1     2       0.239   6.453  -3.282  1.00  0.00           H  
ATOM     80  H8b HC1     2       1.003   5.551  -4.217  1.00  0.00           H  
ATOM     81  C9  HC1     2      -1.000   5.351  -4.473  1.00  0.00           C  
ATOM     82  C10 HC1     2      -1.458   6.229  -5.398  1.00  0.00           C  
ATOM     83 C10a HC1     2      -0.797   7.431  -5.714  1.00  0.00           C  
ATOM     84 O10a HC1     2       0.245   7.796  -5.211  1.00  0.00           O  
ATOM     85 O10b HC1     2      -1.281   8.134  -6.525  1.00  0.00           O  
ATOM     86  C11 HC1     2      -2.644   5.883  -6.048  1.00  0.00           C  
ATOM     87  H11 HC1     2      -2.952   6.451  -6.646  1.00  0.00           H  
ATOM     88  C12 HC1     2      -3.386   4.718  -5.840  1.00  0.00           C  
ATOM     89 C12a HC1     2      -4.578   4.496  -6.555  1.00  0.00           C  
ATOM     90 O12a HC1     2      -5.288   3.524  -6.421  1.00  0.00           O  
ATOM     91 O12b HC1     2      -4.918   5.309  -7.336  1.00  0.00           O  
ATOM     92  C13 HC1     2      -2.892   3.845  -4.929  1.00  0.00           C  
ATOM     93 C13a HC1     2      -1.725   4.191  -4.275  1.00  0.00           C  
ATOM     94 H13a HC1     2      -1.415   3.623  -3.677  1.00  0.00           H  
ATOM     95  C14 HC1     2      -3.562   2.535  -4.614  1.00  0.00           C  
ATOM     96 H14a HC1     2      -3.765   2.061  -5.398  1.00  0.00           H  
ATOM     97 H14b HC1     2      -4.365   2.681  -4.171  1.00  0.00           H  
ATOM     98  O15 HC1     2      -2.822   1.688  -3.812  1.00  0.00           O  
ATOM     99  C16 HC1     2      -2.477   0.425  -4.191  1.00  0.00           C  
ATOM    100 C16a HC1     2      -1.363   0.209  -5.021  1.00  0.00           C  
ATOM    101 O16a HC1     2      -0.616   1.273  -5.430  1.00  0.00           O  
ATOM    102  C17 HC1     2      -3.235  -0.666  -3.739  1.00  0.00           C  
ATOM    103  O17 HC1     2      -4.288  -0.440  -2.904  1.00  0.00           O  
ATOM    104 C17a HC1     2      -4.180  -0.646  -1.518  1.00  0.00           C  
ATOM    105 H17a HC1     2      -3.287  -0.440  -1.228  1.00  0.00           H  
ATOM    106 H17b HC1     2      -4.782  -0.043  -1.071  1.00  0.00           H  
ATOM    107  C18 HC1     2      -2.895  -1.981  -4.128  1.00  0.00           C  
ATOM    108 C18a HC1     2      -3.701  -3.181  -3.637  1.00  0.00           C  
ATOM    109 H18a HC1     2      -4.601  -2.853  -3.468  1.00  0.00           H  
ATOM    110 C18b HC1     2      -3.899  -4.324  -4.647  1.00  0.00           C  
ATOM    111 H18b HC1     2      -3.941  -4.577  -4.872  1.00  0.00           H  
ATOM    112 H18c HC1     2      -3.954  -4.571  -4.876  1.00  0.00           H  
ATOM    113 H18d HC1     2      -3.953  -4.580  -4.866  1.00  0.00           H  
ATOM    114  C19 HC1     2      -1.773  -2.181  -4.945  1.00  0.00           C  
ATOM    115  H19 HC1     2      -1.525  -3.040  -5.169  1.00  0.00           H  
ATOM    116  C20 HC1     2      -1.017  -1.101  -5.421  1.00  0.00           C  
ATOM    117  C1  HC1     3       0.187  -1.358  -6.325  1.00  0.00           C  
ATOM    118  H1  HC1     3       0.302  -0.553  -6.860  1.00  0.00           H  
ATOM    119  C1a HC1     3       0.027  -2.481  -7.365  1.00  0.00           C  
ATOM    120 H1aa HC1     3      -0.006  -2.727  -7.596  1.00  0.00           H  
ATOM    121 H1ab HC1     3      -0.011  -2.724  -7.602  1.00  0.00           H  
ATOM    122 H1ac HC1     3      -0.004  -2.724  -7.604  1.00  0.00           H  
ATOM    123  C2  HC1     3       1.412  -1.448  -5.421  1.00  0.00           C  
ATOM    124  C3  HC1     3       1.829  -2.695  -4.935  1.00  0.00           C  
ATOM    125  H3  HC1     3       1.353  -3.450  -5.161  1.00  0.00           H  
ATOM    126  C4  HC1     3       2.955  -2.816  -4.108  1.00  0.00           C  
ATOM    127  C5  HC1     3       3.643  -1.647  -3.710  1.00  0.00           C  
ATOM    128  O5  HC1     3       4.711  -1.731  -2.867  1.00  0.00           O  
ATOM    129  C6  HC1     3       3.226  -0.387  -4.174  1.00  0.00           C  
ATOM    130  C6a HC1     3       2.110  -0.286  -5.019  1.00  0.00           C  
ATOM    131  O6a HC1     3       1.701   0.947  -5.431  1.00  0.00           O  
ATOM    132  C6b HC1     3       0.613   1.596  -4.825  1.00  0.00           C  
ATOM    133 H6ba HC1     3       0.578   1.368  -3.891  1.00  0.00           H  
ATOM    134 H6bb HC1     3       0.746   2.546  -4.890  1.00  0.00           H  
ATOM    135  O7  HC1     3       3.894   0.742  -3.802  1.00  0.00           O  
ATOM    136  C8  HC1     3       5.062   1.161  -4.439  1.00  0.00           C  
ATOM    137  H8a HC1     3       5.243   0.539  -5.128  1.00  0.00           H  
ATOM    138  H8b HC1     3       4.863   1.980  -4.850  1.00  0.00           H  
ATOM    139  C9  HC1     3       6.249   1.311  -3.523  1.00  0.00           C  
ATOM    140  C10 HC1     3       7.503   1.538  -3.983  1.00  0.00           C  
ATOM    141 C10a HC1     3       7.811   1.680  -5.351  1.00  0.00           C  
ATOM    142 O10a HC1     3       6.995   1.632  -6.248  1.00  0.00           O  
ATOM    143 O10b HC1     3       8.935   1.863  -5.651  1.00  0.00           O  
ATOM    144  C11 HC1     3       8.509   1.631  -3.019  1.00  0.00           C  
ATOM    145  H11 HC1     3       9.330   1.771  -3.310  1.00  0.00           H  
ATOM    146  C12 HC1     3       8.337   1.525  -1.637  1.00  0.00           C  
ATOM    147 C12a HC1     3       9.442   1.624  -0.771  1.00  0.00           C  
ATOM    148 O12a HC1     3       9.380   1.524   0.437  1.00  0.00           O  
ATOM    149 O12b HC1     3      10.504   1.813  -1.245  1.00  0.00           O  
ATOM    150  C13 HC1     3       7.068   1.323  -1.203  1.00  0.00           C  
ATOM    151 C13a HC1     3       6.071   1.218  -2.155  1.00  0.00           C  
ATOM    152 H13a HC1     3       5.249   1.082  -1.863  1.00  0.00           H  
ATOM    153  C14 HC1     3       6.715   1.217   0.258  1.00  0.00           C  
ATOM    154 H14a HC1     3       7.088   1.935   0.748  1.00  0.00           H  
ATOM    155 H14b HC1     3       7.067   0.424   0.619  1.00  0.00           H  
ATOM    156  O15 HC1     3       5.346   1.202   0.520  1.00  0.00           O  
ATOM    157  C16 HC1     3       4.750   2.114   1.338  1.00  0.00           C  
ATOM    158 C16a HC1     3       4.476   1.775   2.672  1.00  0.00           C  
ATOM    159 O16a HC1     3       4.790   0.525   3.114  1.00  0.00           O  
ATOM    160  C17 HC1     3       4.401   3.387   0.852  1.00  0.00           C  
ATOM    161  O17 HC1     3       4.643   3.696  -0.453  1.00  0.00           O  
ATOM    162 C17a HC1     3       3.625   3.665  -1.424  1.00  0.00           C  
ATOM    163 H17a HC1     3       4.018   3.444  -2.273  1.00  0.00           H  
ATOM    164 H17b HC1     3       2.993   2.975  -1.203  1.00  0.00           H  
ATOM    165  C18 HC1     3       3.795   4.334   1.707  1.00  0.00           C  
ATOM    166 C18a HC1     3       3.410   5.722   1.198  1.00  0.00           C  
ATOM    167 H18a HC1     3       4.023   5.926   0.472  1.00  0.00           H  
ATOM    168 C18b HC1     3       3.597   6.884   2.189  1.00  0.00           C  
ATOM    169 H18b HC1     3       3.649   7.140   2.404  1.00  0.00           H  
ATOM    170 H18c HC1     3       3.637   7.144   2.408  1.00  0.00           H  
ATOM    171 H18d HC1     3       3.642   7.149   2.398  1.00  0.00           H  
ATOM    172  C19 HC1     3       3.509   3.973   3.032  1.00  0.00           C  
ATOM    173  H19 HC1     3       3.075   4.572   3.579  1.00  0.00           H  
ATOM    174  C20 HC1     3       3.866   2.713   3.535  1.00  0.00           C  
ATOM    175  C1  HC1     4       3.546   2.359   4.985  1.00  0.00           C  
ATOM    176  H1  HC1     4       4.196   1.685   5.249  1.00  0.00           H  
ATOM    177  C1a HC1     4       3.734   3.487   6.013  1.00  0.00           C  
ATOM    178 H1aa HC1     4       3.775   3.737   6.241  1.00  0.00           H  
ATOM    179 H1ab HC1     4       3.779   3.728   6.251  1.00  0.00           H  
ATOM    180 H1ac HC1     4       3.789   3.736   6.242  1.00  0.00           H  
ATOM    181  C2  HC1     4       2.187   1.666   4.986  1.00  0.00           C  
ATOM    182  C3  HC1     4       1.021   2.420   5.188  1.00  0.00           C  
ATOM    183  H3  HC1     4       1.086   3.332   5.303  1.00  0.00           H  
ATOM    184  C4  HC1     4      -0.243   1.814   5.212  1.00  0.00           C  
ATOM    185  C5  HC1     4      -0.344   0.425   4.973  1.00  0.00           C  
ATOM    186  O5  HC1     4      -1.560  -0.188   4.939  1.00  0.00           O  
ATOM    187  C6  HC1     4       0.812  -0.340   4.749  1.00  0.00           C  
ATOM    188  C6a HC1     4       2.074   0.280   4.744  1.00  0.00           C  
ATOM    189  O6a HC1     4       3.187  -0.468   4.498  1.00  0.00           O  
ATOM    190  C6b HC1     4       3.813  -0.477   3.238  1.00  0.00           C  
ATOM    191 H6ba HC1     4       4.232  -1.333   3.110  1.00  0.00           H  
ATOM    192 H6bb HC1     4       3.149  -0.369   2.549  1.00  0.00           H  
ATOM    193  O7  HC1     4       0.700  -1.681   4.530  1.00  0.00           O  
ATOM    194  C8  HC1     4       0.902  -2.622   5.544  1.00  0.00           C  
ATOM    195  H8a HC1     4       1.103  -2.143   6.338  1.00  0.00           H  
ATOM    196  H8b HC1     4       0.077  -3.053   5.680  1.00  0.00           H  
ATOM    197  C9  HC1     4       1.978  -3.632   5.244  1.00  0.00           C  
ATOM    198  C10 HC1     4       2.441  -4.507   6.172  1.00  0.00           C  
ATOM    199 C10a HC1     4       1.945  -4.569   7.488  1.00  0.00           C  
ATOM    200 O10a HC1     4       1.050  -3.873   7.919  1.00  0.00           O  
ATOM    201 O10b HC1     4       2.423  -5.357   8.227  1.00  0.00           O  
ATOM    202  C11 HC1     4       3.459  -5.369   5.758  1.00  0.00           C  
ATOM    203  H11 HC1     4       3.773  -5.935   6.359  1.00  0.00           H  
ATOM    204  C12 HC1     4       4.028  -5.419   4.482  1.00  0.00           C  
ATOM    205 C12a HC1     4       5.063  -6.331   4.198  1.00  0.00           C  
ATOM    206 O12a HC1     4       5.621  -6.422   3.126  1.00  0.00           O  
ATOM    207 O12b HC1     4       5.419  -7.052   5.060  1.00  0.00           O  
ATOM    208  C13 HC1     4       3.528  -4.551   3.567  1.00  0.00           C  
ATOM    209 C13a HC1     4       2.529  -3.686   3.977  1.00  0.00           C  
ATOM    210 H13a HC1     4       2.217  -3.119   3.377  1.00  0.00           H  
ATOM    211  C14 HC1     4       4.018  -4.500   2.144  1.00  0.00           C  
ATOM    212 H14a HC1     4       4.023  -5.364   1.758  1.00  0.00           H  
ATOM    213 H14b HC1     4       4.900  -4.178   2.115  1.00  0.00           H  
ATOM    214  O15 HC1     4       3.267  -3.673   1.306  1.00  0.00           O  
ATOM    215  C16 HC1     4       2.681  -4.134   0.165  1.00  0.00           C  
ATOM    216 C16a HC1     4       1.445  -4.803   0.218  1.00  0.00           C  
ATOM    217 O16a HC1     4       0.824  -4.967   1.421  1.00  0.00           O  
ATOM    218  C17 HC1     4       3.316  -3.934  -1.071  1.00  0.00           C  
ATOM    219  O17 HC1     4       4.496  -3.255  -1.105  1.00  0.00           O  
ATOM    220 C17a HC1     4       4.550  -1.900  -1.481  1.00  0.00           C  
ATOM    221 H17a HC1     4       3.749  -1.453  -1.193  1.00  0.00           H  
ATOM    222 H17b HC1     4       5.294  -1.486  -1.033  1.00  0.00           H  
ATOM    223  C18 HC1     4       2.725  -4.414  -2.262  1.00  0.00           C  
ATOM    224 C18a HC1     4       3.392  -4.193  -3.616  1.00  0.00           C  
ATOM    225 H18a HC1     4       4.347  -4.130  -3.442  1.00  0.00           H  
ATOM    226 C18b HC1     4       3.269  -5.344  -4.628  1.00  0.00           C  
ATOM    227 H18b HC1     4       3.252  -5.608  -4.845  1.00  0.00           H  
ATOM    228 H18c HC1     4       3.255  -5.595  -4.858  1.00  0.00           H  
ATOM    229 H18d HC1     4       3.238  -5.597  -4.853  1.00  0.00           H  
ATOM    230  C19 HC1     4       1.484  -5.064  -2.194  1.00  0.00           C  
ATOM    231  H19 HC1     4       1.076  -5.341  -2.972  1.00  0.00           H  
ATOM    232  C20 HC1     4       0.847  -5.291  -0.965  1.00  0.00           C  
END
