# Supplementary material for: How the water-soluble hemicarcerand incarcerates guests at room temperature decoded with modular simulations
Source: Commun Chem. 2021 Mar 1;4:26. doi: 10.1038/s42004-021-00469-3 (PMC9814894; doi:10.1038/s42004-021-00469-3)
Supplement: Supplementary file 5 — Supplementary Data 3 [file 42004_2021_469_MOESM5_ESM.bz2 › DataS3/340K/rep.c0dma340.pdb]

ATOM      1  C1  HC1     1      -2.792  -5.089  -1.238  1.00  0.00           C  
ATOM      2  H1  HC1     1      -3.501  -5.274  -0.586  1.00  0.00           H  
ATOM      3  C1a HC1     1      -2.958  -6.270  -2.170  1.00  0.00           C  
ATOM      4 H1aa HC1     1      -3.623  -6.120  -2.874  1.00  0.00           H  
ATOM      5 H1ab HC1     1      -2.078  -6.420  -2.575  1.00  0.00           H  
ATOM      6 H1ac HC1     1      -3.191  -7.023  -1.588  1.00  0.00           H  
ATOM      7  C2  HC1     1      -3.134  -3.645  -1.742  1.00  0.00           C  
ATOM      8  C3  HC1     1      -2.744  -3.378  -3.088  1.00  0.00           C  
ATOM      9  H3  HC1     1      -2.332  -4.052  -3.580  1.00  0.00           H  
ATOM     10  C4  HC1     1      -2.979  -2.096  -3.661  1.00  0.00           C  
ATOM     11  C5  HC1     1      -3.539  -1.140  -2.813  1.00  0.00           C  
ATOM     12  O5  HC1     1      -3.820   0.076  -3.348  1.00  0.00           O  
ATOM     13  C6  HC1     1      -3.835  -1.357  -1.441  1.00  0.00           C  
ATOM     14  C6a HC1     1      -3.665  -2.656  -0.936  1.00  0.00           C  
ATOM     15  O6a HC1     1      -3.939  -2.859   0.429  1.00  0.00           O  
ATOM     16  C6b HC1     1      -2.854  -2.951   1.305  1.00  0.00           C  
ATOM     17 H6ba HC1     1      -2.138  -2.444   0.869  1.00  0.00           H  
ATOM     18 H6bb HC1     1      -2.957  -2.492   2.165  1.00  0.00           H  
ATOM     19  O7  HC1     1      -4.455  -0.423  -0.652  1.00  0.00           O  
ATOM     20  C8  HC1     1      -5.824  -0.569  -0.510  1.00  0.00           C  
ATOM     21  H8a HC1     1      -6.166   0.278  -0.864  1.00  0.00           H  
ATOM     22  H8b HC1     1      -6.173  -1.313  -1.044  1.00  0.00           H  
ATOM     23  C9  HC1     1      -6.309  -0.640   0.967  1.00  0.00           C  
ATOM     24  C10 HC1     1      -7.673  -0.736   1.321  1.00  0.00           C  
ATOM     25 C10a HC1     1      -8.752  -0.902   0.432  1.00  0.00           C  
ATOM     26 O10a HC1     1      -8.573  -1.012  -0.798  1.00  0.00           O  
ATOM     27 O10b HC1     1      -9.908  -0.884   0.889  1.00  0.00           O  
ATOM     28  C11 HC1     1      -7.948  -0.735   2.747  1.00  0.00           C  
ATOM     29  H11 HC1     1      -8.824  -0.821   3.046  1.00  0.00           H  
ATOM     30  C12 HC1     1      -6.960  -0.600   3.747  1.00  0.00           C  
ATOM     31 C12a HC1     1      -7.377  -0.567   5.128  1.00  0.00           C  
ATOM     32 O12a HC1     1      -6.565  -0.260   6.008  1.00  0.00           O  
ATOM     33 O12b HC1     1      -8.541  -0.744   5.408  1.00  0.00           O  
ATOM     34  C13 HC1     1      -5.603  -0.473   3.348  1.00  0.00           C  
ATOM     35 C13a HC1     1      -5.352  -0.501   1.937  1.00  0.00           C  
ATOM     36 H13a HC1     1      -4.447  -0.560   1.730  1.00  0.00           H  
ATOM     37  C14 HC1     1      -4.422  -0.302   4.326  1.00  0.00           C  
ATOM     38 H14a HC1     1      -4.315  -1.037   4.965  1.00  0.00           H  
ATOM     39 H14b HC1     1      -4.516   0.475   4.916  1.00  0.00           H  
ATOM     40  O15 HC1     1      -3.180  -0.131   3.607  1.00  0.00           O  
ATOM     41  C16 HC1     1      -2.460   0.993   3.878  1.00  0.00           C  
ATOM     42 C16a HC1     1      -2.769   2.220   3.344  1.00  0.00           C  
ATOM     43 O16a HC1     1      -3.897   2.367   2.613  1.00  0.00           O  
ATOM     44  C17 HC1     1      -1.425   0.916   4.813  1.00  0.00           C  
ATOM     45  O17 HC1     1      -0.989  -0.360   5.192  1.00  0.00           O  
ATOM     46 C17a HC1     1       0.067  -1.022   4.505  1.00  0.00           C  
ATOM     47 H17a HC1     1       0.107  -0.635   3.606  1.00  0.00           H  
ATOM     48 H17b HC1     1      -0.217  -1.960   4.544  1.00  0.00           H  
ATOM     49  C18 HC1     1      -0.652   2.021   5.175  1.00  0.00           C  
ATOM     50 C18a HC1     1       0.532   1.902   6.164  1.00  0.00           C  
ATOM     51 H18a HC1     1       0.311   1.067   6.626  1.00  0.00           H  
ATOM     52 C18b HC1     1       0.589   2.963   7.247  1.00  0.00           C  
ATOM     53 H18b HC1     1      -0.326   3.099   7.572  1.00  0.00           H  
ATOM     54 H18c HC1     1       0.969   3.776   6.854  1.00  0.00           H  
ATOM     55 H18d HC1     1       1.042   2.693   8.073  1.00  0.00           H  
ATOM     56  C19 HC1     1      -0.955   3.280   4.630  1.00  0.00           C  
ATOM     57  H19 HC1     1      -0.453   4.015   4.900  1.00  0.00           H  
ATOM     58  C20 HC1     1      -2.034   3.390   3.759  1.00  0.00           C  
ATOM     59  C1  HC1     2      -2.484   4.747   3.317  1.00  0.00           C  
ATOM     60  H1  HC1     2      -3.456   4.661   3.226  1.00  0.00           H  
ATOM     61  C1a HC1     2      -2.173   5.948   4.224  1.00  0.00           C  
ATOM     62 H1aa HC1     2      -2.615   5.886   5.097  1.00  0.00           H  
ATOM     63 H1ab HC1     2      -1.241   6.002   4.521  1.00  0.00           H  
ATOM     64 H1ac HC1     2      -2.513   6.752   3.779  1.00  0.00           H  
ATOM     65  C2  HC1     2      -1.908   4.924   1.923  1.00  0.00           C  
ATOM     66  C3  HC1     2      -0.717   5.696   1.799  1.00  0.00           C  
ATOM     67  H3  HC1     2      -0.359   5.989   2.606  1.00  0.00           H  
ATOM     68  C4  HC1     2      -0.130   5.980   0.588  1.00  0.00           C  
ATOM     69  C5  HC1     2      -0.695   5.414  -0.560  1.00  0.00           C  
ATOM     70  O5  HC1     2      -0.079   5.551  -1.729  1.00  0.00           O  
ATOM     71  C6  HC1     2      -1.928   4.777  -0.550  1.00  0.00           C  
ATOM     72  C6a HC1     2      -2.492   4.484   0.710  1.00  0.00           C  
ATOM     73  O6a HC1     2      -3.713   3.794   0.808  1.00  0.00           O  
ATOM     74  C6b HC1     2      -3.785   2.430   1.249  1.00  0.00           C  
ATOM     75 H6ba HC1     2      -4.614   2.105   0.839  1.00  0.00           H  
ATOM     76 H6bb HC1     2      -3.002   1.872   1.059  1.00  0.00           H  
ATOM     77  O7  HC1     2      -2.543   4.358  -1.737  1.00  0.00           O  
ATOM     78  C8  HC1     2      -3.289   5.120  -2.617  1.00  0.00           C  
ATOM     79  H8a HC1     2      -4.172   4.724  -2.769  1.00  0.00           H  
ATOM     80  H8b HC1     2      -3.385   6.010  -2.218  1.00  0.00           H  
ATOM     81  C9  HC1     2      -2.575   5.192  -3.936  1.00  0.00           C  
ATOM     82  C10 HC1     2      -2.912   6.251  -4.863  1.00  0.00           C  
ATOM     83 C10a HC1     2      -3.960   7.228  -4.701  1.00  0.00           C  
ATOM     84 O10a HC1     2      -4.583   7.355  -3.666  1.00  0.00           O  
ATOM     85 O10b HC1     2      -4.060   8.095  -5.615  1.00  0.00           O  
ATOM     86  C11 HC1     2      -2.349   6.173  -6.183  1.00  0.00           C  
ATOM     87  H11 HC1     2      -2.631   6.838  -6.769  1.00  0.00           H  
ATOM     88  C12 HC1     2      -1.374   5.176  -6.542  1.00  0.00           C  
ATOM     89 C12a HC1     2      -0.754   5.323  -7.799  1.00  0.00           C  
ATOM     90 O12a HC1     2       0.085   4.505  -8.254  1.00  0.00           O  
ATOM     91 O12b HC1     2      -1.099   6.336  -8.481  1.00  0.00           O  
ATOM     92  C13 HC1     2      -0.936   4.207  -5.560  1.00  0.00           C  
ATOM     93 C13a HC1     2      -1.753   4.121  -4.423  1.00  0.00           C  
ATOM     94 H13a HC1     2      -1.595   3.448  -3.801  1.00  0.00           H  
ATOM     95  C14 HC1     2       0.162   3.158  -5.785  1.00  0.00           C  
ATOM     96 H14a HC1     2       1.005   3.634  -5.935  1.00  0.00           H  
ATOM     97 H14b HC1     2      -0.019   2.638  -6.596  1.00  0.00           H  
ATOM     98  O15 HC1     2       0.215   2.256  -4.728  1.00  0.00           O  
ATOM     99  C16 HC1     2       0.104   0.937  -4.939  1.00  0.00           C  
ATOM    100 C16a HC1     2       1.250   0.174  -5.126  1.00  0.00           C  
ATOM    101 O16a HC1     2       2.499   0.683  -5.265  1.00  0.00           O  
ATOM    102  C17 HC1     2      -1.155   0.298  -4.932  1.00  0.00           C  
ATOM    103  O17 HC1     2      -2.261   1.014  -4.667  1.00  0.00           O  
ATOM    104 C17a HC1     2      -2.799   1.003  -3.331  1.00  0.00           C  
ATOM    105 H17a HC1     2      -2.154   0.708  -2.655  1.00  0.00           H  
ATOM    106 H17b HC1     2      -3.075   1.893  -3.028  1.00  0.00           H  
ATOM    107  C18 HC1     2      -1.331  -1.089  -5.190  1.00  0.00           C  
ATOM    108 C18a HC1     2      -2.697  -1.886  -5.155  1.00  0.00           C  
ATOM    109 H18a HC1     2      -3.321  -1.220  -5.511  1.00  0.00           H  
ATOM    110 C18b HC1     2      -2.797  -3.151  -6.078  1.00  0.00           C  
ATOM    111 H18b HC1     2      -3.684  -3.566  -6.106  1.00  0.00           H  
ATOM    112 H18c HC1     2      -2.189  -3.884  -5.846  1.00  0.00           H  
ATOM    113 H18d HC1     2      -2.470  -2.932  -6.975  1.00  0.00           H  
ATOM    114  C19 HC1     2      -0.174  -1.875  -5.362  1.00  0.00           C  
ATOM    115  H19 HC1     2      -0.279  -2.787  -5.507  1.00  0.00           H  
ATOM    116  C20 HC1     2       1.102  -1.294  -5.407  1.00  0.00           C  
ATOM    117  C1  HC1     3       2.328  -2.206  -5.628  1.00  0.00           C  
ATOM    118  H1  HC1     3       2.988  -1.643  -6.085  1.00  0.00           H  
ATOM    119  C1a HC1     3       2.130  -3.367  -6.652  1.00  0.00           C  
ATOM    120 H1aa HC1     3       2.040  -2.921  -7.520  1.00  0.00           H  
ATOM    121 H1ab HC1     3       2.972  -3.864  -6.594  1.00  0.00           H  
ATOM    122 H1ac HC1     3       1.295  -3.862  -6.518  1.00  0.00           H  
ATOM    123  C2  HC1     3       2.797  -2.615  -4.226  1.00  0.00           C  
ATOM    124  C3  HC1     3       2.326  -3.801  -3.599  1.00  0.00           C  
ATOM    125  H3  HC1     3       1.680  -4.291  -4.054  1.00  0.00           H  
ATOM    126  C4  HC1     3       2.770  -4.124  -2.302  1.00  0.00           C  
ATOM    127  C5  HC1     3       3.670  -3.231  -1.598  1.00  0.00           C  
ATOM    128  O5  HC1     3       4.023  -3.386  -0.270  1.00  0.00           O  
ATOM    129  C6  HC1     3       4.113  -2.032  -2.220  1.00  0.00           C  
ATOM    130  C6a HC1     3       3.597  -1.731  -3.454  1.00  0.00           C  
ATOM    131  O6a HC1     3       4.113  -0.543  -4.014  1.00  0.00           O  
ATOM    132  C6b HC1     3       3.366   0.670  -4.128  1.00  0.00           C  
ATOM    133 H6ba HC1     3       2.842   0.607  -3.302  1.00  0.00           H  
ATOM    134 H6bb HC1     3       3.961   1.436  -4.269  1.00  0.00           H  
ATOM    135  O7  HC1     3       4.962  -1.208  -1.536  1.00  0.00           O  
ATOM    136  C8  HC1     3       6.348  -1.288  -1.777  1.00  0.00           C  
ATOM    137  H8a HC1     3       6.704  -1.578  -0.912  1.00  0.00           H  
ATOM    138  H8b HC1     3       6.504  -1.913  -2.515  1.00  0.00           H  
ATOM    139  C9  HC1     3       6.898   0.128  -2.061  1.00  0.00           C  
ATOM    140  C10 HC1     3       8.261   0.335  -2.506  1.00  0.00           C  
ATOM    141 C10a HC1     3       9.233  -0.750  -2.493  1.00  0.00           C  
ATOM    142 O10a HC1     3       8.989  -1.839  -1.884  1.00  0.00           O  
ATOM    143 O10b HC1     3      10.370  -0.515  -2.966  1.00  0.00           O  
ATOM    144  C11 HC1     3       8.538   1.638  -2.975  1.00  0.00           C  
ATOM    145  H11 HC1     3       9.415   1.791  -3.246  1.00  0.00           H  
ATOM    146  C12 HC1     3       7.604   2.710  -3.014  1.00  0.00           C  
ATOM    147 C12a HC1     3       8.034   4.053  -3.440  1.00  0.00           C  
ATOM    148 O12a HC1     3       7.284   5.054  -3.375  1.00  0.00           O  
ATOM    149 O12b HC1     3       9.192   4.329  -3.864  1.00  0.00           O  
ATOM    150  C13 HC1     3       6.295   2.440  -2.629  1.00  0.00           C  
ATOM    151 C13a HC1     3       5.986   1.202  -2.052  1.00  0.00           C  
ATOM    152 H13a HC1     3       5.139   0.989  -1.733  1.00  0.00           H  
ATOM    153  C14 HC1     3       5.254   3.556  -2.511  1.00  0.00           C  
ATOM    154 H14a HC1     3       4.935   3.938  -3.355  1.00  0.00           H  
ATOM    155 H14b HC1     3       5.624   4.328  -2.035  1.00  0.00           H  
ATOM    156  O15 HC1     3       4.197   3.130  -1.642  1.00  0.00           O  
ATOM    157  C16 HC1     3       3.757   3.728  -0.529  1.00  0.00           C  
ATOM    158 C16a HC1     3       4.221   3.310   0.724  1.00  0.00           C  
ATOM    159 O16a HC1     3       5.095   2.197   0.804  1.00  0.00           O  
ATOM    160  C17 HC1     3       2.760   4.721  -0.577  1.00  0.00           C  
ATOM    161  O17 HC1     3       2.226   4.992  -1.824  1.00  0.00           O  
ATOM    162 C17a HC1     3       0.938   4.684  -2.164  1.00  0.00           C  
ATOM    163 H17a HC1     3       0.909   4.613  -3.141  1.00  0.00           H  
ATOM    164 H17b HC1     3       0.827   3.766  -1.838  1.00  0.00           H  
ATOM    165  C18 HC1     3       2.231   5.332   0.589  1.00  0.00           C  
ATOM    166 C18a HC1     3       1.328   6.543   0.539  1.00  0.00           C  
ATOM    167 H18a HC1     3       1.356   6.982  -0.336  1.00  0.00           H  
ATOM    168 C18b HC1     3       1.684   7.703   1.441  1.00  0.00           C  
ATOM    169 H18b HC1     3       1.750   8.510   0.889  1.00  0.00           H  
ATOM    170 H18c HC1     3       2.578   7.691   1.843  1.00  0.00           H  
ATOM    171 H18d HC1     3       1.010   7.801   2.146  1.00  0.00           H  
ATOM    172  C19 HC1     3       2.853   4.903   1.829  1.00  0.00           C  
ATOM    173  H19 HC1     3       2.509   5.197   2.641  1.00  0.00           H  
ATOM    174  C20 HC1     3       3.821   3.907   1.909  1.00  0.00           C  
ATOM    175  C1  HC1     4       4.416   3.538   3.299  1.00  0.00           C  
ATOM    176  H1  HC1     4       5.337   3.246   3.134  1.00  0.00           H  
ATOM    177  C1a HC1     4       4.590   4.788   4.186  1.00  0.00           C  
ATOM    178 H1aa HC1     4       3.708   5.110   4.470  1.00  0.00           H  
ATOM    179 H1ab HC1     4       5.099   4.523   4.980  1.00  0.00           H  
ATOM    180 H1ac HC1     4       5.050   5.492   3.683  1.00  0.00           H  
ATOM    181  C2  HC1     4       3.576   2.438   3.903  1.00  0.00           C  
ATOM    182  C3  HC1     4       2.558   2.698   4.861  1.00  0.00           C  
ATOM    183  H3  HC1     4       2.248   3.551   5.064  1.00  0.00           H  
ATOM    184  C4  HC1     4       1.748   1.647   5.278  1.00  0.00           C  
ATOM    185  C5  HC1     4       2.083   0.263   4.920  1.00  0.00           C  
ATOM    186  O5  HC1     4       1.299  -0.803   5.130  1.00  0.00           O  
ATOM    187  C6  HC1     4       3.177   0.004   4.111  1.00  0.00           C  
ATOM    188  C6a HC1     4       3.825   1.042   3.521  1.00  0.00           C  
ATOM    189  O6a HC1     4       4.752   0.774   2.621  1.00  0.00           O  
ATOM    190  C6b HC1     4       4.607   0.952   1.227  1.00  0.00           C  
ATOM    191 H6ba HC1     4       5.113   0.253   0.763  1.00  0.00           H  
ATOM    192 H6bb HC1     4       3.695   0.810   0.897  1.00  0.00           H  
ATOM    193  O7  HC1     4       3.497  -1.220   3.652  1.00  0.00           O  
ATOM    194  C8  HC1     4       4.321  -2.061   4.321  1.00  0.00           C  
ATOM    195  H8a HC1     4       5.102  -2.238   3.757  1.00  0.00           H  
ATOM    196  H8b HC1     4       4.596  -1.535   5.101  1.00  0.00           H  
ATOM    197  C9  HC1     4       3.653  -3.322   4.687  1.00  0.00           C  
ATOM    198  C10 HC1     4       4.235  -4.328   5.484  1.00  0.00           C  
ATOM    199 C10a HC1     4       5.524  -4.226   6.094  1.00  0.00           C  
ATOM    200 O10a HC1     4       6.259  -3.241   5.850  1.00  0.00           O  
ATOM    201 O10b HC1     4       5.840  -5.043   6.974  1.00  0.00           O  
ATOM    202  C11 HC1     4       3.473  -5.482   5.800  1.00  0.00           C  
ATOM    203  H11 HC1     4       3.783  -6.065   6.455  1.00  0.00           H  
ATOM    204  C12 HC1     4       2.164  -5.745   5.314  1.00  0.00           C  
ATOM    205 C12a HC1     4       1.583  -6.991   5.752  1.00  0.00           C  
ATOM    206 O12a HC1     4       0.536  -7.392   5.153  1.00  0.00           O  
ATOM    207 O12b HC1     4       2.091  -7.685   6.653  1.00  0.00           O  
ATOM    208  C13 HC1     4       1.638  -4.771   4.461  1.00  0.00           C  
ATOM    209 C13a HC1     4       2.402  -3.625   4.161  1.00  0.00           C  
ATOM    210 H13a HC1     4       1.925  -3.012   3.650  1.00  0.00           H  
ATOM    211  C14 HC1     4       0.352  -4.948   3.697  1.00  0.00           C  
ATOM    212 H14a HC1     4      -0.458  -4.821   4.235  1.00  0.00           H  
ATOM    213 H14b HC1     4       0.294  -5.797   3.211  1.00  0.00           H  
ATOM    214  O15 HC1     4       0.129  -3.965   2.655  1.00  0.00           O  
ATOM    215  C16 HC1     4       0.012  -4.425   1.359  1.00  0.00           C  
ATOM    216 C16a HC1     4      -1.240  -4.646   0.829  1.00  0.00           C  
ATOM    217 O16a HC1     4      -2.409  -4.344   1.445  1.00  0.00           O  
ATOM    218  C17 HC1     4       1.202  -4.721   0.615  1.00  0.00           C  
ATOM    219  O17 HC1     4       2.444  -4.492   1.075  1.00  0.00           O  
ATOM    220 C17a HC1     4       3.189  -3.292   0.833  1.00  0.00           C  
ATOM    221 H17a HC1     4       2.563  -2.550   0.707  1.00  0.00           H  
ATOM    222 H17b HC1     4       3.745  -3.149   1.628  1.00  0.00           H  
ATOM    223  C18 HC1     4       1.109  -5.131  -0.730  1.00  0.00           C  
ATOM    224 C18a HC1     4       2.266  -5.403  -1.668  1.00  0.00           C  
ATOM    225 H18a HC1     4       2.902  -5.704  -0.986  1.00  0.00           H  
ATOM    226 C18b HC1     4       2.012  -6.559  -2.729  1.00  0.00           C  
ATOM    227 H18b HC1     4       2.512  -6.408  -3.558  1.00  0.00           H  
ATOM    228 H18c HC1     4       1.071  -6.770  -2.900  1.00  0.00           H  
ATOM    229 H18d HC1     4       2.445  -7.396  -2.459  1.00  0.00           H  
ATOM    230  C19 HC1     4      -0.220  -5.215  -1.297  1.00  0.00           C  
ATOM    231  H19 HC1     4      -0.282  -5.360  -2.213  1.00  0.00           H  
ATOM    232  C20 HC1     4      -1.390  -5.017  -0.565  1.00  0.00           C  
ATOM    233  C1  DMA     5      -0.093   1.737   0.934  1.00  0.00           C  
ATOM    234  H1  DMA     5      -0.820   2.305   0.605  1.00  0.00           H  
ATOM    235  H2  DMA     5       0.813   2.026   0.699  1.00  0.00           H  
ATOM    236  H3  DMA     5      -0.008   1.868   1.902  1.00  0.00           H  
ATOM    237  C2  DMA     5      -0.365   0.236   0.638  1.00  0.00           C  
ATOM    238  O   DMA     5      -1.153  -0.417   1.302  1.00  0.00           O  
ATOM    239  N   DMA     5       0.327  -0.304  -0.448  1.00  0.00           N  
ATOM    240  C3  DMA     5       0.028  -1.658  -1.004  1.00  0.00           C  
ATOM    241  H31 DMA     5      -0.890  -1.729  -1.340  1.00  0.00           H  
ATOM    242  H32 DMA     5       0.526  -1.985  -1.783  1.00  0.00           H  
ATOM    243  H33 DMA     5       0.184  -2.261  -0.247  1.00  0.00           H  
ATOM    244  C4  DMA     5       1.238   0.422  -1.372  1.00  0.00           C  
ATOM    245  H41 DMA     5       1.043   0.193  -2.305  1.00  0.00           H  
ATOM    246  H42 DMA     5       2.186   0.255  -1.187  1.00  0.00           H  
ATOM    247  H43 DMA     5       1.104   1.382  -1.229  1.00  0.00           H  
END
