# Supplementary material for: How the water-soluble hemicarcerand incarcerates guests at room temperature decoded with modular simulations
Source: Commun Chem. 2021 Mar 1;4:26. doi: 10.1038/s42004-021-00469-3 (PMC9814894; doi:10.1038/s42004-021-00469-3)
Supplement: Supplementary file 5 — Supplementary Data 3 [file 42004_2021_469_MOESM5_ESM.bz2 › DataS3/340K/rep.c0nap340.pdb]

ATOM      1  C1  HC1     1       1.981  -3.828  -4.724  1.00  0.00           C  
ATOM      2  H1  HC1     1       2.944  -4.006  -4.742  1.00  0.00           H  
ATOM      3  C1a HC1     1       1.448  -4.732  -5.917  1.00  0.00           C  
ATOM      4 H1aa HC1     1       0.718  -4.338  -6.439  1.00  0.00           H  
ATOM      5 H1ab HC1     1       2.087  -5.032  -6.597  1.00  0.00           H  
ATOM      6 H1ac HC1     1       1.129  -5.572  -5.527  1.00  0.00           H  
ATOM      7  C2  HC1     1       1.470  -4.236  -3.305  1.00  0.00           C  
ATOM      8  C3  HC1     1       0.216  -4.769  -3.156  1.00  0.00           C  
ATOM      9  H3  HC1     1      -0.371  -4.777  -3.878  1.00  0.00           H  
ATOM     10  C4  HC1     1      -0.291  -5.178  -1.963  1.00  0.00           C  
ATOM     11  C5  HC1     1       0.496  -5.019  -0.776  1.00  0.00           C  
ATOM     12  O5  HC1     1      -0.019  -5.411   0.366  1.00  0.00           O  
ATOM     13  C6  HC1     1       1.776  -4.520  -0.915  1.00  0.00           C  
ATOM     14  C6a HC1     1       2.253  -4.055  -2.153  1.00  0.00           C  
ATOM     15  O6a HC1     1       3.533  -3.516  -2.176  1.00  0.00           O  
ATOM     16  C6b HC1     1       3.726  -2.075  -2.277  1.00  0.00           C  
ATOM     17 H6ba HC1     1       2.974  -1.655  -1.809  1.00  0.00           H  
ATOM     18 H6bb HC1     1       4.577  -1.823  -1.861  1.00  0.00           H  
ATOM     19  O7  HC1     1       2.627  -4.325   0.208  1.00  0.00           O  
ATOM     20  C8  HC1     1       3.398  -5.410   0.656  1.00  0.00           C  
ATOM     21  H8a HC1     1       3.153  -6.178   0.100  1.00  0.00           H  
ATOM     22  H8b HC1     1       4.295  -5.169   0.343  1.00  0.00           H  
ATOM     23  C9  HC1     1       3.217  -5.692   2.134  1.00  0.00           C  
ATOM     24  C10 HC1     1       3.851  -6.754   2.807  1.00  0.00           C  
ATOM     25 C10a HC1     1       4.516  -7.820   2.111  1.00  0.00           C  
ATOM     26 O10a HC1     1       4.470  -7.936   0.880  1.00  0.00           O  
ATOM     27 O10b HC1     1       5.023  -8.766   2.789  1.00  0.00           O  
ATOM     28  C11 HC1     1       3.698  -6.864   4.158  1.00  0.00           C  
ATOM     29  H11 HC1     1       4.074  -7.602   4.581  1.00  0.00           H  
ATOM     30  C12 HC1     1       2.937  -5.974   4.896  1.00  0.00           C  
ATOM     31 C12a HC1     1       2.993  -6.239   6.340  1.00  0.00           C  
ATOM     32 O12a HC1     1       2.511  -5.404   7.126  1.00  0.00           O  
ATOM     33 O12b HC1     1       3.436  -7.346   6.773  1.00  0.00           O  
ATOM     34  C13 HC1     1       2.201  -4.969   4.189  1.00  0.00           C  
ATOM     35 C13a HC1     1       2.414  -4.814   2.840  1.00  0.00           C  
ATOM     36 H13a HC1     1       1.966  -4.109   2.431  1.00  0.00           H  
ATOM     37  C14 HC1     1       1.078  -4.117   4.836  1.00  0.00           C  
ATOM     38 H14a HC1     1       1.295  -3.851   5.754  1.00  0.00           H  
ATOM     39 H14b HC1     1       0.261  -4.658   4.848  1.00  0.00           H  
ATOM     40  O15 HC1     1       0.762  -2.947   4.075  1.00  0.00           O  
ATOM     41  C16 HC1     1       1.116  -1.699   4.596  1.00  0.00           C  
ATOM     42 C16a HC1     1       0.165  -0.990   5.328  1.00  0.00           C  
ATOM     43 O16a HC1     1      -1.074  -1.568   5.616  1.00  0.00           O  
ATOM     44  C17 HC1     1       2.471  -1.121   4.480  1.00  0.00           C  
ATOM     45  O17 HC1     1       3.419  -1.877   3.745  1.00  0.00           O  
ATOM     46 C17a HC1     1       3.803  -1.523   2.383  1.00  0.00           C  
ATOM     47 H17a HC1     1       2.987  -1.144   1.995  1.00  0.00           H  
ATOM     48 H17b HC1     1       3.987  -2.331   1.859  1.00  0.00           H  
ATOM     49  C18 HC1     1       2.823   0.096   5.110  1.00  0.00           C  
ATOM     50 C18a HC1     1       4.254   0.642   4.921  1.00  0.00           C  
ATOM     51 H18a HC1     1       4.830  -0.151   4.885  1.00  0.00           H  
ATOM     52 C18b HC1     1       4.766   1.323   6.247  1.00  0.00           C  
ATOM     53 H18b HC1     1       4.105   1.321   6.970  1.00  0.00           H  
ATOM     54 H18c HC1     1       5.197   2.188   6.082  1.00  0.00           H  
ATOM     55 H18d HC1     1       5.523   0.816   6.607  1.00  0.00           H  
ATOM     56  C19 HC1     1       1.711   0.773   5.734  1.00  0.00           C  
ATOM     57  H19 HC1     1       1.920   1.601   6.103  1.00  0.00           H  
ATOM     58  C20 HC1     1       0.499   0.249   5.901  1.00  0.00           C  
ATOM     59  C1  HC1     2      -0.532   1.074   6.724  1.00  0.00           C  
ATOM     60  H1  HC1     2      -1.242   0.496   7.076  1.00  0.00           H  
ATOM     61  C1a HC1     2      -0.026   1.845   7.985  1.00  0.00           C  
ATOM     62 H1aa HC1     2       0.438   1.206   8.566  1.00  0.00           H  
ATOM     63 H1ab HC1     2       0.513   2.639   7.786  1.00  0.00           H  
ATOM     64 H1ac HC1     2      -0.850   2.135   8.428  1.00  0.00           H  
ATOM     65  C2  HC1     2      -1.268   1.862   5.567  1.00  0.00           C  
ATOM     66  C3  HC1     2      -0.725   3.101   5.149  1.00  0.00           C  
ATOM     67  H3  HC1     2      -0.099   3.461   5.735  1.00  0.00           H  
ATOM     68  C4  HC1     2      -1.359   3.785   4.118  1.00  0.00           C  
ATOM     69  C5  HC1     2      -2.406   3.145   3.374  1.00  0.00           C  
ATOM     70  O5  HC1     2      -3.005   3.707   2.273  1.00  0.00           O  
ATOM     71  C6  HC1     2      -2.906   1.930   3.757  1.00  0.00           C  
ATOM     72  C6a HC1     2      -2.344   1.298   4.862  1.00  0.00           C  
ATOM     73  O6a HC1     2      -2.777   0.075   5.171  1.00  0.00           O  
ATOM     74  C6b HC1     2      -2.247  -1.181   4.828  1.00  0.00           C  
ATOM     75 H6ba HC1     2      -3.007  -1.793   4.918  1.00  0.00           H  
ATOM     76 H6bb HC1     2      -1.979  -1.230   3.887  1.00  0.00           H  
ATOM     77  O7  HC1     2      -3.857   1.337   3.007  1.00  0.00           O  
ATOM     78  C8  HC1     2      -5.146   1.353   3.445  1.00  0.00           C  
ATOM     79  H8a HC1     2      -5.232   1.934   4.229  1.00  0.00           H  
ATOM     80  H8b HC1     2      -5.556   1.877   2.726  1.00  0.00           H  
ATOM     81  C9  HC1     2      -5.826  -0.056   3.608  1.00  0.00           C  
ATOM     82  C10 HC1     2      -6.971  -0.351   4.406  1.00  0.00           C  
ATOM     83 C10a HC1     2      -7.765   0.703   4.981  1.00  0.00           C  
ATOM     84 O10a HC1     2      -7.383   1.907   5.054  1.00  0.00           O  
ATOM     85 O10b HC1     2      -8.911   0.416   5.396  1.00  0.00           O  
ATOM     86  C11 HC1     2      -7.426  -1.703   4.354  1.00  0.00           C  
ATOM     87  H11 HC1     2      -8.115  -1.958   4.925  1.00  0.00           H  
ATOM     88  C12 HC1     2      -6.860  -2.774   3.635  1.00  0.00           C  
ATOM     89 C12a HC1     2      -7.403  -4.121   3.788  1.00  0.00           C  
ATOM     90 O12a HC1     2      -6.790  -5.074   3.286  1.00  0.00           O  
ATOM     91 O12b HC1     2      -8.508  -4.148   4.389  1.00  0.00           O  
ATOM     92  C13 HC1     2      -5.703  -2.459   2.909  1.00  0.00           C  
ATOM     93 C13a HC1     2      -5.228  -1.074   2.858  1.00  0.00           C  
ATOM     94 H13a HC1     2      -4.416  -0.932   2.429  1.00  0.00           H  
ATOM     95  C14 HC1     2      -4.893  -3.418   2.100  1.00  0.00           C  
ATOM     96 H14a HC1     2      -5.511  -3.946   1.552  1.00  0.00           H  
ATOM     97 H14b HC1     2      -4.421  -4.090   2.636  1.00  0.00           H  
ATOM     98  O15 HC1     2      -3.898  -2.908   1.276  1.00  0.00           O  
ATOM     99  C16 HC1     2      -3.851  -3.260  -0.050  1.00  0.00           C  
ATOM    100 C16a HC1     2      -4.527  -2.632  -1.107  1.00  0.00           C  
ATOM    101 O16a HC1     2      -5.359  -1.602  -0.733  1.00  0.00           O  
ATOM    102  C17 HC1     2      -2.942  -4.290  -0.347  1.00  0.00           C  
ATOM    103  O17 HC1     2      -2.268  -4.901   0.691  1.00  0.00           O  
ATOM    104 C17a HC1     2      -1.008  -4.603   1.013  1.00  0.00           C  
ATOM    105 H17a HC1     2      -0.800  -3.670   0.799  1.00  0.00           H  
ATOM    106 H17b HC1     2      -0.851  -4.680   1.977  1.00  0.00           H  
ATOM    107  C18 HC1     2      -2.765  -4.664  -1.696  1.00  0.00           C  
ATOM    108 C18a HC1     2      -1.708  -5.788  -2.008  1.00  0.00           C  
ATOM    109 H18a HC1     2      -1.682  -6.421  -1.260  1.00  0.00           H  
ATOM    110 C18b HC1     2      -2.118  -6.695  -3.153  1.00  0.00           C  
ATOM    111 H18b HC1     2      -1.284  -7.179  -3.326  1.00  0.00           H  
ATOM    112 H18c HC1     2      -2.371  -6.238  -3.983  1.00  0.00           H  
ATOM    113 H18d HC1     2      -2.842  -7.320  -2.940  1.00  0.00           H  
ATOM    114  C19 HC1     2      -3.504  -4.024  -2.749  1.00  0.00           C  
ATOM    115  H19 HC1     2      -3.543  -4.261  -3.648  1.00  0.00           H  
ATOM    116  C20 HC1     2      -4.378  -2.962  -2.474  1.00  0.00           C  
ATOM    117  C1  HC1     3      -5.047  -2.136  -3.592  1.00  0.00           C  
ATOM    118  H1  HC1     3      -5.864  -1.738  -3.224  1.00  0.00           H  
ATOM    119  C1a HC1     3      -5.717  -2.849  -4.862  1.00  0.00           C  
ATOM    120 H1aa HC1     3      -6.223  -2.184  -5.375  1.00  0.00           H  
ATOM    121 H1ab HC1     3      -4.953  -3.106  -5.419  1.00  0.00           H  
ATOM    122 H1ac HC1     3      -6.189  -3.662  -4.582  1.00  0.00           H  
ATOM    123  C2  HC1     3      -4.069  -1.024  -3.918  1.00  0.00           C  
ATOM    124  C3  HC1     3      -3.142  -1.118  -5.031  1.00  0.00           C  
ATOM    125  H3  HC1     3      -3.174  -1.855  -5.598  1.00  0.00           H  
ATOM    126  C4  HC1     3      -2.285  -0.036  -5.341  1.00  0.00           C  
ATOM    127  C5  HC1     3      -2.229   1.082  -4.451  1.00  0.00           C  
ATOM    128  O5  HC1     3      -1.377   2.043  -4.683  1.00  0.00           O  
ATOM    129  C6  HC1     3      -3.182   1.228  -3.350  1.00  0.00           C  
ATOM    130  C6a HC1     3      -4.001   0.161  -3.088  1.00  0.00           C  
ATOM    131  O6a HC1     3      -4.906   0.347  -2.041  1.00  0.00           O  
ATOM    132  C6b HC1     3      -4.831  -0.347  -0.789  1.00  0.00           C  
ATOM    133 H6ba HC1     3      -3.909  -0.302  -0.462  1.00  0.00           H  
ATOM    134 H6bb HC1     3      -5.450   0.258  -0.330  1.00  0.00           H  
ATOM    135  O7  HC1     3      -3.304   2.393  -2.635  1.00  0.00           O  
ATOM    136  C8  HC1     3      -4.173   3.382  -3.071  1.00  0.00           C  
ATOM    137  H8a HC1     3      -4.522   3.056  -3.927  1.00  0.00           H  
ATOM    138  H8b HC1     3      -4.991   3.399  -2.531  1.00  0.00           H  
ATOM    139  C9  HC1     3      -3.457   4.781  -3.086  1.00  0.00           C  
ATOM    140  C10 HC1     3      -3.969   5.892  -3.805  1.00  0.00           C  
ATOM    141 C10a HC1     3      -5.267   5.932  -4.357  1.00  0.00           C  
ATOM    142 O10a HC1     3      -6.153   5.136  -3.954  1.00  0.00           O  
ATOM    143 O10b HC1     3      -5.526   6.878  -5.157  1.00  0.00           O  
ATOM    144  C11 HC1     3      -3.118   7.006  -3.926  1.00  0.00           C  
ATOM    145  H11 HC1     3      -3.434   7.781  -4.331  1.00  0.00           H  
ATOM    146  C12 HC1     3      -1.827   7.102  -3.408  1.00  0.00           C  
ATOM    147 C12a HC1     3      -1.131   8.386  -3.515  1.00  0.00           C  
ATOM    148 O12a HC1     3       0.037   8.496  -3.136  1.00  0.00           O  
ATOM    149 O12b HC1     3      -1.761   9.352  -3.913  1.00  0.00           O  
ATOM    150  C13 HC1     3      -1.378   6.020  -2.602  1.00  0.00           C  
ATOM    151 C13a HC1     3      -2.185   4.878  -2.473  1.00  0.00           C  
ATOM    152 H13a HC1     3      -1.874   4.144  -1.994  1.00  0.00           H  
ATOM    153  C14 HC1     3      -0.108   5.992  -1.879  1.00  0.00           C  
ATOM    154 H14a HC1     3      -0.170   6.799  -1.328  1.00  0.00           H  
ATOM    155 H14b HC1     3       0.667   6.144  -2.459  1.00  0.00           H  
ATOM    156  O15 HC1     3       0.269   4.898  -1.030  1.00  0.00           O  
ATOM    157  C16 HC1     3       0.637   5.002   0.288  1.00  0.00           C  
ATOM    158 C16a HC1     3       2.021   5.023   0.667  1.00  0.00           C  
ATOM    159 O16a HC1     3       2.998   5.216  -0.258  1.00  0.00           O  
ATOM    160  C17 HC1     3      -0.313   5.056   1.295  1.00  0.00           C  
ATOM    161  O17 HC1     3      -1.614   4.962   0.960  1.00  0.00           O  
ATOM    162 C17a HC1     3      -2.303   3.735   1.016  1.00  0.00           C  
ATOM    163 H17a HC1     3      -2.878   3.698   0.224  1.00  0.00           H  
ATOM    164 H17b HC1     3      -1.746   2.929   0.976  1.00  0.00           H  
ATOM    165  C18 HC1     3       0.063   5.176   2.632  1.00  0.00           C  
ATOM    166 C18a HC1     3      -0.923   5.196   3.787  1.00  0.00           C  
ATOM    167 H18a HC1     3      -1.692   5.575   3.313  1.00  0.00           H  
ATOM    168 C18b HC1     3      -0.809   6.073   5.023  1.00  0.00           C  
ATOM    169 H18b HC1     3       0.051   5.912   5.465  1.00  0.00           H  
ATOM    170 H18c HC1     3      -1.590   5.888   5.585  1.00  0.00           H  
ATOM    171 H18d HC1     3      -0.900   6.991   4.692  1.00  0.00           H  
ATOM    172  C19 HC1     3       1.436   5.322   2.972  1.00  0.00           C  
ATOM    173  H19 HC1     3       1.702   5.513   3.843  1.00  0.00           H  
ATOM    174  C20 HC1     3       2.393   5.243   2.016  1.00  0.00           C  
ATOM    175  C1  HC1     4       3.882   5.051   2.489  1.00  0.00           C  
ATOM    176  H1  HC1     4       4.375   5.390   1.712  1.00  0.00           H  
ATOM    177  C1a HC1     4       4.225   5.908   3.724  1.00  0.00           C  
ATOM    178 H1aa HC1     4       3.917   6.826   3.573  1.00  0.00           H  
ATOM    179 H1ab HC1     4       3.930   5.386   4.499  1.00  0.00           H  
ATOM    180 H1ac HC1     4       5.184   6.110   3.725  1.00  0.00           H  
ATOM    181  C2  HC1     4       4.270   3.569   2.462  1.00  0.00           C  
ATOM    182  C3  HC1     4       4.183   2.753   3.612  1.00  0.00           C  
ATOM    183  H3  HC1     4       3.927   3.179   4.399  1.00  0.00           H  
ATOM    184  C4  HC1     4       4.375   1.388   3.604  1.00  0.00           C  
ATOM    185  C5  HC1     4       4.676   0.722   2.368  1.00  0.00           C  
ATOM    186  O5  HC1     4       4.924  -0.612   2.273  1.00  0.00           O  
ATOM    187  C6  HC1     4       4.841   1.538   1.212  1.00  0.00           C  
ATOM    188  C6a HC1     4       4.667   2.970   1.223  1.00  0.00           C  
ATOM    189  O6a HC1     4       4.793   3.686   0.051  1.00  0.00           O  
ATOM    190  C6b HC1     4       3.706   4.067  -0.766  1.00  0.00           C  
ATOM    191 H6ba HC1     4       4.006   4.365  -1.651  1.00  0.00           H  
ATOM    192 H6bb HC1     4       3.056   3.345  -0.893  1.00  0.00           H  
ATOM    193  O7  HC1     4       5.174   0.883   0.032  1.00  0.00           O  
ATOM    194  C8  HC1     4       6.527   0.809  -0.444  1.00  0.00           C  
ATOM    195  H8a HC1     4       7.022   1.551  -0.039  1.00  0.00           H  
ATOM    196  H8b HC1     4       7.035   0.033  -0.127  1.00  0.00           H  
ATOM    197  C9  HC1     4       6.724   1.024  -1.982  1.00  0.00           C  
ATOM    198  C10 HC1     4       7.972   1.409  -2.493  1.00  0.00           C  
ATOM    199 C10a HC1     4       9.114   1.777  -1.704  1.00  0.00           C  
ATOM    200 O10a HC1     4       9.225   1.573  -0.492  1.00  0.00           O  
ATOM    201 O10b HC1     4      10.061   2.271  -2.287  1.00  0.00           O  
ATOM    202  C11 HC1     4       7.980   1.650  -3.896  1.00  0.00           C  
ATOM    203  H11 HC1     4       8.806   1.907  -4.235  1.00  0.00           H  
ATOM    204  C12 HC1     4       6.798   1.658  -4.735  1.00  0.00           C  
ATOM    205 C12a HC1     4       6.977   1.964  -6.116  1.00  0.00           C  
ATOM    206 O12a HC1     4       6.075   2.080  -6.976  1.00  0.00           O  
ATOM    207 O12b HC1     4       8.145   2.170  -6.577  1.00  0.00           O  
ATOM    208  C13 HC1     4       5.538   1.243  -4.156  1.00  0.00           C  
ATOM    209 C13a HC1     4       5.557   0.915  -2.798  1.00  0.00           C  
ATOM    210 H13a HC1     4       4.805   0.545  -2.396  1.00  0.00           H  
ATOM    211  C14 HC1     4       4.270   1.066  -4.999  1.00  0.00           C  
ATOM    212 H14a HC1     4       4.344   0.401  -5.715  1.00  0.00           H  
ATOM    213 H14b HC1     4       4.116   1.881  -5.522  1.00  0.00           H  
ATOM    214  O15 HC1     4       3.156   0.876  -4.205  1.00  0.00           O  
ATOM    215  C16 HC1     4       2.254  -0.088  -4.613  1.00  0.00           C  
ATOM    216 C16a HC1     4       2.564  -1.443  -4.379  1.00  0.00           C  
ATOM    217 O16a HC1     4       3.692  -1.809  -3.643  1.00  0.00           O  
ATOM    218  C17 HC1     4       1.030   0.303  -5.185  1.00  0.00           C  
ATOM    219  O17 HC1     4       0.705   1.651  -5.195  1.00  0.00           O  
ATOM    220 C17a HC1     4      -0.064   2.231  -4.151  1.00  0.00           C  
ATOM    221 H17a HC1     4       0.009   1.722  -3.316  1.00  0.00           H  
ATOM    222 H17b HC1     4       0.097   3.178  -3.958  1.00  0.00           H  
ATOM    223  C18 HC1     4       0.121  -0.661  -5.739  1.00  0.00           C  
ATOM    224 C18a HC1     4      -1.204  -0.196  -6.466  1.00  0.00           C  
ATOM    225 H18a HC1     4      -1.004   0.720  -6.750  1.00  0.00           H  
ATOM    226 C18b HC1     4      -1.697  -1.047  -7.674  1.00  0.00           C  
ATOM    227 H18b HC1     4      -1.237  -0.813  -8.507  1.00  0.00           H  
ATOM    228 H18c HC1     4      -2.638  -0.824  -7.833  1.00  0.00           H  
ATOM    229 H18d HC1     4      -1.514  -1.970  -7.401  1.00  0.00           H  
ATOM    230  C19 HC1     4       0.393  -2.052  -5.562  1.00  0.00           C  
ATOM    231  H19 HC1     4      -0.141  -2.732  -5.905  1.00  0.00           H  
ATOM    232  C20 HC1     4       1.627  -2.358  -4.883  1.00  0.00           C  
ATOM    233  C1  NAP     5       0.631   0.119  -0.396  1.00  0.00           C  
ATOM    234  C2  NAP     5       1.561   1.032   0.126  1.00  0.00           C  
ATOM    235  H2  NAP     5       2.373   1.011  -0.327  1.00  0.00           H  
ATOM    236  C3  NAP     5       1.310   1.638   1.385  1.00  0.00           C  
ATOM    237  H3  NAP     5       1.880   2.242   1.803  1.00  0.00           H  
ATOM    238  C4  NAP     5       0.208   1.305   2.138  1.00  0.00           C  
ATOM    239  H4  NAP     5       0.009   1.715   2.949  1.00  0.00           H  
ATOM    240  C5  NAP     5      -0.749   0.378   1.670  1.00  0.00           C  
ATOM    241  H5  NAP     5      -1.484   0.144   2.190  1.00  0.00           H  
ATOM    242  C6  NAP     5      -0.549  -0.199   0.426  1.00  0.00           C  
ATOM    243  C7  NAP     5      -1.473  -1.145  -0.064  1.00  0.00           C  
ATOM    244  H7  NAP     5      -2.240  -1.348   0.421  1.00  0.00           H  
ATOM    245  C8  NAP     5      -1.360  -1.559  -1.400  1.00  0.00           C  
ATOM    246  H8  NAP     5      -1.963  -2.173  -1.752  1.00  0.00           H  
ATOM    247  C9  NAP     5      -0.275  -1.220  -2.189  1.00  0.00           C  
ATOM    248  H9  NAP     5      -0.156  -1.666  -2.996  1.00  0.00           H  
ATOM    249  C10 NAP     5       0.704  -0.340  -1.707  1.00  0.00           C  
ATOM    250  H10 NAP     5       1.424  -0.019  -2.200  1.00  0.00           H  
END
