# Supplementary material for: How the water-soluble hemicarcerand incarcerates guests at room temperature decoded with modular simulations
Source: Commun Chem. 2021 Mar 1;4:26. doi: 10.1038/s42004-021-00469-3 (PMC9814894; doi:10.1038/s42004-021-00469-3)
Supplement: Supplementary file 5 — Supplementary Data 3 [file 42004_2021_469_MOESM5_ESM.bz2 › DataS3/340K/rep.c0dea340.pdb]

ATOM      1  C1  HC1     1      -2.643  -5.575  -1.584  1.00  0.00           C  
ATOM      2  H1  HC1     1      -3.309  -5.850  -0.920  1.00  0.00           H  
ATOM      3  C1a HC1     1      -2.699  -6.707  -2.664  1.00  0.00           C  
ATOM      4 H1aa HC1     1      -1.982  -6.561  -3.317  1.00  0.00           H  
ATOM      5 H1ab HC1     1      -2.570  -7.598  -2.279  1.00  0.00           H  
ATOM      6 H1ac HC1     1      -3.558  -6.852  -3.113  1.00  0.00           H  
ATOM      7  C2  HC1     1      -3.002  -4.186  -2.097  1.00  0.00           C  
ATOM      8  C3  HC1     1      -2.650  -3.814  -3.399  1.00  0.00           C  
ATOM      9  H3  HC1     1      -2.140  -4.405  -3.905  1.00  0.00           H  
ATOM     10  C4  HC1     1      -3.084  -2.479  -3.836  1.00  0.00           C  
ATOM     11  C5  HC1     1      -3.627  -1.528  -2.958  1.00  0.00           C  
ATOM     12  O5  HC1     1      -3.975  -0.289  -3.410  1.00  0.00           O  
ATOM     13  C6  HC1     1      -3.957  -1.894  -1.613  1.00  0.00           C  
ATOM     14  C6a HC1     1      -3.692  -3.266  -1.231  1.00  0.00           C  
ATOM     15  O6a HC1     1      -3.946  -3.612   0.104  1.00  0.00           O  
ATOM     16  C6b HC1     1      -3.024  -3.475   1.121  1.00  0.00           C  
ATOM     17 H6ba HC1     1      -2.427  -2.747   0.849  1.00  0.00           H  
ATOM     18 H6bb HC1     1      -3.431  -3.291   1.994  1.00  0.00           H  
ATOM     19  O7  HC1     1      -4.568  -1.058  -0.738  1.00  0.00           O  
ATOM     20  C8  HC1     1      -6.014  -1.026  -0.489  1.00  0.00           C  
ATOM     21  H8a HC1     1      -6.427  -0.234  -0.891  1.00  0.00           H  
ATOM     22  H8b HC1     1      -6.410  -1.776  -0.980  1.00  0.00           H  
ATOM     23  C9  HC1     1      -6.157  -1.255   1.046  1.00  0.00           C  
ATOM     24  C10 HC1     1      -7.162  -2.175   1.569  1.00  0.00           C  
ATOM     25 C10a HC1     1      -8.245  -2.833   0.887  1.00  0.00           C  
ATOM     26 O10a HC1     1      -8.534  -2.721  -0.336  1.00  0.00           O  
ATOM     27 O10b HC1     1      -9.043  -3.572   1.519  1.00  0.00           O  
ATOM     28  C11 HC1     1      -7.068  -2.485   2.979  1.00  0.00           C  
ATOM     29  H11 HC1     1      -7.521  -3.173   3.411  1.00  0.00           H  
ATOM     30  C12 HC1     1      -6.271  -1.673   3.912  1.00  0.00           C  
ATOM     31 C12a HC1     1      -6.392  -1.978   5.306  1.00  0.00           C  
ATOM     32 O12a HC1     1      -5.622  -1.436   6.148  1.00  0.00           O  
ATOM     33 O12b HC1     1      -7.212  -2.823   5.640  1.00  0.00           O  
ATOM     34  C13 HC1     1      -5.443  -0.661   3.313  1.00  0.00           C  
ATOM     35 C13a HC1     1      -5.244  -0.600   1.959  1.00  0.00           C  
ATOM     36 H13a HC1     1      -4.668  -0.002   1.540  1.00  0.00           H  
ATOM     37  C14 HC1     1      -4.490   0.240   4.167  1.00  0.00           C  
ATOM     38 H14a HC1     1      -4.179  -0.130   5.019  1.00  0.00           H  
ATOM     39 H14b HC1     1      -4.959   1.061   4.423  1.00  0.00           H  
ATOM     40  O15 HC1     1      -3.283   0.569   3.429  1.00  0.00           O  
ATOM     41  C16 HC1     1      -2.573   1.618   3.844  1.00  0.00           C  
ATOM     42 C16a HC1     1      -2.986   2.865   3.435  1.00  0.00           C  
ATOM     43 O16a HC1     1      -4.025   3.002   2.481  1.00  0.00           O  
ATOM     44  C17 HC1     1      -1.496   1.367   4.673  1.00  0.00           C  
ATOM     45  O17 HC1     1      -1.206   0.117   5.078  1.00  0.00           O  
ATOM     46 C17a HC1     1      -0.050  -0.676   4.646  1.00  0.00           C  
ATOM     47 H17a HC1     1       0.026  -0.467   3.691  1.00  0.00           H  
ATOM     48 H17b HC1     1      -0.283  -1.617   4.789  1.00  0.00           H  
ATOM     49  C18 HC1     1      -0.828   2.438   5.228  1.00  0.00           C  
ATOM     50 C18a HC1     1       0.346   2.218   6.163  1.00  0.00           C  
ATOM     51 H18a HC1     1       0.112   1.410   6.665  1.00  0.00           H  
ATOM     52 C18b HC1     1       0.546   3.317   7.228  1.00  0.00           C  
ATOM     53 H18b HC1     1      -0.263   3.355   7.780  1.00  0.00           H  
ATOM     54 H18c HC1     1       0.724   4.197   6.835  1.00  0.00           H  
ATOM     55 H18d HC1     1       1.381   3.145   7.709  1.00  0.00           H  
ATOM     56  C19 HC1     1      -1.214   3.735   4.779  1.00  0.00           C  
ATOM     57  H19 HC1     1      -0.592   4.398   4.975  1.00  0.00           H  
ATOM     58  C20 HC1     1      -2.194   3.928   3.848  1.00  0.00           C  
ATOM     59  C1  HC1     2      -2.339   5.354   3.302  1.00  0.00           C  
ATOM     60  H1  HC1     2      -3.292   5.548   3.185  1.00  0.00           H  
ATOM     61  C1a HC1     2      -2.056   6.513   4.202  1.00  0.00           C  
ATOM     62 H1aa HC1     2      -1.204   6.327   4.648  1.00  0.00           H  
ATOM     63 H1ab HC1     2      -2.025   7.412   3.813  1.00  0.00           H  
ATOM     64 H1ac HC1     2      -2.698   6.447   4.940  1.00  0.00           H  
ATOM     65  C2  HC1     2      -1.629   5.513   1.945  1.00  0.00           C  
ATOM     66  C3  HC1     2      -0.316   6.077   1.920  1.00  0.00           C  
ATOM     67  H3  HC1     2       0.069   6.374   2.712  1.00  0.00           H  
ATOM     68  C4  HC1     2       0.302   6.267   0.722  1.00  0.00           C  
ATOM     69  C5  HC1     2      -0.290   5.817  -0.468  1.00  0.00           C  
ATOM     70  O5  HC1     2       0.295   5.967  -1.634  1.00  0.00           O  
ATOM     71  C6  HC1     2      -1.557   5.216  -0.515  1.00  0.00           C  
ATOM     72  C6a HC1     2      -2.185   5.072   0.743  1.00  0.00           C  
ATOM     73  O6a HC1     2      -3.452   4.565   0.798  1.00  0.00           O  
ATOM     74  C6b HC1     2      -3.738   3.229   1.148  1.00  0.00           C  
ATOM     75 H6ba HC1     2      -4.587   3.017   0.709  1.00  0.00           H  
ATOM     76 H6bb HC1     2      -3.046   2.601   0.849  1.00  0.00           H  
ATOM     77  O7  HC1     2      -2.074   4.853  -1.679  1.00  0.00           O  
ATOM     78  C8  HC1     2      -2.811   5.585  -2.625  1.00  0.00           C  
ATOM     79  H8a HC1     2      -3.727   5.361  -2.358  1.00  0.00           H  
ATOM     80  H8b HC1     2      -2.736   6.534  -2.390  1.00  0.00           H  
ATOM     81  C9  HC1     2      -2.582   5.412  -4.071  1.00  0.00           C  
ATOM     82  C10 HC1     2      -3.289   6.169  -5.109  1.00  0.00           C  
ATOM     83 C10a HC1     2      -4.378   7.125  -4.841  1.00  0.00           C  
ATOM     84 O10a HC1     2      -4.697   7.413  -3.718  1.00  0.00           O  
ATOM     85 O10b HC1     2      -4.913   7.588  -5.841  1.00  0.00           O  
ATOM     86  C11 HC1     2      -2.900   5.840  -6.447  1.00  0.00           C  
ATOM     87  H11 HC1     2      -3.398   6.213  -7.138  1.00  0.00           H  
ATOM     88  C12 HC1     2      -1.871   4.894  -6.789  1.00  0.00           C  
ATOM     89 C12a HC1     2      -1.476   4.764  -8.146  1.00  0.00           C  
ATOM     90 O12a HC1     2      -0.507   4.142  -8.536  1.00  0.00           O  
ATOM     91 O12b HC1     2      -2.079   5.568  -8.876  1.00  0.00           O  
ATOM     92  C13 HC1     2      -1.295   4.092  -5.752  1.00  0.00           C  
ATOM     93 C13a HC1     2      -1.623   4.458  -4.424  1.00  0.00           C  
ATOM     94 H13a HC1     2      -1.214   3.929  -3.778  1.00  0.00           H  
ATOM     95  C14 HC1     2      -0.262   2.989  -6.037  1.00  0.00           C  
ATOM     96 H14a HC1     2       0.556   3.512  -6.176  1.00  0.00           H  
ATOM     97 H14b HC1     2      -0.593   2.542  -6.844  1.00  0.00           H  
ATOM     98  O15 HC1     2      -0.022   2.100  -4.941  1.00  0.00           O  
ATOM     99  C16 HC1     2      -0.189   0.710  -5.124  1.00  0.00           C  
ATOM    100 C16a HC1     2       0.983   0.015  -5.325  1.00  0.00           C  
ATOM    101 O16a HC1     2       2.158   0.708  -5.241  1.00  0.00           O  
ATOM    102  C17 HC1     2      -1.405   0.058  -5.216  1.00  0.00           C  
ATOM    103  O17 HC1     2      -2.558   0.777  -4.871  1.00  0.00           O  
ATOM    104 C17a HC1     2      -3.032   0.748  -3.537  1.00  0.00           C  
ATOM    105 H17a HC1     2      -2.307   0.514  -2.922  1.00  0.00           H  
ATOM    106 H17b HC1     2      -3.330   1.644  -3.275  1.00  0.00           H  
ATOM    107  C18 HC1     2      -1.477  -1.328  -5.375  1.00  0.00           C  
ATOM    108 C18a HC1     2      -2.777  -2.106  -5.302  1.00  0.00           C  
ATOM    109 H18a HC1     2      -3.479  -1.463  -5.534  1.00  0.00           H  
ATOM    110 C18b HC1     2      -3.158  -3.200  -6.296  1.00  0.00           C  
ATOM    111 H18b HC1     2      -2.320  -3.509  -6.699  1.00  0.00           H  
ATOM    112 H18c HC1     2      -3.804  -2.872  -6.957  1.00  0.00           H  
ATOM    113 H18d HC1     2      -3.409  -4.044  -5.865  1.00  0.00           H  
ATOM    114  C19 HC1     2      -0.310  -2.021  -5.391  1.00  0.00           C  
ATOM    115  H19 HC1     2      -0.404  -2.944  -5.462  1.00  0.00           H  
ATOM    116  C20 HC1     2       0.940  -1.368  -5.489  1.00  0.00           C  
ATOM    117  C1  HC1     3       2.199  -2.226  -5.765  1.00  0.00           C  
ATOM    118  H1  HC1     3       2.868  -1.599  -6.109  1.00  0.00           H  
ATOM    119  C1a HC1     3       2.097  -3.286  -6.859  1.00  0.00           C  
ATOM    120 H1aa HC1     3       2.891  -3.820  -7.073  1.00  0.00           H  
ATOM    121 H1ab HC1     3       1.505  -4.030  -6.620  1.00  0.00           H  
ATOM    122 H1ac HC1     3       1.807  -2.882  -7.703  1.00  0.00           H  
ATOM    123  C2  HC1     3       2.709  -2.731  -4.362  1.00  0.00           C  
ATOM    124  C3  HC1     3       2.378  -3.992  -3.874  1.00  0.00           C  
ATOM    125  H3  HC1     3       2.012  -4.609  -4.467  1.00  0.00           H  
ATOM    126  C4  HC1     3       2.815  -4.449  -2.634  1.00  0.00           C  
ATOM    127  C5  HC1     3       3.686  -3.565  -1.933  1.00  0.00           C  
ATOM    128  O5  HC1     3       4.081  -3.939  -0.657  1.00  0.00           O  
ATOM    129  C6  HC1     3       4.007  -2.255  -2.376  1.00  0.00           C  
ATOM    130  C6a HC1     3       3.417  -1.791  -3.568  1.00  0.00           C  
ATOM    131  O6a HC1     3       3.807  -0.529  -4.054  1.00  0.00           O  
ATOM    132  C6b HC1     3       3.075   0.701  -4.169  1.00  0.00           C  
ATOM    133 H6ba HC1     3       2.650   0.922  -3.314  1.00  0.00           H  
ATOM    134 H6bb HC1     3       3.685   1.459  -4.284  1.00  0.00           H  
ATOM    135  O7  HC1     3       4.787  -1.366  -1.649  1.00  0.00           O  
ATOM    136  C8  HC1     3       6.152  -1.426  -1.676  1.00  0.00           C  
ATOM    137  H8a HC1     3       6.508  -1.684  -0.801  1.00  0.00           H  
ATOM    138  H8b HC1     3       6.378  -2.208  -2.222  1.00  0.00           H  
ATOM    139  C9  HC1     3       6.741  -0.091  -2.220  1.00  0.00           C  
ATOM    140  C10 HC1     3       7.860   0.088  -3.082  1.00  0.00           C  
ATOM    141 C10a HC1     3       8.636  -0.983  -3.560  1.00  0.00           C  
ATOM    142 O10a HC1     3       8.568  -2.177  -3.145  1.00  0.00           O  
ATOM    143 O10b HC1     3       9.561  -0.756  -4.352  1.00  0.00           O  
ATOM    144  C11 HC1     3       8.078   1.345  -3.624  1.00  0.00           C  
ATOM    145  H11 HC1     3       8.651   1.314  -4.356  1.00  0.00           H  
ATOM    146  C12 HC1     3       7.316   2.483  -3.298  1.00  0.00           C  
ATOM    147 C12a HC1     3       7.747   3.734  -3.847  1.00  0.00           C  
ATOM    148 O12a HC1     3       7.081   4.819  -3.802  1.00  0.00           O  
ATOM    149 O12b HC1     3       8.869   3.730  -4.410  1.00  0.00           O  
ATOM    150  C13 HC1     3       6.211   2.299  -2.436  1.00  0.00           C  
ATOM    151 C13a HC1     3       6.020   1.025  -1.834  1.00  0.00           C  
ATOM    152 H13a HC1     3       5.329   0.951  -1.216  1.00  0.00           H  
ATOM    153  C14 HC1     3       5.442   3.475  -1.887  1.00  0.00           C  
ATOM    154 H14a HC1     3       5.118   4.034  -2.622  1.00  0.00           H  
ATOM    155 H14b HC1     3       6.046   4.003  -1.323  1.00  0.00           H  
ATOM    156  O15 HC1     3       4.297   3.034  -1.199  1.00  0.00           O  
ATOM    157  C16 HC1     3       3.913   3.851  -0.208  1.00  0.00           C  
ATOM    158 C16a HC1     3       4.458   3.460   1.078  1.00  0.00           C  
ATOM    159 O16a HC1     3       5.369   2.473   1.191  1.00  0.00           O  
ATOM    160  C17 HC1     3       3.130   4.996  -0.366  1.00  0.00           C  
ATOM    161  O17 HC1     3       2.744   5.348  -1.623  1.00  0.00           O  
ATOM    162 C17a HC1     3       1.347   5.106  -2.111  1.00  0.00           C  
ATOM    163 H17a HC1     3       1.338   5.147  -3.091  1.00  0.00           H  
ATOM    164 H17b HC1     3       1.172   4.214  -1.744  1.00  0.00           H  
ATOM    165  C18 HC1     3       2.596   5.620   0.799  1.00  0.00           C  
ATOM    166 C18a HC1     3       1.726   6.859   0.667  1.00  0.00           C  
ATOM    167 H18a HC1     3       1.942   7.260  -0.201  1.00  0.00           H  
ATOM    168 C18b HC1     3       1.998   7.866   1.761  1.00  0.00           C  
ATOM    169 H18b HC1     3       1.667   7.542   2.624  1.00  0.00           H  
ATOM    170 H18c HC1     3       1.514   8.706   1.616  1.00  0.00           H  
ATOM    171 H18d HC1     3       2.936   8.147   1.811  1.00  0.00           H  
ATOM    172  C19 HC1     3       2.947   5.106   2.101  1.00  0.00           C  
ATOM    173  H19 HC1     3       2.592   5.529   2.849  1.00  0.00           H  
ATOM    174  C20 HC1     3       3.901   4.106   2.201  1.00  0.00           C  
ATOM    175  C1  HC1     4       4.367   3.800   3.597  1.00  0.00           C  
ATOM    176  H1  HC1     4       5.275   3.440   3.523  1.00  0.00           H  
ATOM    177  C1a HC1     4       4.419   5.038   4.556  1.00  0.00           C  
ATOM    178 H1aa HC1     4       4.724   4.705   5.426  1.00  0.00           H  
ATOM    179 H1ab HC1     4       5.113   5.605   4.157  1.00  0.00           H  
ATOM    180 H1ac HC1     4       3.561   5.488   4.694  1.00  0.00           H  
ATOM    181  C2  HC1     4       3.483   2.664   4.064  1.00  0.00           C  
ATOM    182  C3  HC1     4       2.337   2.875   4.830  1.00  0.00           C  
ATOM    183  H3  HC1     4       2.051   3.736   5.033  1.00  0.00           H  
ATOM    184  C4  HC1     4       1.567   1.856   5.372  1.00  0.00           C  
ATOM    185  C5  HC1     4       1.912   0.590   4.971  1.00  0.00           C  
ATOM    186  O5  HC1     4       1.091  -0.406   5.328  1.00  0.00           O  
ATOM    187  C6  HC1     4       3.079   0.288   4.201  1.00  0.00           C  
ATOM    188  C6a HC1     4       3.889   1.323   3.784  1.00  0.00           C  
ATOM    189  O6a HC1     4       4.942   1.062   2.964  1.00  0.00           O  
ATOM    190  C6b HC1     4       5.002   1.102   1.574  1.00  0.00           C  
ATOM    191 H6ba HC1     4       5.775   0.547   1.340  1.00  0.00           H  
ATOM    192 H6bb HC1     4       4.183   0.887   1.080  1.00  0.00           H  
ATOM    193  O7  HC1     4       3.297  -0.978   3.762  1.00  0.00           O  
ATOM    194  C8  HC1     4       3.955  -1.781   4.726  1.00  0.00           C  
ATOM    195  H8a HC1     4       4.888  -1.485   4.696  1.00  0.00           H  
ATOM    196  H8b HC1     4       3.561  -1.685   5.618  1.00  0.00           H  
ATOM    197  C9  HC1     4       3.858  -3.176   4.307  1.00  0.00           C  
ATOM    198  C10 HC1     4       4.977  -4.103   4.172  1.00  0.00           C  
ATOM    199 C10a HC1     4       6.364  -3.848   4.543  1.00  0.00           C  
ATOM    200 O10a HC1     4       6.703  -2.703   4.901  1.00  0.00           O  
ATOM    201 O10b HC1     4       7.154  -4.757   4.473  1.00  0.00           O  
ATOM    202  C11 HC1     4       4.614  -5.478   3.799  1.00  0.00           C  
ATOM    203  H11 HC1     4       5.238  -6.166   3.764  1.00  0.00           H  
ATOM    204  C12 HC1     4       3.309  -5.895   3.667  1.00  0.00           C  
ATOM    205 C12a HC1     4       3.117  -7.342   3.467  1.00  0.00           C  
ATOM    206 O12a HC1     4       1.946  -7.855   3.380  1.00  0.00           O  
ATOM    207 O12b HC1     4       4.127  -8.094   3.602  1.00  0.00           O  
ATOM    208  C13 HC1     4       2.259  -4.906   3.646  1.00  0.00           C  
ATOM    209 C13a HC1     4       2.555  -3.633   4.045  1.00  0.00           C  
ATOM    210 H13a HC1     4       1.847  -3.077   4.281  1.00  0.00           H  
ATOM    211  C14 HC1     4       0.759  -5.159   3.212  1.00  0.00           C  
ATOM    212 H14a HC1     4       0.153  -5.151   3.982  1.00  0.00           H  
ATOM    213 H14b HC1     4       0.607  -6.050   2.831  1.00  0.00           H  
ATOM    214  O15 HC1     4       0.372  -4.341   2.164  1.00  0.00           O  
ATOM    215  C16 HC1     4       0.132  -4.748   0.879  1.00  0.00           C  
ATOM    216 C16a HC1     4      -1.122  -4.913   0.371  1.00  0.00           C  
ATOM    217 O16a HC1     4      -2.248  -4.633   1.153  1.00  0.00           O  
ATOM    218  C17 HC1     4       1.259  -5.139   0.119  1.00  0.00           C  
ATOM    219  O17 HC1     4       2.509  -5.042   0.660  1.00  0.00           O  
ATOM    220 C17a HC1     4       3.306  -3.876   0.477  1.00  0.00           C  
ATOM    221 H17a HC1     4       2.813  -3.034   0.384  1.00  0.00           H  
ATOM    222 H17b HC1     4       3.906  -3.717   1.235  1.00  0.00           H  
ATOM    223  C18 HC1     4       1.146  -5.532  -1.243  1.00  0.00           C  
ATOM    224 C18a HC1     4       2.385  -5.844  -2.081  1.00  0.00           C  
ATOM    225 H18a HC1     4       3.071  -6.183  -1.470  1.00  0.00           H  
ATOM    226 C18b HC1     4       2.280  -7.143  -3.021  1.00  0.00           C  
ATOM    227 H18b HC1     4       2.894  -7.026  -3.776  1.00  0.00           H  
ATOM    228 H18c HC1     4       1.372  -7.355  -3.318  1.00  0.00           H  
ATOM    229 H18d HC1     4       2.612  -7.923  -2.528  1.00  0.00           H  
ATOM    230  C19 HC1     4      -0.179  -5.618  -1.766  1.00  0.00           C  
ATOM    231  H19 HC1     4      -0.294  -5.899  -2.645  1.00  0.00           H  
ATOM    232  C20 HC1     4      -1.276  -5.407  -0.946  1.00  0.00           C  
ATOM    233  C1  DEA     5       0.263  -1.683  -1.446  1.00  0.00           C  
ATOM    234  H11 DEA     5       0.693  -2.125  -0.685  1.00  0.00           H  
ATOM    235  H12 DEA     5       0.685  -2.130  -2.209  1.00  0.00           H  
ATOM    236  H13 DEA     5      -0.708  -1.794  -1.366  1.00  0.00           H  
ATOM    237  C2  DEA     5       0.623  -0.162  -1.287  1.00  0.00           C  
ATOM    238  H21 DEA     5       1.582  -0.067  -1.466  1.00  0.00           H  
ATOM    239  H22 DEA     5       0.176   0.437  -1.922  1.00  0.00           H  
ATOM    240  N   DEA     5       0.334   0.283   0.117  1.00  0.00           N  
ATOM    241  H1  DEA     5       0.484  -0.512   0.721  1.00  0.00           H  
ATOM    242  H2  DEA     5      -0.631   0.531   0.284  1.00  0.00           H  
ATOM    243  C3  DEA     5       1.268   1.368   0.471  1.00  0.00           C  
ATOM    244  H31 DEA     5       2.088   0.927   0.775  1.00  0.00           H  
ATOM    245  H32 DEA     5       1.499   1.873  -0.337  1.00  0.00           H  
ATOM    246  C4  DEA     5       0.563   2.248   1.529  1.00  0.00           C  
ATOM    247  H41 DEA     5      -0.260   2.643   1.173  1.00  0.00           H  
ATOM    248  H42 DEA     5       1.120   3.022   1.753  1.00  0.00           H  
ATOM    249  H43 DEA     5       0.368   1.731   2.338  1.00  0.00           H  
END
