# Supplementary material for: How the water-soluble hemicarcerand incarcerates guests at room temperature decoded with modular simulations
Source: Commun Chem. 2021 Mar 1;4:26. doi: 10.1038/s42004-021-00469-3 (PMC9814894; doi:10.1038/s42004-021-00469-3)
Supplement: Supplementary file 5 — Supplementary Data 3 [file 42004_2021_469_MOESM5_ESM.bz2 › DataS3/340K/avg.c0eat340.pdb]

ATOM      1  C1  HC1     1       3.300  -4.137  -3.507  1.00  0.00           C  
ATOM      2  H1  HC1     1       4.255  -4.099  -3.323  1.00  0.00           H  
ATOM      3  C1a HC1     1       3.153  -5.295  -4.510  1.00  0.00           C  
ATOM      4 H1aa HC1     1       3.121  -5.550  -4.733  1.00  0.00           H  
ATOM      5 H1ab HC1     1       3.133  -5.552  -4.735  1.00  0.00           H  
ATOM      6 H1ac HC1     1       3.128  -5.557  -4.726  1.00  0.00           H  
ATOM      7  C2  HC1     1       2.612  -4.324  -2.157  1.00  0.00           C  
ATOM      8  C3  HC1     1       1.352  -4.936  -2.096  1.00  0.00           C  
ATOM      9  H3  HC1     1       0.944  -5.208  -2.876  1.00  0.00           H  
ATOM     10  C4  HC1     1       0.698  -5.135  -0.871  1.00  0.00           C  
ATOM     11  C5  HC1     1       1.297  -4.655   0.314  1.00  0.00           C  
ATOM     12  O5  HC1     1       0.658  -4.790   1.513  1.00  0.00           O  
ATOM     13  C6  HC1     1       2.556  -4.026   0.268  1.00  0.00           C  
ATOM     14  C6a HC1     1       3.205  -3.852  -0.964  1.00  0.00           C  
ATOM     15  O6a HC1     1       4.406  -3.208  -0.994  1.00  0.00           O  
ATOM     16  C6b HC1     1       4.512  -1.859  -1.382  1.00  0.00           C  
ATOM     17 H6ba HC1     1       3.729  -1.376  -1.097  1.00  0.00           H  
ATOM     18 H6bb HC1     1       5.273  -1.472  -0.935  1.00  0.00           H  
ATOM     19  O7  HC1     1       3.149  -3.577   1.410  1.00  0.00           O  
ATOM     20  C8  HC1     1       3.850  -4.435   2.269  1.00  0.00           C  
ATOM     21  H8a HC1     1       3.836  -5.302   1.878  1.00  0.00           H  
ATOM     22  H8b HC1     1       4.750  -4.142   2.265  1.00  0.00           H  
ATOM     23  C9  HC1     1       3.318  -4.473   3.680  1.00  0.00           C  
ATOM     24  C10 HC1     1       3.771  -5.358   4.616  1.00  0.00           C  
ATOM     25 C10a HC1     1       4.790  -6.301   4.364  1.00  0.00           C  
ATOM     26 O10a HC1     1       5.376  -6.408   3.303  1.00  0.00           O  
ATOM     27 O10b HC1     1       5.106  -7.035   5.240  1.00  0.00           O  
ATOM     28  C11 HC1     1       3.166  -5.295   5.877  1.00  0.00           C  
ATOM     29  H11 HC1     1       3.448  -5.872   6.489  1.00  0.00           H  
ATOM     30  C12 HC1     1       2.157  -4.402   6.258  1.00  0.00           C  
ATOM     31 C12a HC1     1       1.622  -4.450   7.564  1.00  0.00           C  
ATOM     32 O12a HC1     1       0.732  -3.724   7.967  1.00  0.00           O  
ATOM     33 O12b HC1     1       2.059  -5.253   8.321  1.00  0.00           O  
ATOM     34  C13 HC1     1       1.741  -3.514   5.311  1.00  0.00           C  
ATOM     35 C13a HC1     1       2.328  -3.581   4.058  1.00  0.00           C  
ATOM     36 H13a HC1     1       2.045  -3.004   3.445  1.00  0.00           H  
ATOM     37  C14 HC1     1       0.679  -2.473   5.575  1.00  0.00           C  
ATOM     38 H14a HC1     1       0.879  -1.982   6.365  1.00  0.00           H  
ATOM     39 H14b HC1     1      -0.161  -2.886   5.707  1.00  0.00           H  
ATOM     40  O15 HC1     1       0.509  -1.546   4.538  1.00  0.00           O  
ATOM     41  C16 HC1     1       0.667  -0.206   4.733  1.00  0.00           C  
ATOM     42 C16a HC1     1      -0.465   0.604   4.920  1.00  0.00           C  
ATOM     43 O16a HC1     1      -1.703   0.035   4.868  1.00  0.00           O  
ATOM     44  C17 HC1     1       1.951   0.369   4.743  1.00  0.00           C  
ATOM     45  O17 HC1     1       3.043  -0.420   4.529  1.00  0.00           O  
ATOM     46 C17a HC1     1       3.699  -0.471   3.284  1.00  0.00           C  
ATOM     47 H17a HC1     1       3.056  -0.361   2.576  1.00  0.00           H  
ATOM     48 H17b HC1     1       4.097  -1.341   3.183  1.00  0.00           H  
ATOM     49  C18 HC1     1       2.109   1.755   4.968  1.00  0.00           C  
ATOM     50 C18a HC1     1       3.493   2.399   4.989  1.00  0.00           C  
ATOM     51 H18a HC1     1       4.113   1.705   5.275  1.00  0.00           H  
ATOM     52 C18b HC1     1       3.699   3.532   6.009  1.00  0.00           C  
ATOM     53 H18b HC1     1       3.746   3.786   6.233  1.00  0.00           H  
ATOM     54 H18c HC1     1       3.759   3.778   6.238  1.00  0.00           H  
ATOM     55 H18d HC1     1       3.744   3.776   6.244  1.00  0.00           H  
ATOM     56  C19 HC1     1       0.967   2.553   5.135  1.00  0.00           C  
ATOM     57  H19 HC1     1       1.064   3.463   5.238  1.00  0.00           H  
ATOM     58  C20 HC1     1      -0.320   1.993   5.141  1.00  0.00           C  
ATOM     59  C1  HC1     2      -1.538   2.892   5.336  1.00  0.00           C  
ATOM     60  H1  HC1     2      -2.236   2.327   5.713  1.00  0.00           H  
ATOM     61  C1a HC1     2      -1.381   4.031   6.358  1.00  0.00           C  
ATOM     62 H1aa HC1     2      -1.351   4.277   6.593  1.00  0.00           H  
ATOM     63 H1ab HC1     2      -1.348   4.283   6.587  1.00  0.00           H  
ATOM     64 H1ac HC1     2      -1.356   4.282   6.587  1.00  0.00           H  
ATOM     65  C2  HC1     2      -2.019   3.297   3.944  1.00  0.00           C  
ATOM     66  C3  HC1     2      -1.557   4.488   3.365  1.00  0.00           C  
ATOM     67  H3  HC1     2      -0.951   5.009   3.826  1.00  0.00           H  
ATOM     68  C4  HC1     2      -1.994   4.900   2.097  1.00  0.00           C  
ATOM     69  C5  HC1     2      -2.874   4.068   1.371  1.00  0.00           C  
ATOM     70  O5  HC1     2      -3.279   4.411   0.115  1.00  0.00           O  
ATOM     71  C6  HC1     2      -3.333   2.863   1.928  1.00  0.00           C  
ATOM     72  C6a HC1     2      -2.896   2.470   3.208  1.00  0.00           C  
ATOM     73  O6a HC1     2      -3.322   1.284   3.728  1.00  0.00           O  
ATOM     74  C6b HC1     2      -2.514   0.132   3.722  1.00  0.00           C  
ATOM     75 H6ba HC1     2      -3.085  -0.643   3.686  1.00  0.00           H  
ATOM     76 H6bb HC1     2      -1.964   0.126   2.931  1.00  0.00           H  
ATOM     77  O7  HC1     2      -4.197   2.081   1.220  1.00  0.00           O  
ATOM     78  C8  HC1     2      -5.577   2.095   1.460  1.00  0.00           C  
ATOM     79  H8a HC1     2      -5.742   2.736   2.144  1.00  0.00           H  
ATOM     80  H8b HC1     2      -5.985   2.418   0.669  1.00  0.00           H  
ATOM     81  C9  HC1     2      -6.156   0.754   1.837  1.00  0.00           C  
ATOM     82  C10 HC1     2      -7.447   0.595   2.253  1.00  0.00           C  
ATOM     83 C10a HC1     2      -8.369   1.660   2.343  1.00  0.00           C  
ATOM     84 O10a HC1     2      -8.114   2.813   2.049  1.00  0.00           O  
ATOM     85 O10b HC1     2      -9.467   1.423   2.725  1.00  0.00           O  
ATOM     86  C11 HC1     2      -7.837  -0.706   2.594  1.00  0.00           C  
ATOM     87  H11 HC1     2      -8.673  -0.818   2.872  1.00  0.00           H  
ATOM     88  C12 HC1     2      -7.027  -1.846   2.537  1.00  0.00           C  
ATOM     89 C12a HC1     2      -7.543  -3.103   2.924  1.00  0.00           C  
ATOM     90 O12a HC1     2      -6.900  -4.135   2.921  1.00  0.00           O  
ATOM     91 O12b HC1     2      -8.673  -3.162   3.282  1.00  0.00           O  
ATOM     92  C13 HC1     2      -5.749  -1.664   2.096  1.00  0.00           C  
ATOM     93 C13a HC1     2      -5.355  -0.376   1.768  1.00  0.00           C  
ATOM     94 H13a HC1     2      -4.518  -0.265   1.490  1.00  0.00           H  
ATOM     95  C14 HC1     2      -4.762  -2.797   1.954  1.00  0.00           C  
ATOM     96 H14a HC1     2      -5.140  -3.513   1.455  1.00  0.00           H  
ATOM     97 H14b HC1     2      -4.531  -3.139   2.804  1.00  0.00           H  
ATOM     98  O15 HC1     2      -3.560  -2.441   1.326  1.00  0.00           O  
ATOM     99  C16 HC1     2      -3.132  -3.052   0.185  1.00  0.00           C  
ATOM    100 C16a HC1     2      -3.648  -2.670  -1.068  1.00  0.00           C  
ATOM    101 O16a HC1     2      -4.562  -1.661  -1.138  1.00  0.00           O  
ATOM    102  C17 HC1     2      -2.165  -4.068   0.264  1.00  0.00           C  
ATOM    103  O17 HC1     2      -1.651  -4.398   1.483  1.00  0.00           O  
ATOM    104 C17a HC1     2      -0.390  -3.935   1.902  1.00  0.00           C  
ATOM    105 H17a HC1     2      -0.234  -3.051   1.554  1.00  0.00           H  
ATOM    106 H17b HC1     2      -0.392  -3.874   2.864  1.00  0.00           H  
ATOM    107  C18 HC1     2      -1.723  -4.723  -0.906  1.00  0.00           C  
ATOM    108 C18a HC1     2      -0.665  -5.823  -0.842  1.00  0.00           C  
ATOM    109 H18a HC1     2      -0.747  -6.228   0.039  1.00  0.00           H  
ATOM    110 C18b HC1     2      -0.851  -6.999  -1.817  1.00  0.00           C  
ATOM    111 H18b HC1     2      -0.887  -7.265  -2.028  1.00  0.00           H  
ATOM    112 H18c HC1     2      -0.896  -7.260  -2.031  1.00  0.00           H  
ATOM    113 H18d HC1     2      -0.896  -7.267  -2.024  1.00  0.00           H  
ATOM    114  C19 HC1     2      -2.235  -4.322  -2.149  1.00  0.00           C  
ATOM    115  H19 HC1     2      -1.918  -4.720  -2.918  1.00  0.00           H  
ATOM    116  C20 HC1     2      -3.215  -3.322  -2.243  1.00  0.00           C  
ATOM    117  C1  HC1     3      -3.763  -2.925  -3.613  1.00  0.00           C  
ATOM    118  H1  HC1     3      -4.656  -2.571  -3.457  1.00  0.00           H  
ATOM    119  C1a HC1     3      -3.982  -4.072  -4.615  1.00  0.00           C  
ATOM    120 H1aa HC1     3      -4.033  -4.327  -4.835  1.00  0.00           H  
ATOM    121 H1ab HC1     3      -4.041  -4.327  -4.833  1.00  0.00           H  
ATOM    122 H1ac HC1     3      -4.037  -4.323  -4.842  1.00  0.00           H  
ATOM    123  C2  HC1     3      -2.921  -1.752  -4.107  1.00  0.00           C  
ATOM    124  C3  HC1     3      -1.795  -1.992  -4.909  1.00  0.00           C  
ATOM    125  H3  HC1     3      -1.568  -2.861  -5.121  1.00  0.00           H  
ATOM    126  C4  HC1     3      -1.003  -0.937  -5.389  1.00  0.00           C  
ATOM    127  C5  HC1     3      -1.317   0.386  -5.006  1.00  0.00           C  
ATOM    128  O5  HC1     3      -0.534   1.424  -5.420  1.00  0.00           O  
ATOM    129  C6  HC1     3      -2.436   0.642  -4.192  1.00  0.00           C  
ATOM    130  C6a HC1     3      -3.228  -0.425  -3.735  1.00  0.00           C  
ATOM    131  O6a HC1     3      -4.285  -0.160  -2.915  1.00  0.00           O  
ATOM    132  C6b HC1     3      -4.206  -0.354  -1.524  1.00  0.00           C  
ATOM    133 H6ba HC1     3      -3.315  -0.157  -1.216  1.00  0.00           H  
ATOM    134 H6bb HC1     3      -4.806   0.266  -1.095  1.00  0.00           H  
ATOM    135  O7  HC1     3      -2.758   1.918  -3.837  1.00  0.00           O  
ATOM    136  C8  HC1     3      -3.459   2.774  -4.699  1.00  0.00           C  
ATOM    137  H8a HC1     3      -3.655   2.283  -5.491  1.00  0.00           H  
ATOM    138  H8b HC1     3      -4.283   2.967  -4.277  1.00  0.00           H  
ATOM    139  C9  HC1     3      -2.730   4.052  -5.033  1.00  0.00           C  
ATOM    140  C10 HC1     3      -3.181   4.937  -5.968  1.00  0.00           C  
ATOM    141 C10a HC1     3      -4.378   4.756  -6.693  1.00  0.00           C  
ATOM    142 O10a HC1     3      -5.131   3.812  -6.545  1.00  0.00           O  
ATOM    143 O10b HC1     3      -4.679   5.577  -7.494  1.00  0.00           O  
ATOM    144  C11 HC1     3      -2.387   6.067  -6.191  1.00  0.00           C  
ATOM    145  H11 HC1     3      -2.668   6.644  -6.803  1.00  0.00           H  
ATOM    146  C12 HC1     3      -1.189   6.371  -5.533  1.00  0.00           C  
ATOM    147 C12a HC1     3      -0.475   7.544  -5.862  1.00  0.00           C  
ATOM    148 O12a HC1     3       0.579   7.868  -5.349  1.00  0.00           O  
ATOM    149 O12b HC1     3      -0.924   8.261  -6.692  1.00  0.00           O  
ATOM    150  C13 HC1     3      -0.773   5.481  -4.586  1.00  0.00           C  
ATOM    151 C13a HC1     3      -1.551   4.354  -4.372  1.00  0.00           C  
ATOM    152 H13a HC1     3      -1.269   3.778  -3.758  1.00  0.00           H  
ATOM    153  C14 HC1     3       0.483   5.680  -3.774  1.00  0.00           C  
ATOM    154 H14a HC1     3       0.497   6.548  -3.381  1.00  0.00           H  
ATOM    155 H14b HC1     3       1.247   5.610  -4.328  1.00  0.00           H  
ATOM    156  O15 HC1     3       0.652   4.748  -2.737  1.00  0.00           O  
ATOM    157  C16 HC1     3       0.768   5.134  -1.435  1.00  0.00           C  
ATOM    158 C16a HC1     3       2.041   5.215  -0.846  1.00  0.00           C  
ATOM    159 O16a HC1     3       3.135   4.875  -1.586  1.00  0.00           O  
ATOM    160  C17 HC1     3      -0.376   5.445  -0.677  1.00  0.00           C  
ATOM    161  O17 HC1     3      -1.611   5.332  -1.247  1.00  0.00           O  
ATOM    162 C17a HC1     3      -2.449   4.226  -1.005  1.00  0.00           C  
ATOM    163 H17a HC1     3      -3.005   4.089  -1.780  1.00  0.00           H  
ATOM    164 H17b HC1     3      -1.913   3.435  -0.888  1.00  0.00           H  
ATOM    165  C18 HC1     3      -0.248   5.864   0.666  1.00  0.00           C  
ATOM    166 C18a HC1     3      -1.476   6.209   1.505  1.00  0.00           C  
ATOM    167 H18a HC1     3      -2.158   6.512   0.879  1.00  0.00           H  
ATOM    168 C18b HC1     3      -1.320   7.382   2.489  1.00  0.00           C  
ATOM    169 H18b HC1     3      -1.280   7.643   2.705  1.00  0.00           H  
ATOM    170 H18c HC1     3      -1.296   7.640   2.710  1.00  0.00           H  
ATOM    171 H18d HC1     3      -1.293   7.652   2.697  1.00  0.00           H  
ATOM    172  C19 HC1     3       1.029   5.924   1.243  1.00  0.00           C  
ATOM    173  H19 HC1     3       1.113   6.155   2.132  1.00  0.00           H  
ATOM    174  C20 HC1     3       2.181   5.629   0.498  1.00  0.00           C  
ATOM    175  C1  HC1     4       3.554   5.715   1.157  1.00  0.00           C  
ATOM    176  H1  HC1     4       4.190   5.889   0.440  1.00  0.00           H  
ATOM    177  C1a HC1     4       3.763   6.883   2.138  1.00  0.00           C  
ATOM    178 H1aa HC1     4       3.819   7.145   2.348  1.00  0.00           H  
ATOM    179 H1ab HC1     4       3.811   7.145   2.351  1.00  0.00           H  
ATOM    180 H1ac HC1     4       3.817   7.142   2.354  1.00  0.00           H  
ATOM    181  C2  HC1     4       3.880   4.322   1.690  1.00  0.00           C  
ATOM    182  C3  HC1     4       3.554   3.988   3.013  1.00  0.00           C  
ATOM    183  H3  HC1     4       3.130   4.609   3.545  1.00  0.00           H  
ATOM    184  C4  HC1     4       3.855   2.723   3.541  1.00  0.00           C  
ATOM    185  C5  HC1     4       4.450   1.753   2.703  1.00  0.00           C  
ATOM    186  O5  HC1     4       4.712   0.499   3.168  1.00  0.00           O  
ATOM    187  C6  HC1     4       4.767   2.065   1.370  1.00  0.00           C  
ATOM    188  C6a HC1     4       4.472   3.344   0.860  1.00  0.00           C  
ATOM    189  O6a HC1     4       4.755   3.629  -0.444  1.00  0.00           O  
ATOM    190  C6b HC1     4       3.764   3.625  -1.443  1.00  0.00           C  
ATOM    191 H6ba HC1     4       4.176   3.392  -2.282  1.00  0.00           H  
ATOM    192 H6bb HC1     4       3.106   2.949  -1.246  1.00  0.00           H  
ATOM    193  O7  HC1     4       5.356   1.124   0.581  1.00  0.00           O  
ATOM    194  C8  HC1     4       6.740   1.112   0.345  1.00  0.00           C  
ATOM    195  H8a HC1     4       7.122   1.830   0.845  1.00  0.00           H  
ATOM    196  H8b HC1     4       7.071   0.305   0.715  1.00  0.00           H  
ATOM    197  C9  HC1     4       7.123   1.215  -1.112  1.00  0.00           C  
ATOM    198  C10 HC1     4       8.414   1.377  -1.528  1.00  0.00           C  
ATOM    199 C10a HC1     4       9.513   1.439  -0.643  1.00  0.00           C  
ATOM    200 O10a HC1     4       9.424   1.340   0.565  1.00  0.00           O  
ATOM    201 O10b HC1     4      10.598   1.593  -1.103  1.00  0.00           O  
ATOM    202  C11 HC1     4       8.617   1.482  -2.910  1.00  0.00           C  
ATOM    203  H11 HC1     4       9.452   1.595  -3.189  1.00  0.00           H  
ATOM    204  C12 HC1     4       7.618   1.426  -3.890  1.00  0.00           C  
ATOM    205 C12a HC1     4       7.956   1.558  -5.255  1.00  0.00           C  
ATOM    206 O12a HC1     4       7.146   1.537  -6.163  1.00  0.00           O  
ATOM    207 O12b HC1     4       9.100   1.704  -5.542  1.00  0.00           O  
ATOM    208  C13 HC1     4       6.339   1.240  -3.447  1.00  0.00           C  
ATOM    209 C13a HC1     4       6.134   1.148  -2.080  1.00  0.00           C  
ATOM    210 H13a HC1     4       5.297   1.036  -1.800  1.00  0.00           H  
ATOM    211  C14 HC1     4       5.158   1.133  -4.381  1.00  0.00           C  
ATOM    212 H14a HC1     4       5.324   0.486  -5.062  1.00  0.00           H  
ATOM    213 H14b HC1     4       5.004   1.962  -4.814  1.00  0.00           H  
ATOM    214  O15 HC1     4       3.953   0.780  -3.751  1.00  0.00           O  
ATOM    215  C16 HC1     4       3.253  -0.332  -4.109  1.00  0.00           C  
ATOM    216 C16a HC1     4       3.627  -1.600  -3.626  1.00  0.00           C  
ATOM    217 O16a HC1     4       4.685  -1.707  -2.772  1.00  0.00           O  
ATOM    218  C17 HC1     4       2.144  -0.208  -4.962  1.00  0.00           C  
ATOM    219  O17 HC1     4       1.774   1.033  -5.391  1.00  0.00           O  
ATOM    220 C17a HC1     4       0.697   1.725  -4.807  1.00  0.00           C  
ATOM    221 H17a HC1     4       0.649   1.522  -3.867  1.00  0.00           H  
ATOM    222 H17b HC1     4       0.859   2.671  -4.892  1.00  0.00           H  
ATOM    223  C18 HC1     4       1.416  -1.353  -5.357  1.00  0.00           C  
ATOM    224 C18a HC1     4       0.203  -1.236  -6.277  1.00  0.00           C  
ATOM    225 H18a HC1     4       0.347  -0.440  -6.818  1.00  0.00           H  
ATOM    226 C18b HC1     4       0.023  -2.366  -7.307  1.00  0.00           C  
ATOM    227 H18b HC1     4      -0.020  -2.609  -7.543  1.00  0.00           H  
ATOM    228 H18c HC1     4      -0.017  -2.615  -7.537  1.00  0.00           H  
ATOM    229 H18d HC1     4      -0.012  -2.609  -7.541  1.00  0.00           H  
ATOM    230  C19 HC1     4       1.793  -2.607  -4.857  1.00  0.00           C  
ATOM    231  H19 HC1     4       1.295  -3.350  -5.078  1.00  0.00           H  
ATOM    232  C20 HC1     4       2.909  -2.752  -4.018  1.00  0.00           C  
ATOM    233  C1  EAT     5       0.360   0.213  -0.307  1.00  0.00           C  
ATOM    234  H1  EAT     5       0.360   0.190  -0.328  1.00  0.00           H  
ATOM    235  H2  EAT     5       0.357   0.188  -0.326  1.00  0.00           H  
ATOM    236  H3  EAT     5       0.352   0.193  -0.328  1.00  0.00           H  
ATOM    237  C2  EAT     5       0.376   0.319  -0.211  1.00  0.00           C  
ATOM    238  O2  EAT     5       0.372   0.331  -0.196  1.00  0.00           O  
ATOM    239  O1  EAT     5       0.394   0.392  -0.151  1.00  0.00           O  
ATOM    240  C3  EAT     5       0.412   0.487  -0.066  1.00  0.00           C  
ATOM    241  H31 EAT     5       0.420   0.500  -0.069  1.00  0.00           H  
ATOM    242  H32 EAT     5       0.414   0.488  -0.050  1.00  0.00           H  
ATOM    243  C4  EAT     5       0.419   0.570   0.007  1.00  0.00           C  
ATOM    244  H41 EAT     5       0.417   0.585   0.020  1.00  0.00           H  
ATOM    245  H42 EAT     5       0.420   0.592   0.029  1.00  0.00           H  
ATOM    246  H43 EAT     5       0.423   0.588   0.019  1.00  0.00           H  
END
