# Supplementary material for: How the water-soluble hemicarcerand incarcerates guests at room temperature decoded with modular simulations
Source: Commun Chem. 2021 Mar 1;4:26. doi: 10.1038/s42004-021-00469-3 (PMC9814894; doi:10.1038/s42004-021-00469-3)
Supplement: Supplementary file 5 — Supplementary Data 3 [file 42004_2021_469_MOESM5_ESM.bz2 › DataS3/340K/rep.c0apo340.pdb]

ATOM      1  C1  HC1     1      -0.416  -5.894  -0.939  1.00  0.00           C  
ATOM      2  H1  HC1     1      -0.465  -6.286  -0.042  1.00  0.00           H  
ATOM      3  C1a HC1     1      -0.323  -7.090  -1.912  1.00  0.00           C  
ATOM      4 H1aa HC1     1      -0.882  -7.746  -1.447  1.00  0.00           H  
ATOM      5 H1ab HC1     1      -0.715  -6.940  -2.796  1.00  0.00           H  
ATOM      6 H1ac HC1     1       0.608  -7.397  -1.888  1.00  0.00           H  
ATOM      7  C2  HC1     1      -1.523  -4.856  -1.070  1.00  0.00           C  
ATOM      8  C3  HC1     1      -2.166  -4.561  -2.283  1.00  0.00           C  
ATOM      9  H3  HC1     1      -1.738  -4.953  -3.010  1.00  0.00           H  
ATOM     10  C4  HC1     1      -3.179  -3.640  -2.350  1.00  0.00           C  
ATOM     11  C5  HC1     1      -3.566  -2.995  -1.110  1.00  0.00           C  
ATOM     12  O5  HC1     1      -4.570  -2.107  -1.253  1.00  0.00           O  
ATOM     13  C6  HC1     1      -2.924  -3.323   0.111  1.00  0.00           C  
ATOM     14  C6a HC1     1      -1.966  -4.315   0.156  1.00  0.00           C  
ATOM     15  O6a HC1     1      -1.378  -4.595   1.351  1.00  0.00           O  
ATOM     16  C6b HC1     1      -0.156  -4.056   1.746  1.00  0.00           C  
ATOM     17 H6ba HC1     1       0.056  -3.165   1.397  1.00  0.00           H  
ATOM     18 H6bb HC1     1      -0.052  -4.046   2.720  1.00  0.00           H  
ATOM     19  O7  HC1     1      -3.249  -2.622   1.214  1.00  0.00           O  
ATOM     20  C8  HC1     1      -4.413  -2.992   2.029  1.00  0.00           C  
ATOM     21  H8a HC1     1      -4.890  -3.818   1.807  1.00  0.00           H  
ATOM     22  H8b HC1     1      -4.026  -3.057   2.927  1.00  0.00           H  
ATOM     23  C9  HC1     1      -5.522  -1.937   2.203  1.00  0.00           C  
ATOM     24  C10 HC1     1      -6.847  -2.187   2.639  1.00  0.00           C  
ATOM     25 C10a HC1     1      -7.341  -3.515   3.105  1.00  0.00           C  
ATOM     26 O10a HC1     1      -6.729  -4.570   2.928  1.00  0.00           O  
ATOM     27 O10b HC1     1      -8.545  -3.715   3.326  1.00  0.00           O  
ATOM     28  C11 HC1     1      -7.726  -1.120   2.765  1.00  0.00           C  
ATOM     29  H11 HC1     1      -8.616  -1.192   3.029  1.00  0.00           H  
ATOM     30  C12 HC1     1      -7.353   0.201   2.305  1.00  0.00           C  
ATOM     31 C12a HC1     1      -8.329   1.264   2.458  1.00  0.00           C  
ATOM     32 O12a HC1     1      -7.924   2.456   2.382  1.00  0.00           O  
ATOM     33 O12b HC1     1      -9.500   0.949   2.744  1.00  0.00           O  
ATOM     34  C13 HC1     1      -6.016   0.435   1.864  1.00  0.00           C  
ATOM     35 C13a HC1     1      -5.157  -0.660   1.791  1.00  0.00           C  
ATOM     36 H13a HC1     1      -4.265  -0.467   1.616  1.00  0.00           H  
ATOM     37  C14 HC1     1      -5.442   1.798   1.451  1.00  0.00           C  
ATOM     38 H14a HC1     1      -5.699   2.429   2.156  1.00  0.00           H  
ATOM     39 H14b HC1     1      -5.882   2.177   0.661  1.00  0.00           H  
ATOM     40  O15 HC1     1      -4.037   1.796   1.170  1.00  0.00           O  
ATOM     41  C16 HC1     1      -3.336   2.592   2.005  1.00  0.00           C  
ATOM     42 C16a HC1     1      -3.025   3.823   1.482  1.00  0.00           C  
ATOM     43 O16a HC1     1      -3.451   4.114   0.231  1.00  0.00           O  
ATOM     44  C17 HC1     1      -2.873   2.140   3.248  1.00  0.00           C  
ATOM     45  O17 HC1     1      -3.259   0.845   3.682  1.00  0.00           O  
ATOM     46 C17a HC1     1      -2.327  -0.212   3.632  1.00  0.00           C  
ATOM     47 H17a HC1     1      -1.761  -0.256   2.833  1.00  0.00           H  
ATOM     48 H17b HC1     1      -2.806  -1.067   3.616  1.00  0.00           H  
ATOM     49  C18 HC1     1      -2.020   2.963   4.029  1.00  0.00           C  
ATOM     50 C18a HC1     1      -1.524   2.500   5.467  1.00  0.00           C  
ATOM     51 H18a HC1     1      -2.198   1.856   5.769  1.00  0.00           H  
ATOM     52 C18b HC1     1      -1.415   3.571   6.537  1.00  0.00           C  
ATOM     53 H18b HC1     1      -1.407   3.109   7.401  1.00  0.00           H  
ATOM     54 H18c HC1     1      -2.236   4.100   6.454  1.00  0.00           H  
ATOM     55 H18d HC1     1      -0.557   4.032   6.424  1.00  0.00           H  
ATOM     56  C19 HC1     1      -1.526   4.127   3.382  1.00  0.00           C  
ATOM     57  H19 HC1     1      -0.824   4.557   3.815  1.00  0.00           H  
ATOM     58  C20 HC1     1      -2.117   4.667   2.190  1.00  0.00           C  
ATOM     59  C1  HC1     2      -1.543   6.006   1.656  1.00  0.00           C  
ATOM     60  H1  HC1     2      -2.170   6.367   0.994  1.00  0.00           H  
ATOM     61  C1a HC1     2      -1.347   7.124   2.704  1.00  0.00           C  
ATOM     62 H1aa HC1     2      -0.523   6.979   3.213  1.00  0.00           H  
ATOM     63 H1ab HC1     2      -0.961   7.852   2.174  1.00  0.00           H  
ATOM     64 H1ac HC1     2      -2.169   7.337   3.194  1.00  0.00           H  
ATOM     65  C2  HC1     2      -0.356   5.611   0.813  1.00  0.00           C  
ATOM     66  C3  HC1     2       0.967   5.652   1.381  1.00  0.00           C  
ATOM     67  H3  HC1     2       1.098   5.924   2.260  1.00  0.00           H  
ATOM     68  C4  HC1     2       2.091   5.447   0.565  1.00  0.00           C  
ATOM     69  C5  HC1     2       1.895   5.064  -0.816  1.00  0.00           C  
ATOM     70  O5  HC1     2       2.930   4.927  -1.687  1.00  0.00           O  
ATOM     71  C6  HC1     2       0.594   5.061  -1.342  1.00  0.00           C  
ATOM     72  C6a HC1     2      -0.499   5.262  -0.544  1.00  0.00           C  
ATOM     73  O6a HC1     2      -1.776   5.153  -1.010  1.00  0.00           O  
ATOM     74  C6b HC1     2      -2.565   3.927  -0.825  1.00  0.00           C  
ATOM     75 H6ba HC1     2      -3.022   3.825  -1.685  1.00  0.00           H  
ATOM     76 H6bb HC1     2      -1.935   3.208  -0.607  1.00  0.00           H  
ATOM     77  O7  HC1     2       0.393   4.871  -2.627  1.00  0.00           O  
ATOM     78  C8  HC1     2      -0.104   5.822  -3.500  1.00  0.00           C  
ATOM     79  H8a HC1     2      -0.388   6.609  -2.989  1.00  0.00           H  
ATOM     80  H8b HC1     2       0.716   6.076  -3.972  1.00  0.00           H  
ATOM     81  C9  HC1     2      -1.224   5.440  -4.406  1.00  0.00           C  
ATOM     82  C10 HC1     2      -1.738   6.281  -5.393  1.00  0.00           C  
ATOM     83 C10a HC1     2      -1.063   7.564  -5.739  1.00  0.00           C  
ATOM     84 O10a HC1     2      -0.050   7.935  -5.147  1.00  0.00           O  
ATOM     85 O10b HC1     2      -1.549   8.263  -6.591  1.00  0.00           O  
ATOM     86  C11 HC1     2      -2.825   5.924  -6.184  1.00  0.00           C  
ATOM     87  H11 HC1     2      -3.157   6.456  -6.871  1.00  0.00           H  
ATOM     88  C12 HC1     2      -3.463   4.675  -5.988  1.00  0.00           C  
ATOM     89 C12a HC1     2      -4.559   4.284  -6.855  1.00  0.00           C  
ATOM     90 O12a HC1     2      -5.350   3.349  -6.572  1.00  0.00           O  
ATOM     91 O12b HC1     2      -4.922   5.029  -7.792  1.00  0.00           O  
ATOM     92  C13 HC1     2      -2.971   3.855  -4.946  1.00  0.00           C  
ATOM     93 C13a HC1     2      -1.876   4.208  -4.163  1.00  0.00           C  
ATOM     94 H13a HC1     2      -1.506   3.606  -3.558  1.00  0.00           H  
ATOM     95  C14 HC1     2      -3.582   2.472  -4.723  1.00  0.00           C  
ATOM     96 H14a HC1     2      -3.555   1.994  -5.578  1.00  0.00           H  
ATOM     97 H14b HC1     2      -4.530   2.532  -4.481  1.00  0.00           H  
ATOM     98  O15 HC1     2      -3.034   1.652  -3.773  1.00  0.00           O  
ATOM     99  C16 HC1     2      -2.587   0.390  -4.107  1.00  0.00           C  
ATOM    100 C16a HC1     2      -1.461   0.175  -4.984  1.00  0.00           C  
ATOM    101 O16a HC1     2      -0.747   1.274  -5.370  1.00  0.00           O  
ATOM    102  C17 HC1     2      -3.381  -0.772  -3.694  1.00  0.00           C  
ATOM    103  O17 HC1     2      -4.471  -0.526  -2.918  1.00  0.00           O  
ATOM    104 C17a HC1     2      -4.355  -0.728  -1.491  1.00  0.00           C  
ATOM    105 H17a HC1     2      -3.431  -0.446  -1.324  1.00  0.00           H  
ATOM    106 H17b HC1     2      -4.982  -0.145  -1.016  1.00  0.00           H  
ATOM    107  C18 HC1     2      -3.034  -2.054  -4.202  1.00  0.00           C  
ATOM    108 C18a HC1     2      -3.829  -3.297  -3.699  1.00  0.00           C  
ATOM    109 H18a HC1     2      -4.749  -3.016  -3.512  1.00  0.00           H  
ATOM    110 C18b HC1     2      -4.012  -4.464  -4.681  1.00  0.00           C  
ATOM    111 H18b HC1     2      -4.668  -5.020  -4.212  1.00  0.00           H  
ATOM    112 H18c HC1     2      -3.188  -4.993  -4.730  1.00  0.00           H  
ATOM    113 H18d HC1     2      -4.300  -4.166  -5.569  1.00  0.00           H  
ATOM    114  C19 HC1     2      -1.852  -2.235  -5.020  1.00  0.00           C  
ATOM    115  H19 HC1     2      -1.588  -3.099  -5.243  1.00  0.00           H  
ATOM    116  C20 HC1     2      -1.088  -1.122  -5.473  1.00  0.00           C  
ATOM    117  C1  HC1     3       0.217  -1.228  -6.261  1.00  0.00           C  
ATOM    118  H1  HC1     3       0.311  -0.466  -6.870  1.00  0.00           H  
ATOM    119  C1a HC1     3       0.202  -2.496  -7.173  1.00  0.00           C  
ATOM    120 H1aa HC1     3       1.017  -2.551  -7.713  1.00  0.00           H  
ATOM    121 H1ab HC1     3       0.061  -3.310  -6.646  1.00  0.00           H  
ATOM    122 H1ac HC1     3      -0.599  -2.549  -7.736  1.00  0.00           H  
ATOM    123  C2  HC1     3       1.395  -1.231  -5.315  1.00  0.00           C  
ATOM    124  C3  HC1     3       1.825  -2.496  -4.807  1.00  0.00           C  
ATOM    125  H3  HC1     3       1.403  -3.299  -5.009  1.00  0.00           H  
ATOM    126  C4  HC1     3       2.954  -2.523  -4.012  1.00  0.00           C  
ATOM    127  C5  HC1     3       3.691  -1.405  -3.619  1.00  0.00           C  
ATOM    128  O5  HC1     3       4.727  -1.416  -2.698  1.00  0.00           O  
ATOM    129  C6  HC1     3       3.172  -0.138  -4.058  1.00  0.00           C  
ATOM    130  C6a HC1     3       2.059  -0.056  -4.917  1.00  0.00           C  
ATOM    131  O6a HC1     3       1.666   1.157  -5.286  1.00  0.00           O  
ATOM    132  C6b HC1     3       0.423   1.677  -4.640  1.00  0.00           C  
ATOM    133 H6ba HC1     3       0.319   1.174  -3.806  1.00  0.00           H  
ATOM    134 H6bb HC1     3       0.526   2.626  -4.417  1.00  0.00           H  
ATOM    135  O7  HC1     3       3.762   1.058  -3.702  1.00  0.00           O  
ATOM    136  C8  HC1     3       4.958   1.470  -4.390  1.00  0.00           C  
ATOM    137  H8a HC1     3       5.174   0.877  -5.140  1.00  0.00           H  
ATOM    138  H8b HC1     3       4.801   2.377  -4.728  1.00  0.00           H  
ATOM    139  C9  HC1     3       6.175   1.369  -3.478  1.00  0.00           C  
ATOM    140  C10 HC1     3       7.455   1.453  -3.952  1.00  0.00           C  
ATOM    141 C10a HC1     3       7.836   1.575  -5.310  1.00  0.00           C  
ATOM    142 O10a HC1     3       7.064   1.627  -6.304  1.00  0.00           O  
ATOM    143 O10b HC1     3       9.065   1.776  -5.571  1.00  0.00           O  
ATOM    144  C11 HC1     3       8.494   1.320  -2.987  1.00  0.00           C  
ATOM    145  H11 HC1     3       9.352   1.253  -3.340  1.00  0.00           H  
ATOM    146  C12 HC1     3       8.384   1.392  -1.606  1.00  0.00           C  
ATOM    147 C12a HC1     3       9.597   1.269  -0.795  1.00  0.00           C  
ATOM    148 O12a HC1     3       9.532   1.219   0.461  1.00  0.00           O  
ATOM    149 O12b HC1     3      10.694   1.184  -1.368  1.00  0.00           O  
ATOM    150  C13 HC1     3       7.081   1.253  -1.176  1.00  0.00           C  
ATOM    151 C13a HC1     3       5.996   1.333  -2.098  1.00  0.00           C  
ATOM    152 H13a HC1     3       5.121   1.550  -1.866  1.00  0.00           H  
ATOM    153  C14 HC1     3       6.811   1.196   0.345  1.00  0.00           C  
ATOM    154 H14a HC1     3       7.190   1.941   0.855  1.00  0.00           H  
ATOM    155 H14b HC1     3       7.384   0.547   0.805  1.00  0.00           H  
ATOM    156  O15 HC1     3       5.406   1.112   0.576  1.00  0.00           O  
ATOM    157  C16 HC1     3       4.745   2.017   1.345  1.00  0.00           C  
ATOM    158 C16a HC1     3       4.460   1.657   2.713  1.00  0.00           C  
ATOM    159 O16a HC1     3       4.819   0.422   3.143  1.00  0.00           O  
ATOM    160  C17 HC1     3       4.351   3.267   0.770  1.00  0.00           C  
ATOM    161  O17 HC1     3       4.571   3.669  -0.533  1.00  0.00           O  
ATOM    162 C17a HC1     3       3.686   3.698  -1.630  1.00  0.00           C  
ATOM    163 H17a HC1     3       4.199   3.591  -2.459  1.00  0.00           H  
ATOM    164 H17b HC1     3       3.044   2.958  -1.605  1.00  0.00           H  
ATOM    165  C18 HC1     3       3.830   4.230   1.672  1.00  0.00           C  
ATOM    166 C18a HC1     3       3.502   5.607   1.143  1.00  0.00           C  
ATOM    167 H18a HC1     3       4.034   5.896   0.371  1.00  0.00           H  
ATOM    168 C18b HC1     3       3.711   6.772   2.159  1.00  0.00           C  
ATOM    169 H18b HC1     3       3.867   7.638   1.727  1.00  0.00           H  
ATOM    170 H18c HC1     3       4.560   6.577   2.608  1.00  0.00           H  
ATOM    171 H18d HC1     3       2.933   6.965   2.723  1.00  0.00           H  
ATOM    172  C19 HC1     3       3.587   3.893   3.074  1.00  0.00           C  
ATOM    173  H19 HC1     3       3.171   4.497   3.646  1.00  0.00           H  
ATOM    174  C20 HC1     3       3.877   2.650   3.550  1.00  0.00           C  
ATOM    175  C1  HC1     4       3.570   2.261   5.033  1.00  0.00           C  
ATOM    176  H1  HC1     4       4.223   1.559   5.237  1.00  0.00           H  
ATOM    177  C1a HC1     4       3.809   3.426   6.044  1.00  0.00           C  
ATOM    178 H1aa HC1     4       3.008   3.989   6.034  1.00  0.00           H  
ATOM    179 H1ab HC1     4       3.983   3.056   6.935  1.00  0.00           H  
ATOM    180 H1ac HC1     4       4.614   3.956   5.859  1.00  0.00           H  
ATOM    181  C2  HC1     4       2.222   1.587   5.069  1.00  0.00           C  
ATOM    182  C3  HC1     4       1.026   2.351   5.179  1.00  0.00           C  
ATOM    183  H3  HC1     4       1.050   3.260   5.371  1.00  0.00           H  
ATOM    184  C4  HC1     4      -0.235   1.690   5.116  1.00  0.00           C  
ATOM    185  C5  HC1     4      -0.346   0.306   4.911  1.00  0.00           C  
ATOM    186  O5  HC1     4      -1.551  -0.261   4.797  1.00  0.00           O  
ATOM    187  C6  HC1     4       0.777  -0.400   4.690  1.00  0.00           C  
ATOM    188  C6a HC1     4       2.061   0.199   4.777  1.00  0.00           C  
ATOM    189  O6a HC1     4       3.244  -0.511   4.475  1.00  0.00           O  
ATOM    190  C6b HC1     4       3.815  -0.548   3.148  1.00  0.00           C  
ATOM    191 H6ba HC1     4       4.304  -1.376   2.957  1.00  0.00           H  
ATOM    192 H6bb HC1     4       3.147  -0.400   2.447  1.00  0.00           H  
ATOM    193  O7  HC1     4       0.616  -1.769   4.365  1.00  0.00           O  
ATOM    194  C8  HC1     4       0.598  -2.774   5.242  1.00  0.00           C  
ATOM    195  H8a HC1     4       0.449  -2.331   6.102  1.00  0.00           H  
ATOM    196  H8b HC1     4      -0.214  -3.291   5.057  1.00  0.00           H  
ATOM    197  C9  HC1     4       1.829  -3.678   5.196  1.00  0.00           C  
ATOM    198  C10 HC1     4       2.331  -4.445   6.209  1.00  0.00           C  
ATOM    199 C10a HC1     4       1.801  -4.524   7.522  1.00  0.00           C  
ATOM    200 O10a HC1     4       0.861  -3.814   7.904  1.00  0.00           O  
ATOM    201 O10b HC1     4       2.244  -5.342   8.335  1.00  0.00           O  
ATOM    202  C11 HC1     4       3.365  -5.297   5.861  1.00  0.00           C  
ATOM    203  H11 HC1     4       3.677  -5.857   6.533  1.00  0.00           H  
ATOM    204  C12 HC1     4       4.028  -5.453   4.594  1.00  0.00           C  
ATOM    205 C12a HC1     4       5.037  -6.411   4.481  1.00  0.00           C  
ATOM    206 O12a HC1     4       5.408  -6.733   3.371  1.00  0.00           O  
ATOM    207 O12b HC1     4       5.550  -6.789   5.512  1.00  0.00           O  
ATOM    208  C13 HC1     4       3.492  -4.595   3.582  1.00  0.00           C  
ATOM    209 C13a HC1     4       2.494  -3.654   3.909  1.00  0.00           C  
ATOM    210 H13a HC1     4       2.232  -3.137   3.182  1.00  0.00           H  
ATOM    211  C14 HC1     4       4.091  -4.407   2.179  1.00  0.00           C  
ATOM    212 H14a HC1     4       3.913  -5.307   1.836  1.00  0.00           H  
ATOM    213 H14b HC1     4       5.022  -4.113   2.102  1.00  0.00           H  
ATOM    214  O15 HC1     4       3.383  -3.589   1.239  1.00  0.00           O  
ATOM    215  C16 HC1     4       2.745  -3.999   0.111  1.00  0.00           C  
ATOM    216 C16a HC1     4       1.492  -4.577   0.149  1.00  0.00           C  
ATOM    217 O16a HC1     4       0.972  -4.799   1.367  1.00  0.00           O  
ATOM    218  C17 HC1     4       3.315  -3.724  -1.055  1.00  0.00           C  
ATOM    219  O17 HC1     4       4.473  -3.077  -1.076  1.00  0.00           O  
ATOM    220 C17a HC1     4       4.479  -1.686  -1.394  1.00  0.00           C  
ATOM    221 H17a HC1     4       3.630  -1.271  -1.134  1.00  0.00           H  
ATOM    222 H17b HC1     4       5.128  -1.286  -0.778  1.00  0.00           H  
ATOM    223  C18 HC1     4       2.722  -4.119  -2.254  1.00  0.00           C  
ATOM    224 C18a HC1     4       3.446  -3.849  -3.588  1.00  0.00           C  
ATOM    225 H18a HC1     4       4.382  -3.712  -3.328  1.00  0.00           H  
ATOM    226 C18b HC1     4       3.401  -5.065  -4.496  1.00  0.00           C  
ATOM    227 H18b HC1     4       3.632  -4.845  -5.423  1.00  0.00           H  
ATOM    228 H18c HC1     4       2.496  -5.444  -4.513  1.00  0.00           H  
ATOM    229 H18d HC1     4       4.055  -5.735  -4.209  1.00  0.00           H  
ATOM    230  C19 HC1     4       1.483  -4.728  -2.228  1.00  0.00           C  
ATOM    231  H19 HC1     4       1.023  -4.961  -3.003  1.00  0.00           H  
ATOM    232  C20 HC1     4       0.879  -5.001  -1.051  1.00  0.00           C  
END
