# Supplementary material for: How the water-soluble hemicarcerand incarcerates guests at room temperature decoded with modular simulations
Source: Commun Chem. 2021 Mar 1;4:26. doi: 10.1038/s42004-021-00469-3 (PMC9814894; doi:10.1038/s42004-021-00469-3)
Supplement: Supplementary file 5 — Supplementary Data 3 [file 42004_2021_469_MOESM5_ESM.bz2 › DataS3/340K/rep.c0dio340.pdb]

ATOM      1  C1  HC1     1      -2.752  -5.012  -1.300  1.00  0.00           C  
ATOM      2  H1  HC1     1      -3.373  -5.198  -0.565  1.00  0.00           H  
ATOM      3  C1a HC1     1      -3.116  -6.201  -2.270  1.00  0.00           C  
ATOM      4 H1aa HC1     1      -4.054  -6.126  -2.544  1.00  0.00           H  
ATOM      5 H1ab HC1     1      -2.510  -6.227  -3.039  1.00  0.00           H  
ATOM      6 H1ac HC1     1      -2.979  -7.011  -1.735  1.00  0.00           H  
ATOM      7  C2  HC1     1      -3.155  -3.616  -1.898  1.00  0.00           C  
ATOM      8  C3  HC1     1      -2.782  -3.248  -3.216  1.00  0.00           C  
ATOM      9  H3  HC1     1      -2.348  -3.901  -3.716  1.00  0.00           H  
ATOM     10  C4  HC1     1      -3.187  -1.994  -3.774  1.00  0.00           C  
ATOM     11  C5  HC1     1      -3.779  -1.088  -2.934  1.00  0.00           C  
ATOM     12  O5  HC1     1      -4.030   0.181  -3.429  1.00  0.00           O  
ATOM     13  C6  HC1     1      -4.158  -1.366  -1.557  1.00  0.00           C  
ATOM     14  C6a HC1     1      -3.829  -2.674  -1.082  1.00  0.00           C  
ATOM     15  O6a HC1     1      -3.964  -2.844   0.266  1.00  0.00           O  
ATOM     16  C6b HC1     1      -2.847  -2.718   1.139  1.00  0.00           C  
ATOM     17 H6ba HC1     1      -2.235  -2.051   0.763  1.00  0.00           H  
ATOM     18 H6bb HC1     1      -3.172  -2.351   1.988  1.00  0.00           H  
ATOM     19  O7  HC1     1      -4.740  -0.345  -0.786  1.00  0.00           O  
ATOM     20  C8  HC1     1      -6.094  -0.432  -0.414  1.00  0.00           C  
ATOM     21  H8a HC1     1      -6.491   0.377  -0.799  1.00  0.00           H  
ATOM     22  H8b HC1     1      -6.480  -1.188  -0.902  1.00  0.00           H  
ATOM     23  C9  HC1     1      -6.469  -0.507   1.043  1.00  0.00           C  
ATOM     24  C10 HC1     1      -7.793  -0.790   1.549  1.00  0.00           C  
ATOM     25 C10a HC1     1      -8.918  -0.873   0.675  1.00  0.00           C  
ATOM     26 O10a HC1     1      -8.666  -0.863  -0.547  1.00  0.00           O  
ATOM     27 O10b HC1     1     -10.043  -0.948   1.126  1.00  0.00           O  
ATOM     28  C11 HC1     1      -7.966  -0.816   2.920  1.00  0.00           C  
ATOM     29  H11 HC1     1      -8.822  -0.864   3.282  1.00  0.00           H  
ATOM     30  C12 HC1     1      -6.884  -0.607   3.874  1.00  0.00           C  
ATOM     31 C12a HC1     1      -7.207  -0.505   5.272  1.00  0.00           C  
ATOM     32 O12a HC1     1      -6.324  -0.320   6.123  1.00  0.00           O  
ATOM     33 O12b HC1     1      -8.431  -0.592   5.615  1.00  0.00           O  
ATOM     34  C13 HC1     1      -5.594  -0.490   3.362  1.00  0.00           C  
ATOM     35 C13a HC1     1      -5.362  -0.492   1.948  1.00  0.00           C  
ATOM     36 H13a HC1     1      -4.504  -0.369   1.610  1.00  0.00           H  
ATOM     37  C14 HC1     1      -4.341  -0.432   4.301  1.00  0.00           C  
ATOM     38 H14a HC1     1      -4.205  -1.195   4.901  1.00  0.00           H  
ATOM     39 H14b HC1     1      -4.583   0.355   4.832  1.00  0.00           H  
ATOM     40  O15 HC1     1      -3.070  -0.218   3.651  1.00  0.00           O  
ATOM     41  C16 HC1     1      -2.356   0.913   4.001  1.00  0.00           C  
ATOM     42 C16a HC1     1      -2.646   2.116   3.418  1.00  0.00           C  
ATOM     43 O16a HC1     1      -3.814   2.250   2.710  1.00  0.00           O  
ATOM     44  C17 HC1     1      -1.281   0.822   4.863  1.00  0.00           C  
ATOM     45  O17 HC1     1      -0.949  -0.445   5.343  1.00  0.00           O  
ATOM     46 C17a HC1     1       0.220  -1.234   4.807  1.00  0.00           C  
ATOM     47 H17a HC1     1       0.385  -1.083   3.854  1.00  0.00           H  
ATOM     48 H17b HC1     1       0.085  -2.198   4.914  1.00  0.00           H  
ATOM     49  C18 HC1     1      -0.551   1.975   5.265  1.00  0.00           C  
ATOM     50 C18a HC1     1       0.632   1.828   6.224  1.00  0.00           C  
ATOM     51 H18a HC1     1       0.546   0.959   6.670  1.00  0.00           H  
ATOM     52 C18b HC1     1       0.745   2.904   7.342  1.00  0.00           C  
ATOM     53 H18b HC1     1       1.018   2.429   8.154  1.00  0.00           H  
ATOM     54 H18c HC1     1      -0.100   3.401   7.382  1.00  0.00           H  
ATOM     55 H18d HC1     1       1.442   3.566   7.151  1.00  0.00           H  
ATOM     56  C19 HC1     1      -1.006   3.190   4.834  1.00  0.00           C  
ATOM     57  H19 HC1     1      -0.516   3.930   5.114  1.00  0.00           H  
ATOM     58  C20 HC1     1      -2.046   3.290   3.881  1.00  0.00           C  
ATOM     59  C1  HC1     2      -2.469   4.708   3.305  1.00  0.00           C  
ATOM     60  H1  HC1     2      -3.433   4.652   3.143  1.00  0.00           H  
ATOM     61  C1a HC1     2      -2.304   5.908   4.319  1.00  0.00           C  
ATOM     62 H1aa HC1     2      -2.619   6.727   3.881  1.00  0.00           H  
ATOM     63 H1ab HC1     2      -2.817   5.815   5.149  1.00  0.00           H  
ATOM     64 H1ac HC1     2      -1.358   6.101   4.492  1.00  0.00           H  
ATOM     65  C2  HC1     2      -1.854   4.937   1.934  1.00  0.00           C  
ATOM     66  C3  HC1     2      -0.707   5.624   1.819  1.00  0.00           C  
ATOM     67  H3  HC1     2      -0.237   5.843   2.591  1.00  0.00           H  
ATOM     68  C4  HC1     2      -0.124   5.822   0.547  1.00  0.00           C  
ATOM     69  C5  HC1     2      -0.772   5.337  -0.615  1.00  0.00           C  
ATOM     70  O5  HC1     2      -0.208   5.391  -1.894  1.00  0.00           O  
ATOM     71  C6  HC1     2      -2.014   4.674  -0.458  1.00  0.00           C  
ATOM     72  C6a HC1     2      -2.576   4.399   0.806  1.00  0.00           C  
ATOM     73  O6a HC1     2      -3.781   3.828   0.864  1.00  0.00           O  
ATOM     74  C6b HC1     2      -3.889   2.456   1.330  1.00  0.00           C  
ATOM     75 H6ba HC1     2      -4.680   2.009   0.962  1.00  0.00           H  
ATOM     76 H6bb HC1     2      -3.153   2.028   0.844  1.00  0.00           H  
ATOM     77  O7  HC1     2      -2.620   4.274  -1.634  1.00  0.00           O  
ATOM     78  C8  HC1     2      -3.301   4.997  -2.623  1.00  0.00           C  
ATOM     79  H8a HC1     2      -4.181   4.576  -2.720  1.00  0.00           H  
ATOM     80  H8b HC1     2      -3.408   5.900  -2.256  1.00  0.00           H  
ATOM     81  C9  HC1     2      -2.760   5.048  -4.045  1.00  0.00           C  
ATOM     82  C10 HC1     2      -3.156   6.008  -4.945  1.00  0.00           C  
ATOM     83 C10a HC1     2      -4.162   6.998  -4.776  1.00  0.00           C  
ATOM     84 O10a HC1     2      -4.547   7.452  -3.680  1.00  0.00           O  
ATOM     85 O10b HC1     2      -4.543   7.607  -5.802  1.00  0.00           O  
ATOM     86  C11 HC1     2      -2.440   6.004  -6.210  1.00  0.00           C  
ATOM     87  H11 HC1     2      -2.776   6.603  -6.836  1.00  0.00           H  
ATOM     88  C12 HC1     2      -1.456   5.094  -6.651  1.00  0.00           C  
ATOM     89 C12a HC1     2      -1.029   5.109  -8.023  1.00  0.00           C  
ATOM     90 O12a HC1     2      -0.178   4.359  -8.488  1.00  0.00           O  
ATOM     91 O12b HC1     2      -1.354   6.060  -8.728  1.00  0.00           O  
ATOM     92  C13 HC1     2      -0.977   4.160  -5.675  1.00  0.00           C  
ATOM     93 C13a HC1     2      -1.625   4.214  -4.386  1.00  0.00           C  
ATOM     94 H13a HC1     2      -1.308   3.581  -3.782  1.00  0.00           H  
ATOM     95  C14 HC1     2       0.229   3.252  -5.946  1.00  0.00           C  
ATOM     96 H14a HC1     2       1.057   3.766  -6.053  1.00  0.00           H  
ATOM     97 H14b HC1     2       0.211   2.820  -6.826  1.00  0.00           H  
ATOM     98  O15 HC1     2       0.402   2.245  -4.971  1.00  0.00           O  
ATOM     99  C16 HC1     2       0.187   0.894  -5.165  1.00  0.00           C  
ATOM    100 C16a HC1     2       1.321   0.102  -5.318  1.00  0.00           C  
ATOM    101 O16a HC1     2       2.502   0.748  -5.376  1.00  0.00           O  
ATOM    102  C17 HC1     2      -1.086   0.228  -4.977  1.00  0.00           C  
ATOM    103  O17 HC1     2      -2.242   1.042  -4.882  1.00  0.00           O  
ATOM    104 C17a HC1     2      -2.877   1.039  -3.548  1.00  0.00           C  
ATOM    105 H17a HC1     2      -2.243   0.710  -2.877  1.00  0.00           H  
ATOM    106 H17b HC1     2      -3.154   1.972  -3.435  1.00  0.00           H  
ATOM    107  C18 HC1     2      -1.263  -1.154  -5.206  1.00  0.00           C  
ATOM    108 C18a HC1     2      -2.693  -1.734  -5.202  1.00  0.00           C  
ATOM    109 H18a HC1     2      -3.214  -0.964  -5.513  1.00  0.00           H  
ATOM    110 C18b HC1     2      -2.903  -2.921  -6.203  1.00  0.00           C  
ATOM    111 H18b HC1     2      -2.407  -2.699  -7.019  1.00  0.00           H  
ATOM    112 H18c HC1     2      -3.843  -3.143  -6.365  1.00  0.00           H  
ATOM    113 H18d HC1     2      -2.453  -3.767  -5.996  1.00  0.00           H  
ATOM    114  C19 HC1     2      -0.099  -1.907  -5.323  1.00  0.00           C  
ATOM    115  H19 HC1     2      -0.266  -2.815  -5.212  1.00  0.00           H  
ATOM    116  C20 HC1     2       1.147  -1.311  -5.400  1.00  0.00           C  
ATOM    117  C1  HC1     3       2.357  -2.260  -5.604  1.00  0.00           C  
ATOM    118  H1  HC1     3       3.047  -1.675  -5.981  1.00  0.00           H  
ATOM    119  C1a HC1     3       2.123  -3.422  -6.602  1.00  0.00           C  
ATOM    120 H1aa HC1     3       1.252  -3.253  -7.017  1.00  0.00           H  
ATOM    121 H1ab HC1     3       2.850  -3.402  -7.259  1.00  0.00           H  
ATOM    122 H1ac HC1     3       2.159  -4.225  -6.041  1.00  0.00           H  
ATOM    123  C2  HC1     3       2.804  -2.616  -4.182  1.00  0.00           C  
ATOM    124  C3  HC1     3       2.293  -3.762  -3.596  1.00  0.00           C  
ATOM    125  H3  HC1     3       1.622  -4.278  -3.982  1.00  0.00           H  
ATOM    126  C4  HC1     3       2.881  -4.222  -2.352  1.00  0.00           C  
ATOM    127  C5  HC1     3       3.720  -3.327  -1.624  1.00  0.00           C  
ATOM    128  O5  HC1     3       4.112  -3.620  -0.371  1.00  0.00           O  
ATOM    129  C6  HC1     3       4.191  -2.159  -2.208  1.00  0.00           C  
ATOM    130  C6a HC1     3       3.641  -1.749  -3.483  1.00  0.00           C  
ATOM    131  O6a HC1     3       3.996  -0.595  -4.008  1.00  0.00           O  
ATOM    132  C6b HC1     3       3.304   0.677  -4.167  1.00  0.00           C  
ATOM    133 H6ba HC1     3       2.728   0.817  -3.388  1.00  0.00           H  
ATOM    134 H6bb HC1     3       3.989   1.371  -4.259  1.00  0.00           H  
ATOM    135  O7  HC1     3       5.122  -1.361  -1.560  1.00  0.00           O  
ATOM    136  C8  HC1     3       6.492  -1.324  -1.950  1.00  0.00           C  
ATOM    137  H8a HC1     3       7.006  -1.718  -1.215  1.00  0.00           H  
ATOM    138  H8b HC1     3       6.568  -2.003  -2.653  1.00  0.00           H  
ATOM    139  C9  HC1     3       6.935   0.072  -2.384  1.00  0.00           C  
ATOM    140  C10 HC1     3       8.349   0.300  -2.595  1.00  0.00           C  
ATOM    141 C10a HC1     3       9.438  -0.685  -2.522  1.00  0.00           C  
ATOM    142 O10a HC1     3       9.194  -1.799  -2.026  1.00  0.00           O  
ATOM    143 O10b HC1     3      10.545  -0.387  -3.097  1.00  0.00           O  
ATOM    144  C11 HC1     3       8.708   1.609  -2.929  1.00  0.00           C  
ATOM    145  H11 HC1     3       9.608   1.800  -3.066  1.00  0.00           H  
ATOM    146  C12 HC1     3       7.791   2.694  -2.789  1.00  0.00           C  
ATOM    147 C12a HC1     3       8.380   4.016  -3.099  1.00  0.00           C  
ATOM    148 O12a HC1     3       7.753   5.091  -2.841  1.00  0.00           O  
ATOM    149 O12b HC1     3       9.534   4.099  -3.617  1.00  0.00           O  
ATOM    150  C13 HC1     3       6.369   2.452  -2.539  1.00  0.00           C  
ATOM    151 C13a HC1     3       6.017   1.146  -2.276  1.00  0.00           C  
ATOM    152 H13a HC1     3       5.155   0.980  -1.969  1.00  0.00           H  
ATOM    153  C14 HC1     3       5.571   3.628  -2.098  1.00  0.00           C  
ATOM    154 H14a HC1     3       5.446   4.269  -2.829  1.00  0.00           H  
ATOM    155 H14b HC1     3       5.853   4.204  -1.358  1.00  0.00           H  
ATOM    156  O15 HC1     3       4.219   3.301  -1.781  1.00  0.00           O  
ATOM    157  C16 HC1     3       3.719   3.763  -0.618  1.00  0.00           C  
ATOM    158 C16a HC1     3       4.283   3.384   0.609  1.00  0.00           C  
ATOM    159 O16a HC1     3       5.209   2.374   0.585  1.00  0.00           O  
ATOM    160  C17 HC1     3       2.700   4.694  -0.686  1.00  0.00           C  
ATOM    161  O17 HC1     3       2.004   4.883  -1.836  1.00  0.00           O  
ATOM    162 C17a HC1     3       0.716   4.363  -2.229  1.00  0.00           C  
ATOM    163 H17a HC1     3       0.822   4.103  -3.168  1.00  0.00           H  
ATOM    164 H17b HC1     3       0.474   3.574  -1.700  1.00  0.00           H  
ATOM    165  C18 HC1     3       2.345   5.358   0.481  1.00  0.00           C  
ATOM    166 C18a HC1     3       1.284   6.517   0.524  1.00  0.00           C  
ATOM    167 H18a HC1     3       1.291   6.886  -0.384  1.00  0.00           H  
ATOM    168 C18b HC1     3       1.558   7.748   1.500  1.00  0.00           C  
ATOM    169 H18b HC1     3       1.166   7.536   2.373  1.00  0.00           H  
ATOM    170 H18c HC1     3       1.150   8.518   1.052  1.00  0.00           H  
ATOM    171 H18d HC1     3       2.501   7.955   1.666  1.00  0.00           H  
ATOM    172  C19 HC1     3       2.947   4.941   1.687  1.00  0.00           C  
ATOM    173  H19 HC1     3       2.581   5.314   2.456  1.00  0.00           H  
ATOM    174  C20 HC1     3       3.842   3.970   1.825  1.00  0.00           C  
ATOM    175  C1  HC1     4       4.395   3.620   3.197  1.00  0.00           C  
ATOM    176  H1  HC1     4       5.271   3.226   3.004  1.00  0.00           H  
ATOM    177  C1a HC1     4       4.621   4.754   4.225  1.00  0.00           C  
ATOM    178 H1aa HC1     4       4.391   4.501   5.143  1.00  0.00           H  
ATOM    179 H1ab HC1     4       5.581   4.937   4.149  1.00  0.00           H  
ATOM    180 H1ac HC1     4       4.252   5.624   3.967  1.00  0.00           H  
ATOM    181  C2  HC1     4       3.563   2.503   3.768  1.00  0.00           C  
ATOM    182  C3  HC1     4       2.538   2.693   4.714  1.00  0.00           C  
ATOM    183  H3  HC1     4       2.359   3.560   4.998  1.00  0.00           H  
ATOM    184  C4  HC1     4       1.808   1.604   5.324  1.00  0.00           C  
ATOM    185  C5  HC1     4       2.117   0.290   4.920  1.00  0.00           C  
ATOM    186  O5  HC1     4       1.423  -0.772   5.452  1.00  0.00           O  
ATOM    187  C6  HC1     4       3.163   0.082   4.010  1.00  0.00           C  
ATOM    188  C6a HC1     4       3.832   1.130   3.406  1.00  0.00           C  
ATOM    189  O6a HC1     4       4.907   0.944   2.604  1.00  0.00           O  
ATOM    190  C6b HC1     4       4.970   1.057   1.169  1.00  0.00           C  
ATOM    191 H6ba HC1     4       5.729   0.488   0.925  1.00  0.00           H  
ATOM    192 H6bb HC1     4       4.086   0.754   0.875  1.00  0.00           H  
ATOM    193  O7  HC1     4       3.569  -1.209   3.698  1.00  0.00           O  
ATOM    194  C8  HC1     4       4.295  -2.106   4.546  1.00  0.00           C  
ATOM    195  H8a HC1     4       5.104  -2.502   4.161  1.00  0.00           H  
ATOM    196  H8b HC1     4       4.483  -1.661   5.399  1.00  0.00           H  
ATOM    197  C9  HC1     4       3.510  -3.297   4.837  1.00  0.00           C  
ATOM    198  C10 HC1     4       3.963  -4.197   5.763  1.00  0.00           C  
ATOM    199 C10a HC1     4       5.191  -4.105   6.503  1.00  0.00           C  
ATOM    200 O10a HC1     4       5.905  -3.057   6.371  1.00  0.00           O  
ATOM    201 O10b HC1     4       5.540  -4.976   7.292  1.00  0.00           O  
ATOM    202  C11 HC1     4       3.162  -5.341   6.008  1.00  0.00           C  
ATOM    203  H11 HC1     4       3.467  -5.917   6.671  1.00  0.00           H  
ATOM    204  C12 HC1     4       1.983  -5.663   5.375  1.00  0.00           C  
ATOM    205 C12a HC1     4       1.266  -6.862   5.738  1.00  0.00           C  
ATOM    206 O12a HC1     4       0.141  -7.069   5.295  1.00  0.00           O  
ATOM    207 O12b HC1     4       1.760  -7.587   6.620  1.00  0.00           O  
ATOM    208  C13 HC1     4       1.561  -4.737   4.356  1.00  0.00           C  
ATOM    209 C13a HC1     4       2.347  -3.567   4.087  1.00  0.00           C  
ATOM    210 H13a HC1     4       2.172  -2.914   3.448  1.00  0.00           H  
ATOM    211  C14 HC1     4       0.272  -4.968   3.485  1.00  0.00           C  
ATOM    212 H14a HC1     4      -0.583  -4.975   3.963  1.00  0.00           H  
ATOM    213 H14b HC1     4       0.368  -5.850   3.070  1.00  0.00           H  
ATOM    214  O15 HC1     4       0.141  -3.885   2.490  1.00  0.00           O  
ATOM    215  C16 HC1     4       0.066  -4.332   1.178  1.00  0.00           C  
ATOM    216 C16a HC1     4      -1.227  -4.435   0.620  1.00  0.00           C  
ATOM    217 O16a HC1     4      -2.260  -3.961   1.317  1.00  0.00           O  
ATOM    218  C17 HC1     4       1.217  -4.700   0.432  1.00  0.00           C  
ATOM    219  O17 HC1     4       2.464  -4.491   1.004  1.00  0.00           O  
ATOM    220 C17a HC1     4       3.269  -3.330   0.778  1.00  0.00           C  
ATOM    221 H17a HC1     4       2.723  -2.530   0.624  1.00  0.00           H  
ATOM    222 H17b HC1     4       3.962  -3.259   1.467  1.00  0.00           H  
ATOM    223  C18 HC1     4       1.064  -5.108  -0.954  1.00  0.00           C  
ATOM    224 C18a HC1     4       2.312  -5.545  -1.708  1.00  0.00           C  
ATOM    225 H18a HC1     4       2.939  -5.814  -1.004  1.00  0.00           H  
ATOM    226 C18b HC1     4       2.039  -6.670  -2.665  1.00  0.00           C  
ATOM    227 H18b HC1     4       1.301  -6.462  -3.276  1.00  0.00           H  
ATOM    228 H18c HC1     4       1.834  -7.456  -2.117  1.00  0.00           H  
ATOM    229 H18d HC1     4       2.869  -6.788  -3.173  1.00  0.00           H  
ATOM    230  C19 HC1     4      -0.218  -5.072  -1.517  1.00  0.00           C  
ATOM    231  H19 HC1     4      -0.380  -5.482  -2.336  1.00  0.00           H  
ATOM    232  C20 HC1     4      -1.300  -4.854  -0.717  1.00  0.00           C  
ATOM    233  O1  DIO     5      -0.787   1.046  -0.399  1.00  0.00           O  
ATOM    234  C2  DIO     5      -0.032   1.775   0.579  1.00  0.00           C  
ATOM    235  H3  DIO     5      -0.618   2.431   1.010  1.00  0.00           H  
ATOM    236  H4  DIO     5       0.732   2.245   0.186  1.00  0.00           H  
ATOM    237  C3  DIO     5       0.545   0.785   1.626  1.00  0.00           C  
ATOM    238  H5  DIO     5      -0.204   0.400   2.129  1.00  0.00           H  
ATOM    239  H6  DIO     5       1.086   1.281   2.276  1.00  0.00           H  
ATOM    240  O4  DIO     5       1.334  -0.281   1.068  1.00  0.00           O  
ATOM    241  C5  DIO     5       0.645  -0.897   0.011  1.00  0.00           C  
ATOM    242  H9  DIO     5       1.336  -1.462  -0.395  1.00  0.00           H  
ATOM    243  H10 DIO     5       0.024  -1.579   0.345  1.00  0.00           H  
ATOM    244  C6  DIO     5       0.115   0.115  -1.007  1.00  0.00           C  
ATOM    245  H11 DIO     5       0.866   0.662  -1.319  1.00  0.00           H  
ATOM    246  H12 DIO     5      -0.358  -0.434  -1.667  1.00  0.00           H  
END
