# Supplementary material for: How the water-soluble hemicarcerand incarcerates guests at room temperature decoded with modular simulations
Source: Commun Chem. 2021 Mar 1;4:26. doi: 10.1038/s42004-021-00469-3 (PMC9814894; doi:10.1038/s42004-021-00469-3)
Supplement: Supplementary file 5 — Supplementary Data 3 [file 42004_2021_469_MOESM5_ESM.bz2 › DataS3/340K/avg.c0dms340.pdb]

ATOM      1  C1  HC1     1      -0.617  -5.917  -0.736  1.00  0.00           C  
ATOM      2  H1  HC1     1      -0.686  -6.319   0.148  1.00  0.00           H  
ATOM      3  C1a HC1     1      -0.796  -7.100  -1.704  1.00  0.00           C  
ATOM      4 H1aa HC1     1      -0.839  -7.369  -1.908  1.00  0.00           H  
ATOM      5 H1ab HC1     1      -0.840  -7.363  -1.915  1.00  0.00           H  
ATOM      6 H1ac HC1     1      -0.831  -7.366  -1.914  1.00  0.00           H  
ATOM      7  C2  HC1     1      -1.687  -4.830  -0.797  1.00  0.00           C  
ATOM      8  C3  HC1     1      -2.216  -4.440  -2.036  1.00  0.00           C  
ATOM      9  H3  HC1     1      -1.901  -4.837  -2.806  1.00  0.00           H  
ATOM     10  C4  HC1     1      -3.207  -3.453  -2.127  1.00  0.00           C  
ATOM     11  C5  HC1     1      -3.638  -2.800  -0.950  1.00  0.00           C  
ATOM     12  O5  HC1     1      -4.566  -1.804  -1.018  1.00  0.00           O  
ATOM     13  C6  HC1     1      -3.108  -3.171   0.300  1.00  0.00           C  
ATOM     14  C6a HC1     1      -2.129  -4.175   0.375  1.00  0.00           C  
ATOM     15  O6a HC1     1      -1.601  -4.495   1.591  1.00  0.00           O  
ATOM     16  C6b HC1     1      -0.344  -4.014   1.997  1.00  0.00           C  
ATOM     17 H6ba HC1     1      -0.202  -3.132   1.642  1.00  0.00           H  
ATOM     18 H6bb HC1     1      -0.337  -3.948   2.957  1.00  0.00           H  
ATOM     19  O7  HC1     1      -3.533  -2.560   1.441  1.00  0.00           O  
ATOM     20  C8  HC1     1      -4.723  -2.927   2.082  1.00  0.00           C  
ATOM     21  H8a HC1     1      -5.097  -3.650   1.592  1.00  0.00           H  
ATOM     22  H8b HC1     1      -4.478  -3.264   2.929  1.00  0.00           H  
ATOM     23  C9  HC1     1      -5.720  -1.805   2.229  1.00  0.00           C  
ATOM     24  C10 HC1     1      -6.992  -2.002   2.685  1.00  0.00           C  
ATOM     25 C10a HC1     1      -7.487  -3.262   3.085  1.00  0.00           C  
ATOM     26 O10a HC1     1      -6.831  -4.287   3.078  1.00  0.00           O  
ATOM     27 O10b HC1     1      -8.614  -3.333   3.455  1.00  0.00           O  
ATOM     28  C11 HC1     1      -7.816  -0.872   2.746  1.00  0.00           C  
ATOM     29  H11 HC1     1      -8.648  -0.991   3.035  1.00  0.00           H  
ATOM     30  C12 HC1     1      -7.446   0.431   2.392  1.00  0.00           C  
ATOM     31 C12a HC1     1      -8.381   1.486   2.488  1.00  0.00           C  
ATOM     32 O12a HC1     1      -8.143   2.638   2.182  1.00  0.00           O  
ATOM     33 O12b HC1     1      -9.471   1.237   2.887  1.00  0.00           O  
ATOM     34  C13 HC1     1      -6.162   0.605   1.960  1.00  0.00           C  
ATOM     35 C13a HC1     1      -5.347  -0.515   1.889  1.00  0.00           C  
ATOM     36 H13a HC1     1      -4.515  -0.395   1.600  1.00  0.00           H  
ATOM     37  C14 HC1     1      -5.603   1.951   1.568  1.00  0.00           C  
ATOM     38 H14a HC1     1      -5.770   2.595   2.242  1.00  0.00           H  
ATOM     39 H14b HC1     1      -6.016   2.259   0.781  1.00  0.00           H  
ATOM     40  O15 HC1     1      -4.229   1.954   1.323  1.00  0.00           O  
ATOM     41  C16 HC1     1      -3.368   2.749   2.018  1.00  0.00           C  
ATOM     42 C16a HC1     1      -2.927   3.956   1.451  1.00  0.00           C  
ATOM     43 O16a HC1     1      -3.349   4.293   0.199  1.00  0.00           O  
ATOM     44  C17 HC1     1      -2.916   2.369   3.296  1.00  0.00           C  
ATOM     45  O17 HC1     1      -3.324   1.182   3.826  1.00  0.00           O  
ATOM     46 C17a HC1     1      -2.501   0.040   3.819  1.00  0.00           C  
ATOM     47 H17a HC1     1      -1.959   0.039   3.025  1.00  0.00           H  
ATOM     48 H17b HC1     1      -3.063  -0.741   3.790  1.00  0.00           H  
ATOM     49  C18 HC1     1      -2.041   3.208   4.020  1.00  0.00           C  
ATOM     50 C18a HC1     1      -1.542   2.817   5.408  1.00  0.00           C  
ATOM     51 H18a HC1     1      -2.229   2.246   5.795  1.00  0.00           H  
ATOM     52 C18b HC1     1      -1.387   3.964   6.422  1.00  0.00           C  
ATOM     53 H18b HC1     1      -1.362   4.218   6.650  1.00  0.00           H  
ATOM     54 H18c HC1     1      -1.355   4.216   6.649  1.00  0.00           H  
ATOM     55 H18d HC1     1      -1.358   4.212   6.654  1.00  0.00           H  
ATOM     56  C19 HC1     1      -1.597   4.401   3.432  1.00  0.00           C  
ATOM     57  H19 HC1     1      -0.992   4.930   3.884  1.00  0.00           H  
ATOM     58  C20 HC1     1      -2.049   4.802   2.166  1.00  0.00           C  
ATOM     59  C1  HC1     2      -1.554   6.114   1.564  1.00  0.00           C  
ATOM     60  H1  HC1     2      -2.244   6.407   0.943  1.00  0.00           H  
ATOM     61  C1a HC1     2      -1.400   7.292   2.542  1.00  0.00           C  
ATOM     62 H1aa HC1     2      -1.366   7.554   2.755  1.00  0.00           H  
ATOM     63 H1ab HC1     2      -1.371   7.561   2.750  1.00  0.00           H  
ATOM     64 H1ac HC1     2      -1.376   7.555   2.757  1.00  0.00           H  
ATOM     65  C2  HC1     2      -0.330   5.778   0.716  1.00  0.00           C  
ATOM     66  C3  HC1     2       0.951   5.853   1.281  1.00  0.00           C  
ATOM     67  H3  HC1     2       1.040   6.088   2.168  1.00  0.00           H  
ATOM     68  C4  HC1     2       2.099   5.570   0.525  1.00  0.00           C  
ATOM     69  C5  HC1     2       1.953   5.150  -0.816  1.00  0.00           C  
ATOM     70  O5  HC1     2       3.044   4.821  -1.563  1.00  0.00           O  
ATOM     71  C6  HC1     2       0.675   5.051  -1.392  1.00  0.00           C  
ATOM     72  C6a HC1     2      -0.466   5.351  -0.624  1.00  0.00           C  
ATOM     73  O6a HC1     2      -1.703   5.224  -1.183  1.00  0.00           O  
ATOM     74  C6b HC1     2      -2.526   4.112  -0.927  1.00  0.00           C  
ATOM     75 H6ba HC1     2      -3.087   3.965  -1.695  1.00  0.00           H  
ATOM     76 H6bb HC1     2      -1.982   3.328  -0.810  1.00  0.00           H  
ATOM     77  O7  HC1     2       0.553   4.661  -2.692  1.00  0.00           O  
ATOM     78  C8  HC1     2       0.361   5.587  -3.727  1.00  0.00           C  
ATOM     79  H8a HC1     2       0.365   6.455  -3.338  1.00  0.00           H  
ATOM     80  H8b HC1     2       1.120   5.526  -4.287  1.00  0.00           H  
ATOM     81  C9  HC1     2      -0.900   5.369  -4.530  1.00  0.00           C  
ATOM     82  C10 HC1     2      -1.333   6.247  -5.480  1.00  0.00           C  
ATOM     83 C10a HC1     2      -0.638   7.429  -5.821  1.00  0.00           C  
ATOM     84 O10a HC1     2       0.415   7.769  -5.318  1.00  0.00           O  
ATOM     85 O10b HC1     2      -1.103   8.134  -6.655  1.00  0.00           O  
ATOM     86  C11 HC1     2      -2.532   5.925  -6.127  1.00  0.00           C  
ATOM     87  H11 HC1     2      -2.825   6.494  -6.741  1.00  0.00           H  
ATOM     88  C12 HC1     2      -3.308   4.784  -5.892  1.00  0.00           C  
ATOM     89 C12a HC1     2      -4.509   4.584  -6.609  1.00  0.00           C  
ATOM     90 O12a HC1     2      -5.247   3.631  -6.449  1.00  0.00           O  
ATOM     91 O12b HC1     2      -4.826   5.396  -7.414  1.00  0.00           O  
ATOM     92  C13 HC1     2      -2.840   3.911  -4.955  1.00  0.00           C  
ATOM     93 C13a HC1     2      -1.659   4.232  -4.303  1.00  0.00           C  
ATOM     94 H13a HC1     2      -1.366   3.661  -3.689  1.00  0.00           H  
ATOM     95  C14 HC1     2      -3.550   2.625  -4.606  1.00  0.00           C  
ATOM     96 H14a HC1     2      -3.749   2.127  -5.390  1.00  0.00           H  
ATOM     97 H14b HC1     2      -4.369   2.810  -4.177  1.00  0.00           H  
ATOM     98  O15 HC1     2      -2.830   1.783  -3.749  1.00  0.00           O  
ATOM     99  C16 HC1     2      -2.498   0.509  -4.101  1.00  0.00           C  
ATOM    100 C16a HC1     2      -1.383   0.264  -4.924  1.00  0.00           C  
ATOM    101 O16a HC1     2      -0.619   1.309  -5.352  1.00  0.00           O  
ATOM    102  C17 HC1     2      -3.270  -0.565  -3.632  1.00  0.00           C  
ATOM    103  O17 HC1     2      -4.323  -0.309  -2.805  1.00  0.00           O  
ATOM    104 C17a HC1     2      -4.230  -0.496  -1.415  1.00  0.00           C  
ATOM    105 H17a HC1     2      -3.339  -0.288  -1.118  1.00  0.00           H  
ATOM    106 H17b HC1     2      -4.831   0.119  -0.982  1.00  0.00           H  
ATOM    107  C18 HC1     2      -2.950  -1.890  -4.000  1.00  0.00           C  
ATOM    108 C18a HC1     2      -3.774  -3.071  -3.493  1.00  0.00           C  
ATOM    109 H18a HC1     2      -4.670  -2.728  -3.331  1.00  0.00           H  
ATOM    110 C18b HC1     2      -3.987  -4.226  -4.486  1.00  0.00           C  
ATOM    111 H18b HC1     2      -4.042  -4.485  -4.701  1.00  0.00           H  
ATOM    112 H18c HC1     2      -4.034  -4.480  -4.708  1.00  0.00           H  
ATOM    113 H18d HC1     2      -4.045  -4.478  -4.710  1.00  0.00           H  
ATOM    114  C19 HC1     2      -1.829  -2.121  -4.811  1.00  0.00           C  
ATOM    115  H19 HC1     2      -1.592  -2.987  -5.022  1.00  0.00           H  
ATOM    116  C20 HC1     2      -1.057  -1.058  -5.304  1.00  0.00           C  
ATOM    117  C1  HC1     3       0.144  -1.347  -6.201  1.00  0.00           C  
ATOM    118  H1  HC1     3       0.274  -0.553  -6.748  1.00  0.00           H  
ATOM    119  C1a HC1     3      -0.030  -2.484  -7.223  1.00  0.00           C  
ATOM    120 H1aa HC1     3      -0.069  -2.729  -7.456  1.00  0.00           H  
ATOM    121 H1ab HC1     3      -0.066  -2.733  -7.455  1.00  0.00           H  
ATOM    122 H1ac HC1     3      -0.069  -2.733  -7.455  1.00  0.00           H  
ATOM    123  C2  HC1     3       1.365  -1.443  -5.291  1.00  0.00           C  
ATOM    124  C3  HC1     3       1.763  -2.690  -4.786  1.00  0.00           C  
ATOM    125  H3  HC1     3       1.274  -3.441  -5.000  1.00  0.00           H  
ATOM    126  C4  HC1     3       2.887  -2.815  -3.956  1.00  0.00           C  
ATOM    127  C5  HC1     3       3.594  -1.653  -3.577  1.00  0.00           C  
ATOM    128  O5  HC1     3       4.661  -1.743  -2.732  1.00  0.00           O  
ATOM    129  C6  HC1     3       3.200  -0.393  -4.064  1.00  0.00           C  
ATOM    130  C6a HC1     3       2.083  -0.287  -4.908  1.00  0.00           C  
ATOM    131  O6a HC1     3       1.695   0.946  -5.342  1.00  0.00           O  
ATOM    132  C6b HC1     3       0.615   1.625  -4.752  1.00  0.00           C  
ATOM    133 H6ba HC1     3       0.577   1.425  -3.813  1.00  0.00           H  
ATOM    134 H6bb HC1     3       0.763   2.572  -4.843  1.00  0.00           H  
ATOM    135  O7  HC1     3       3.893   0.730  -3.720  1.00  0.00           O  
ATOM    136  C8  HC1     3       5.081   1.094  -4.359  1.00  0.00           C  
ATOM    137  H8a HC1     3       5.246   0.449  -5.035  1.00  0.00           H  
ATOM    138  H8b HC1     3       4.914   1.916  -4.791  1.00  0.00           H  
ATOM    139  C9  HC1     3       6.270   1.218  -3.437  1.00  0.00           C  
ATOM    140  C10 HC1     3       7.543   1.413  -3.893  1.00  0.00           C  
ATOM    141 C10a HC1     3       7.866   1.543  -5.262  1.00  0.00           C  
ATOM    142 O10a HC1     3       7.048   1.510  -6.162  1.00  0.00           O  
ATOM    143 O10b HC1     3       9.005   1.700  -5.559  1.00  0.00           O  
ATOM    144  C11 HC1     3       8.549   1.483  -2.922  1.00  0.00           C  
ATOM    145  H11 HC1     3       9.381   1.603  -3.210  1.00  0.00           H  
ATOM    146  C12 HC1     3       8.361   1.382  -1.538  1.00  0.00           C  
ATOM    147 C12a HC1     3       9.467   1.459  -0.664  1.00  0.00           C  
ATOM    148 O12a HC1     3       9.391   1.363   0.546  1.00  0.00           O  
ATOM    149 O12b HC1     3      10.545   1.621  -1.134  1.00  0.00           O  
ATOM    150  C13 HC1     3       7.077   1.210  -1.109  1.00  0.00           C  
ATOM    151 C13a HC1     3       6.078   1.129  -2.067  1.00  0.00           C  
ATOM    152 H13a HC1     3       5.246   1.010  -1.779  1.00  0.00           H  
ATOM    153  C14 HC1     3       6.708   1.109   0.352  1.00  0.00           C  
ATOM    154 H14a HC1     3       7.082   1.832   0.843  1.00  0.00           H  
ATOM    155 H14b HC1     3       7.051   0.311   0.723  1.00  0.00           H  
ATOM    156  O15 HC1     3       5.331   1.105   0.599  1.00  0.00           O  
ATOM    157  C16 HC1     3       4.736   2.043   1.389  1.00  0.00           C  
ATOM    158 C16a HC1     3       4.434   1.733   2.725  1.00  0.00           C  
ATOM    159 O16a HC1     3       4.712   0.484   3.193  1.00  0.00           O  
ATOM    160  C17 HC1     3       4.420   3.315   0.876  1.00  0.00           C  
ATOM    161  O17 HC1     3       4.689   3.599  -0.429  1.00  0.00           O  
ATOM    162 C17a HC1     3       3.688   3.580  -1.419  1.00  0.00           C  
ATOM    163 H17a HC1     3       4.094   3.346  -2.259  1.00  0.00           H  
ATOM    164 H17b HC1     3       3.041   2.899  -1.211  1.00  0.00           H  
ATOM    165  C18 HC1     3       3.824   4.290   1.707  1.00  0.00           C  
ATOM    166 C18a HC1     3       3.477   5.676   1.172  1.00  0.00           C  
ATOM    167 H18a HC1     3       4.103   5.855   0.449  1.00  0.00           H  
ATOM    168 C18b HC1     3       3.682   6.850   2.145  1.00  0.00           C  
ATOM    169 H18b HC1     3       3.723   7.118   2.353  1.00  0.00           H  
ATOM    170 H18c HC1     3       3.741   7.114   2.353  1.00  0.00           H  
ATOM    171 H18d HC1     3       3.730   7.106   2.365  1.00  0.00           H  
ATOM    172  C19 HC1     3       3.511   3.958   3.034  1.00  0.00           C  
ATOM    173  H19 HC1     3       3.083   4.575   3.566  1.00  0.00           H  
ATOM    174  C20 HC1     3       3.833   2.699   3.563  1.00  0.00           C  
ATOM    175  C1  HC1     4       3.490   2.377   5.016  1.00  0.00           C  
ATOM    176  H1  HC1     4       4.119   1.691   5.298  1.00  0.00           H  
ATOM    177  C1a HC1     4       3.695   3.517   6.029  1.00  0.00           C  
ATOM    178 H1aa HC1     4       3.739   3.761   6.265  1.00  0.00           H  
ATOM    179 H1ab HC1     4       3.758   3.765   6.258  1.00  0.00           H  
ATOM    180 H1ac HC1     4       3.742   3.774   6.249  1.00  0.00           H  
ATOM    181  C2  HC1     4       2.112   1.719   5.011  1.00  0.00           C  
ATOM    182  C3  HC1     4       0.963   2.504   5.183  1.00  0.00           C  
ATOM    183  H3  HC1     4       1.051   3.417   5.280  1.00  0.00           H  
ATOM    184  C4  HC1     4      -0.316   1.930   5.205  1.00  0.00           C  
ATOM    185  C5  HC1     4      -0.448   0.540   4.992  1.00  0.00           C  
ATOM    186  O5  HC1     4      -1.679  -0.044   4.956  1.00  0.00           O  
ATOM    187  C6  HC1     4       0.691  -0.258   4.797  1.00  0.00           C  
ATOM    188  C6a HC1     4       1.968   0.331   4.793  1.00  0.00           C  
ATOM    189  O6a HC1     4       3.066  -0.447   4.573  1.00  0.00           O  
ATOM    190  C6b HC1     4       3.710  -0.493   3.322  1.00  0.00           C  
ATOM    191 H6ba HC1     4       4.115  -1.360   3.218  1.00  0.00           H  
ATOM    192 H6bb HC1     4       3.061  -0.389   2.622  1.00  0.00           H  
ATOM    193  O7  HC1     4       0.546  -1.601   4.609  1.00  0.00           O  
ATOM    194  C8  HC1     4       0.735  -2.519   5.650  1.00  0.00           C  
ATOM    195  H8a HC1     4       0.936  -2.022   6.434  1.00  0.00           H  
ATOM    196  H8b HC1     4      -0.100  -2.940   5.791  1.00  0.00           H  
ATOM    197  C9  HC1     4       1.804  -3.551   5.383  1.00  0.00           C  
ATOM    198  C10 HC1     4       2.236  -4.432   6.332  1.00  0.00           C  
ATOM    199 C10a HC1     4       1.710  -4.480   7.642  1.00  0.00           C  
ATOM    200 O10a HC1     4       0.816  -3.761   8.047  1.00  0.00           O  
ATOM    201 O10b HC1     4       2.161  -5.274   8.398  1.00  0.00           O  
ATOM    202  C11 HC1     4       3.251  -5.315   5.948  1.00  0.00           C  
ATOM    203  H11 HC1     4       3.543  -5.886   6.561  1.00  0.00           H  
ATOM    204  C12 HC1     4       3.848  -5.378   4.681  1.00  0.00           C  
ATOM    205 C12a HC1     4       4.876  -6.312   4.426  1.00  0.00           C  
ATOM    206 O12a HC1     4       5.453  -6.418   3.361  1.00  0.00           O  
ATOM    207 O12b HC1     4       5.206  -7.039   5.306  1.00  0.00           O  
ATOM    208  C13 HC1     4       3.381  -4.501   3.744  1.00  0.00           C  
ATOM    209 C13a HC1     4       2.384  -3.617   4.125  1.00  0.00           C  
ATOM    210 H13a HC1     4       2.091  -3.046   3.511  1.00  0.00           H  
ATOM    211  C14 HC1     4       3.904  -4.462   2.329  1.00  0.00           C  
ATOM    212 H14a HC1     4       3.893  -5.333   1.942  1.00  0.00           H  
ATOM    213 H14b HC1     4       4.802  -4.161   2.319  1.00  0.00           H  
ATOM    214  O15 HC1     4       3.186  -3.611   1.473  1.00  0.00           O  
ATOM    215  C16 HC1     4       2.588  -4.071   0.337  1.00  0.00           C  
ATOM    216 C16a HC1     4       1.339  -4.715   0.398  1.00  0.00           C  
ATOM    217 O16a HC1     4       0.712  -4.856   1.601  1.00  0.00           O  
ATOM    218  C17 HC1     4       3.226  -3.895  -0.902  1.00  0.00           C  
ATOM    219  O17 HC1     4       4.419  -3.237  -0.944  1.00  0.00           O  
ATOM    220 C17a HC1     4       4.501  -1.891  -1.342  1.00  0.00           C  
ATOM    221 H17a HC1     4       3.714  -1.418  -1.055  1.00  0.00           H  
ATOM    222 H17b HC1     4       5.257  -1.489  -0.903  1.00  0.00           H  
ATOM    223  C18 HC1     4       2.629  -4.380  -2.087  1.00  0.00           C  
ATOM    224 C18a HC1     4       3.302  -4.192  -3.443  1.00  0.00           C  
ATOM    225 H18a HC1     4       4.258  -4.142  -3.268  1.00  0.00           H  
ATOM    226 C18b HC1     4       3.160  -5.357  -4.438  1.00  0.00           C  
ATOM    227 H18b HC1     4       3.133  -5.622  -4.655  1.00  0.00           H  
ATOM    228 H18c HC1     4       3.141  -5.615  -4.661  1.00  0.00           H  
ATOM    229 H18d HC1     4       3.130  -5.613  -4.660  1.00  0.00           H  
ATOM    230  C19 HC1     4       1.376  -5.007  -2.011  1.00  0.00           C  
ATOM    231  H19 HC1     4       0.965  -5.290  -2.786  1.00  0.00           H  
ATOM    232  C20 HC1     4       0.735  -5.210  -0.780  1.00  0.00           C  
ATOM    233  C1  DMS     5       0.359   0.301  -0.092  1.00  0.00           C  
ATOM    234  H1  DMS     5       0.358   0.301  -0.090  1.00  0.00           H  
ATOM    235  H2  DMS     5       0.354   0.299  -0.093  1.00  0.00           H  
ATOM    236  H3  DMS     5       0.367   0.298  -0.097  1.00  0.00           H  
ATOM    237  S   DMS     5       0.361   0.310  -0.092  1.00  0.00           S  
ATOM    238  O   DMS     5       0.353   0.315  -0.096  1.00  0.00           O  
ATOM    239  C2  DMS     5       0.377   0.305  -0.089  1.00  0.00           C  
ATOM    240  H4  DMS     5       0.380   0.312  -0.094  1.00  0.00           H  
ATOM    241  H5  DMS     5       0.377   0.304  -0.082  1.00  0.00           H  
ATOM    242  H6  DMS     5       0.382   0.298  -0.091  1.00  0.00           H  
END
