# Supplementary material for: How the water-soluble hemicarcerand incarcerates guests at room temperature decoded with modular simulations
Source: Commun Chem. 2021 Mar 1;4:26. doi: 10.1038/s42004-021-00469-3 (PMC9814894; doi:10.1038/s42004-021-00469-3)
Supplement: Supplementary file 5 — Supplementary Data 3 [file 42004_2021_469_MOESM5_ESM.bz2 › DataS3/340K/avg.c0xyp340.pdb]

ATOM      1  C1  HC1     1      -0.739  -6.111  -0.905  1.00  0.00           C  
ATOM      2  H1  HC1     1      -0.829  -6.502  -0.021  1.00  0.00           H  
ATOM      3  C1a HC1     1      -0.922  -7.298  -1.861  1.00  0.00           C  
ATOM      4 H1aa HC1     1      -0.955  -7.564  -2.073  1.00  0.00           H  
ATOM      5 H1ab HC1     1      -0.965  -7.570  -2.058  1.00  0.00           H  
ATOM      6 H1ac HC1     1      -0.972  -7.562  -2.072  1.00  0.00           H  
ATOM      7  C2  HC1     1      -1.792  -5.009  -0.994  1.00  0.00           C  
ATOM      8  C3  HC1     1      -2.302  -4.627  -2.243  1.00  0.00           C  
ATOM      9  H3  HC1     1      -1.990  -5.039  -3.003  1.00  0.00           H  
ATOM     10  C4  HC1     1      -3.265  -3.615  -2.357  1.00  0.00           C  
ATOM     11  C5  HC1     1      -3.685  -2.936  -1.192  1.00  0.00           C  
ATOM     12  O5  HC1     1      -4.590  -1.924  -1.272  1.00  0.00           O  
ATOM     13  C6  HC1     1      -3.165  -3.289   0.062  1.00  0.00           C  
ATOM     14  C6a HC1     1      -2.223  -4.323   0.161  1.00  0.00           C  
ATOM     15  O6a HC1     1      -1.727  -4.642   1.386  1.00  0.00           O  
ATOM     16  C6b HC1     1      -0.476  -4.181   1.818  1.00  0.00           C  
ATOM     17 H6ba HC1     1      -0.317  -3.304   1.469  1.00  0.00           H  
ATOM     18 H6bb HC1     1      -0.486  -4.120   2.775  1.00  0.00           H  
ATOM     19  O7  HC1     1      -3.553  -2.618   1.178  1.00  0.00           O  
ATOM     20  C8  HC1     1      -4.660  -2.921   1.904  1.00  0.00           C  
ATOM     21  H8a HC1     1      -5.063  -3.633   1.482  1.00  0.00           H  
ATOM     22  H8b HC1     1      -4.360  -3.229   2.702  1.00  0.00           H  
ATOM     23  C9  HC1     1      -5.612  -1.786   2.105  1.00  0.00           C  
ATOM     24  C10 HC1     1      -6.860  -1.971   2.544  1.00  0.00           C  
ATOM     25 C10a HC1     1      -7.368  -3.227   2.887  1.00  0.00           C  
ATOM     26 O10a HC1     1      -6.746  -4.260   2.860  1.00  0.00           O  
ATOM     27 O10b HC1     1      -8.472  -3.285   3.237  1.00  0.00           O  
ATOM     28  C11 HC1     1      -7.647  -0.833   2.647  1.00  0.00           C  
ATOM     29  H11 HC1     1      -8.463  -0.947   2.918  1.00  0.00           H  
ATOM     30  C12 HC1     1      -7.264   0.468   2.358  1.00  0.00           C  
ATOM     31 C12a HC1     1      -8.169   1.528   2.487  1.00  0.00           C  
ATOM     32 O12a HC1     1      -7.929   2.680   2.229  1.00  0.00           O  
ATOM     33 O12b HC1     1      -9.239   1.284   2.861  1.00  0.00           O  
ATOM     34  C13 HC1     1      -6.001   0.631   1.958  1.00  0.00           C  
ATOM     35 C13a HC1     1      -5.220  -0.497   1.836  1.00  0.00           C  
ATOM     36 H13a HC1     1      -4.405  -0.384   1.561  1.00  0.00           H  
ATOM     37  C14 HC1     1      -5.432   1.976   1.647  1.00  0.00           C  
ATOM     38 H14a HC1     1      -5.655   2.596   2.278  1.00  0.00           H  
ATOM     39 H14b HC1     1      -5.752   2.281   0.865  1.00  0.00           H  
ATOM     40  O15 HC1     1      -4.088   2.022   1.538  1.00  0.00           O  
ATOM     41  C16 HC1     1      -3.287   2.866   2.242  1.00  0.00           C  
ATOM     42 C16a HC1     1      -2.901   4.091   1.684  1.00  0.00           C  
ATOM     43 O16a HC1     1      -3.352   4.419   0.443  1.00  0.00           O  
ATOM     44  C17 HC1     1      -2.829   2.503   3.518  1.00  0.00           C  
ATOM     45  O17 HC1     1      -3.210   1.309   4.042  1.00  0.00           O  
ATOM     46 C17a HC1     1      -2.373   0.183   4.018  1.00  0.00           C  
ATOM     47 H17a HC1     1      -1.846   0.194   3.217  1.00  0.00           H  
ATOM     48 H17b HC1     1      -2.920  -0.603   3.997  1.00  0.00           H  
ATOM     49  C18 HC1     1      -1.981   3.365   4.244  1.00  0.00           C  
ATOM     50 C18a HC1     1      -1.450   2.972   5.621  1.00  0.00           C  
ATOM     51 H18a HC1     1      -2.119   2.385   6.011  1.00  0.00           H  
ATOM     52 C18b HC1     1      -1.308   4.110   6.640  1.00  0.00           C  
ATOM     53 H18b HC1     1      -1.279   4.355   6.878  1.00  0.00           H  
ATOM     54 H18c HC1     1      -1.291   4.363   6.869  1.00  0.00           H  
ATOM     55 H18d HC1     1      -1.274   4.364   6.865  1.00  0.00           H  
ATOM     56  C19 HC1     1      -1.581   4.574   3.658  1.00  0.00           C  
ATOM     57  H19 HC1     1      -0.989   5.118   4.106  1.00  0.00           H  
ATOM     58  C20 HC1     1      -2.049   4.962   2.394  1.00  0.00           C  
ATOM     59  C1  HC1     2      -1.586   6.284   1.785  1.00  0.00           C  
ATOM     60  H1  HC1     2      -2.290   6.560   1.175  1.00  0.00           H  
ATOM     61  C1a HC1     2      -1.441   7.463   2.756  1.00  0.00           C  
ATOM     62 H1aa HC1     2      -1.422   7.723   2.974  1.00  0.00           H  
ATOM     63 H1ab HC1     2      -1.403   7.725   2.973  1.00  0.00           H  
ATOM     64 H1ac HC1     2      -1.417   7.735   2.960  1.00  0.00           H  
ATOM     65  C2  HC1     2      -0.367   5.977   0.917  1.00  0.00           C  
ATOM     66  C3  HC1     2       0.922   6.087   1.454  1.00  0.00           C  
ATOM     67  H3  HC1     2       1.021   6.333   2.335  1.00  0.00           H  
ATOM     68  C4  HC1     2       2.059   5.813   0.685  1.00  0.00           C  
ATOM     69  C5  HC1     2       1.895   5.368  -0.644  1.00  0.00           C  
ATOM     70  O5  HC1     2       2.973   5.061  -1.414  1.00  0.00           O  
ATOM     71  C6  HC1     2       0.610   5.225  -1.189  1.00  0.00           C  
ATOM     72  C6a HC1     2      -0.517   5.529  -0.412  1.00  0.00           C  
ATOM     73  O6a HC1     2      -1.754   5.380  -0.957  1.00  0.00           O  
ATOM     74  C6b HC1     2      -2.554   4.257  -0.698  1.00  0.00           C  
ATOM     75 H6ba HC1     2      -3.126   4.111  -1.453  1.00  0.00           H  
ATOM     76 H6bb HC1     2      -1.998   3.482  -0.596  1.00  0.00           H  
ATOM     77  O7  HC1     2       0.465   4.768  -2.463  1.00  0.00           O  
ATOM     78  C8  HC1     2       0.332   5.560  -3.550  1.00  0.00           C  
ATOM     79  H8a HC1     2       0.352   6.421  -3.241  1.00  0.00           H  
ATOM     80  H8b HC1     2       1.082   5.443  -4.036  1.00  0.00           H  
ATOM     81  C9  HC1     2      -0.879   5.295  -4.386  1.00  0.00           C  
ATOM     82  C10 HC1     2      -1.302   6.151  -5.318  1.00  0.00           C  
ATOM     83 C10a HC1     2      -0.634   7.342  -5.618  1.00  0.00           C  
ATOM     84 O10a HC1     2       0.390   7.711  -5.104  1.00  0.00           O  
ATOM     85 O10b HC1     2      -1.093   8.026  -6.430  1.00  0.00           O  
ATOM     86  C11 HC1     2      -2.461   5.793  -5.991  1.00  0.00           C  
ATOM     87  H11 HC1     2      -2.749   6.349  -6.589  1.00  0.00           H  
ATOM     88  C12 HC1     2      -3.206   4.637  -5.804  1.00  0.00           C  
ATOM     89 C12a HC1     2      -4.371   4.408  -6.540  1.00  0.00           C  
ATOM     90 O12a HC1     2      -5.090   3.450  -6.423  1.00  0.00           O  
ATOM     91 O12b HC1     2      -4.679   5.203  -7.322  1.00  0.00           O  
ATOM     92  C13 HC1     2      -2.741   3.781  -4.893  1.00  0.00           C  
ATOM     93 C13a HC1     2      -1.602   4.138  -4.209  1.00  0.00           C  
ATOM     94 H13a HC1     2      -1.312   3.582  -3.608  1.00  0.00           H  
ATOM     95  C14 HC1     2      -3.414   2.479  -4.606  1.00  0.00           C  
ATOM     96 H14a HC1     2      -3.661   2.045  -5.367  1.00  0.00           H  
ATOM     97 H14b HC1     2      -4.164   2.611  -4.135  1.00  0.00           H  
ATOM     98  O15 HC1     2      -2.684   1.597  -3.902  1.00  0.00           O  
ATOM     99  C16 HC1     2      -2.415   0.324  -4.294  1.00  0.00           C  
ATOM    100 C16a HC1     2      -1.313   0.058  -5.122  1.00  0.00           C  
ATOM    101 O16a HC1     2      -0.532   1.090  -5.534  1.00  0.00           O  
ATOM    102  C17 HC1     2      -3.229  -0.730  -3.856  1.00  0.00           C  
ATOM    103  O17 HC1     2      -4.287  -0.448  -3.050  1.00  0.00           O  
ATOM    104 C17a HC1     2      -4.223  -0.628  -1.661  1.00  0.00           C  
ATOM    105 H17a HC1     2      -3.338  -0.437  -1.350  1.00  0.00           H  
ATOM    106 H17b HC1     2      -4.822  -0.006  -1.245  1.00  0.00           H  
ATOM    107  C18 HC1     2      -2.944  -2.058  -4.233  1.00  0.00           C  
ATOM    108 C18a HC1     2      -3.797  -3.220  -3.732  1.00  0.00           C  
ATOM    109 H18a HC1     2      -4.686  -2.857  -3.584  1.00  0.00           H  
ATOM    110 C18b HC1     2      -4.022  -4.369  -4.724  1.00  0.00           C  
ATOM    111 H18b HC1     2      -4.068  -4.617  -4.951  1.00  0.00           H  
ATOM    112 H18c HC1     2      -4.091  -4.617  -4.949  1.00  0.00           H  
ATOM    113 H18d HC1     2      -4.077  -4.631  -4.936  1.00  0.00           H  
ATOM    114  C19 HC1     2      -1.823  -2.311  -5.036  1.00  0.00           C  
ATOM    115  H19 HC1     2      -1.604  -3.179  -5.246  1.00  0.00           H  
ATOM    116  C20 HC1     2      -1.016  -1.266  -5.509  1.00  0.00           C  
ATOM    117  C1  HC1     3       0.200  -1.576  -6.379  1.00  0.00           C  
ATOM    118  H1  HC1     3       0.354  -0.783  -6.921  1.00  0.00           H  
ATOM    119  C1a HC1     3       0.028  -2.705  -7.404  1.00  0.00           C  
ATOM    120 H1aa HC1     3      -0.013  -2.943  -7.643  1.00  0.00           H  
ATOM    121 H1ab HC1     3       0.003  -2.953  -7.635  1.00  0.00           H  
ATOM    122 H1ac HC1     3      -0.018  -2.958  -7.629  1.00  0.00           H  
ATOM    123  C2  HC1     3       1.405  -1.691  -5.450  1.00  0.00           C  
ATOM    124  C3  HC1     3       1.782  -2.944  -4.945  1.00  0.00           C  
ATOM    125  H3  HC1     3       1.291  -3.688  -5.173  1.00  0.00           H  
ATOM    126  C4  HC1     3       2.878  -3.083  -4.082  1.00  0.00           C  
ATOM    127  C5  HC1     3       3.581  -1.928  -3.679  1.00  0.00           C  
ATOM    128  O5  HC1     3       4.628  -2.024  -2.816  1.00  0.00           O  
ATOM    129  C6  HC1     3       3.200  -0.665  -4.155  1.00  0.00           C  
ATOM    130  C6a HC1     3       2.119  -0.545  -5.038  1.00  0.00           C  
ATOM    131  O6a HC1     3       1.762   0.692  -5.478  1.00  0.00           O  
ATOM    132  C6b HC1     3       0.688   1.395  -4.915  1.00  0.00           C  
ATOM    133 H6ba HC1     3       0.632   1.202  -3.978  1.00  0.00           H  
ATOM    134 H6bb HC1     3       0.852   2.335  -5.013  1.00  0.00           H  
ATOM    135  O7  HC1     3       3.865   0.448  -3.746  1.00  0.00           O  
ATOM    136  C8  HC1     3       4.972   0.936  -4.305  1.00  0.00           C  
ATOM    137  H8a HC1     3       5.170   0.377  -4.985  1.00  0.00           H  
ATOM    138  H8b HC1     3       4.734   1.706  -4.676  1.00  0.00           H  
ATOM    139  C9  HC1     3       6.128   1.136  -3.381  1.00  0.00           C  
ATOM    140  C10 HC1     3       7.368   1.336  -3.825  1.00  0.00           C  
ATOM    141 C10a HC1     3       7.686   1.420  -5.183  1.00  0.00           C  
ATOM    142 O10a HC1     3       6.893   1.354  -6.087  1.00  0.00           O  
ATOM    143 O10b HC1     3       8.798   1.576  -5.467  1.00  0.00           O  
ATOM    144  C11 HC1     3       8.351   1.462  -2.855  1.00  0.00           C  
ATOM    145  H11 HC1     3       9.163   1.578  -3.135  1.00  0.00           H  
ATOM    146  C12 HC1     3       8.168   1.419  -1.481  1.00  0.00           C  
ATOM    147 C12a HC1     3       9.255   1.540  -0.609  1.00  0.00           C  
ATOM    148 O12a HC1     3       9.190   1.483   0.592  1.00  0.00           O  
ATOM    149 O12b HC1     3      10.304   1.697  -1.071  1.00  0.00           O  
ATOM    150  C13 HC1     3       6.914   1.256  -1.062  1.00  0.00           C  
ATOM    151 C13a HC1     3       5.937   1.111  -2.019  1.00  0.00           C  
ATOM    152 H13a HC1     3       5.125   0.996  -1.739  1.00  0.00           H  
ATOM    153  C14 HC1     3       6.554   1.232   0.388  1.00  0.00           C  
ATOM    154 H14a HC1     3       6.976   1.879   0.855  1.00  0.00           H  
ATOM    155 H14b HC1     3       6.793   0.462   0.759  1.00  0.00           H  
ATOM    156  O15 HC1     3       5.260   1.376   0.664  1.00  0.00           O  
ATOM    157  C16 HC1     3       4.726   2.317   1.487  1.00  0.00           C  
ATOM    158 C16a HC1     3       4.477   2.006   2.830  1.00  0.00           C  
ATOM    159 O16a HC1     3       4.786   0.763   3.285  1.00  0.00           O  
ATOM    160  C17 HC1     3       4.407   3.590   0.991  1.00  0.00           C  
ATOM    161  O17 HC1     3       4.651   3.873  -0.317  1.00  0.00           O  
ATOM    162 C17a HC1     3       3.642   3.836  -1.289  1.00  0.00           C  
ATOM    163 H17a HC1     3       4.042   3.620  -2.133  1.00  0.00           H  
ATOM    164 H17b HC1     3       3.013   3.145  -1.074  1.00  0.00           H  
ATOM    165  C18 HC1     3       3.832   4.561   1.838  1.00  0.00           C  
ATOM    166 C18a HC1     3       3.448   5.939   1.307  1.00  0.00           C  
ATOM    167 H18a HC1     3       4.057   6.125   0.573  1.00  0.00           H  
ATOM    168 C18b HC1     3       3.649   7.115   2.272  1.00  0.00           C  
ATOM    169 H18b HC1     3       3.701   7.370   2.489  1.00  0.00           H  
ATOM    170 H18c HC1     3       3.686   7.381   2.481  1.00  0.00           H  
ATOM    171 H18d HC1     3       3.704   7.384   2.475  1.00  0.00           H  
ATOM    172  C19 HC1     3       3.561   4.223   3.172  1.00  0.00           C  
ATOM    173  H19 HC1     3       3.142   4.835   3.715  1.00  0.00           H  
ATOM    174  C20 HC1     3       3.899   2.964   3.690  1.00  0.00           C  
ATOM    175  C1  HC1     4       3.585   2.628   5.145  1.00  0.00           C  
ATOM    176  H1  HC1     4       4.230   1.952   5.410  1.00  0.00           H  
ATOM    177  C1a HC1     4       3.788   3.763   6.157  1.00  0.00           C  
ATOM    178 H1aa HC1     4       3.845   4.009   6.383  1.00  0.00           H  
ATOM    179 H1ab HC1     4       3.833   4.018   6.381  1.00  0.00           H  
ATOM    180 H1ac HC1     4       3.832   4.006   6.393  1.00  0.00           H  
ATOM    181  C2  HC1     4       2.218   1.945   5.168  1.00  0.00           C  
ATOM    182  C3  HC1     4       1.060   2.706   5.376  1.00  0.00           C  
ATOM    183  H3  HC1     4       1.131   3.616   5.488  1.00  0.00           H  
ATOM    184  C4  HC1     4      -0.209   2.112   5.399  1.00  0.00           C  
ATOM    185  C5  HC1     4      -0.318   0.725   5.157  1.00  0.00           C  
ATOM    186  O5  HC1     4      -1.533   0.117   5.137  1.00  0.00           O  
ATOM    187  C6  HC1     4       0.827  -0.046   4.919  1.00  0.00           C  
ATOM    188  C6a HC1     4       2.092   0.561   4.926  1.00  0.00           C  
ATOM    189  O6a HC1     4       3.192  -0.201   4.687  1.00  0.00           O  
ATOM    190  C6b HC1     4       3.813  -0.235   3.428  1.00  0.00           C  
ATOM    191 H6ba HC1     4       4.233  -1.089   3.319  1.00  0.00           H  
ATOM    192 H6bb HC1     4       3.153  -0.142   2.741  1.00  0.00           H  
ATOM    193  O7  HC1     4       0.708  -1.376   4.659  1.00  0.00           O  
ATOM    194  C8  HC1     4       0.817  -2.350   5.601  1.00  0.00           C  
ATOM    195  H8a HC1     4       0.998  -1.922   6.394  1.00  0.00           H  
ATOM    196  H8b HC1     4      -0.010  -2.715   5.683  1.00  0.00           H  
ATOM    197  C9  HC1     4       1.826  -3.409   5.299  1.00  0.00           C  
ATOM    198  C10 HC1     4       2.257  -4.268   6.225  1.00  0.00           C  
ATOM    199 C10a HC1     4       1.779  -4.277   7.540  1.00  0.00           C  
ATOM    200 O10a HC1     4       0.922  -3.549   7.973  1.00  0.00           O  
ATOM    201 O10b HC1     4       2.232  -5.049   8.276  1.00  0.00           O  
ATOM    202  C11 HC1     4       3.222  -5.176   5.814  1.00  0.00           C  
ATOM    203  H11 HC1     4       3.517  -5.731   6.413  1.00  0.00           H  
ATOM    204  C12 HC1     4       3.769  -5.286   4.542  1.00  0.00           C  
ATOM    205 C12a HC1     4       4.757  -6.236   4.265  1.00  0.00           C  
ATOM    206 O12a HC1     4       5.304  -6.380   3.202  1.00  0.00           O  
ATOM    207 O12b HC1     4       5.086  -6.939   5.127  1.00  0.00           O  
ATOM    208  C13 HC1     4       3.296  -4.440   3.625  1.00  0.00           C  
ATOM    209 C13a HC1     4       2.350  -3.526   4.032  1.00  0.00           C  
ATOM    210 H13a HC1     4       2.057  -2.972   3.432  1.00  0.00           H  
ATOM    211  C14 HC1     4       3.761  -4.462   2.206  1.00  0.00           C  
ATOM    212 H14a HC1     4       3.805  -5.313   1.873  1.00  0.00           H  
ATOM    213 H14b HC1     4       4.590  -4.120   2.142  1.00  0.00           H  
ATOM    214  O15 HC1     4       2.999  -3.762   1.340  1.00  0.00           O  
ATOM    215  C16 HC1     4       2.453  -4.273   0.204  1.00  0.00           C  
ATOM    216 C16a HC1     4       1.208  -4.917   0.248  1.00  0.00           C  
ATOM    217 O16a HC1     4       0.567  -5.039   1.440  1.00  0.00           O  
ATOM    218  C17 HC1     4       3.127  -4.136  -1.017  1.00  0.00           C  
ATOM    219  O17 HC1     4       4.326  -3.497  -1.035  1.00  0.00           O  
ATOM    220 C17a HC1     4       4.443  -2.158  -1.432  1.00  0.00           C  
ATOM    221 H17a HC1     4       3.664  -1.670  -1.163  1.00  0.00           H  
ATOM    222 H17b HC1     4       5.199  -1.772  -0.987  1.00  0.00           H  
ATOM    223  C18 HC1     4       2.559  -4.639  -2.206  1.00  0.00           C  
ATOM    224 C18a HC1     4       3.260  -4.462  -3.550  1.00  0.00           C  
ATOM    225 H18a HC1     4       4.211  -4.423  -3.355  1.00  0.00           H  
ATOM    226 C18b HC1     4       3.126  -5.629  -4.538  1.00  0.00           C  
ATOM    227 H18b HC1     4       3.104  -5.877  -4.768  1.00  0.00           H  
ATOM    228 H18c HC1     4       3.087  -5.894  -4.754  1.00  0.00           H  
ATOM    229 H18d HC1     4       3.114  -5.893  -4.751  1.00  0.00           H  
ATOM    230  C19 HC1     4       1.303  -5.259  -2.148  1.00  0.00           C  
ATOM    231  H19 HC1     4       0.908  -5.550  -2.926  1.00  0.00           H  
ATOM    232  C20 HC1     4       0.628  -5.431  -0.931  1.00  0.00           C  
ATOM    233  C1  XYP     5       0.036  -1.871  -1.956  1.00  0.00           C  
ATOM    234  H1a XYP     5      -0.012  -2.119  -2.161  1.00  0.00           H  
ATOM    235  H1b XYP     5      -0.001  -2.111  -2.174  1.00  0.00           H  
ATOM    236  H1c XYP     5       0.007  -2.120  -2.162  1.00  0.00           H  
ATOM    237  C2  XYP     5       0.209  -0.746  -0.994  1.00  0.00           C  
ATOM    238  C3  XYP     5       0.282  -0.234  -0.525  1.00  0.00           C  
ATOM    239  H3  XYP     5       0.225  -0.589  -0.808  1.00  0.00           H  
ATOM    240  C4  XYP     5       0.445   0.817   0.376  1.00  0.00           C  
ATOM    241  H4  XYP     5       0.492   1.151   0.684  1.00  0.00           H  
ATOM    242  C5  XYP     5       0.536   1.358   0.810  1.00  0.00           C  
ATOM    243  C6  XYP     5       0.712   2.482   1.775  1.00  0.00           C  
ATOM    244  H6a XYP     5       0.755   2.724   1.985  1.00  0.00           H  
ATOM    245  H6b XYP     5       0.748   2.730   1.982  1.00  0.00           H  
ATOM    246  H6c XYP     5       0.747   2.723   1.988  1.00  0.00           H  
ATOM    247  C7  XYP     5       0.462   0.846   0.341  1.00  0.00           C  
ATOM    248  H7  XYP     5       0.523   1.199   0.626  1.00  0.00           H  
ATOM    249  C8  XYP     5       0.299  -0.204  -0.560  1.00  0.00           C  
ATOM    250  H8  XYP     5       0.251  -0.540  -0.867  1.00  0.00           H  
END
