# Supplementary material for: How the water-soluble hemicarcerand incarcerates guests at room temperature decoded with modular simulations
Source: Commun Chem. 2021 Mar 1;4:26. doi: 10.1038/s42004-021-00469-3 (PMC9814894; doi:10.1038/s42004-021-00469-3)
Supplement: Supplementary file 5 — Supplementary Data 3 [file 42004_2021_469_MOESM5_ESM.bz2 › DataS3/340K/avg.c0dea340.pdb]

ATOM      1  C1  HC1     1      -2.603  -5.446  -1.506  1.00  0.00           C  
ATOM      2  H1  HC1     1      -3.183  -5.660  -0.755  1.00  0.00           H  
ATOM      3  C1a HC1     1      -2.806  -6.617  -2.479  1.00  0.00           C  
ATOM      4 H1aa HC1     1      -2.856  -6.895  -2.677  1.00  0.00           H  
ATOM      5 H1ab HC1     1      -2.875  -6.873  -2.697  1.00  0.00           H  
ATOM      6 H1ac HC1     1      -2.841  -6.875  -2.702  1.00  0.00           H  
ATOM      7  C2  HC1     1      -3.033  -4.071  -2.006  1.00  0.00           C  
ATOM      8  C3  HC1     1      -2.810  -3.714  -3.342  1.00  0.00           C  
ATOM      9  H3  HC1     1      -2.394  -4.314  -3.905  1.00  0.00           H  
ATOM     10  C4  HC1     1      -3.206  -2.466  -3.839  1.00  0.00           C  
ATOM     11  C5  HC1     1      -3.791  -1.530  -2.958  1.00  0.00           C  
ATOM     12  O5  HC1     1      -4.166  -0.299  -3.405  1.00  0.00           O  
ATOM     13  C6  HC1     1      -3.988  -1.857  -1.607  1.00  0.00           C  
ATOM     14  C6a HC1     1      -3.612  -3.126  -1.131  1.00  0.00           C  
ATOM     15  O6a HC1     1      -3.815  -3.434   0.180  1.00  0.00           O  
ATOM     16  C6b HC1     1      -2.797  -3.411   1.147  1.00  0.00           C  
ATOM     17 H6ba HC1     1      -2.198  -2.681   0.975  1.00  0.00           H  
ATOM     18 H6bb HC1     1      -3.204  -3.267   2.007  1.00  0.00           H  
ATOM     19  O7  HC1     1      -4.528  -0.935  -0.765  1.00  0.00           O  
ATOM     20  C8  HC1     1      -5.894  -0.922  -0.463  1.00  0.00           C  
ATOM     21  H8a HC1     1      -6.227  -0.076  -0.701  1.00  0.00           H  
ATOM     22  H8b HC1     1      -6.314  -1.554  -1.027  1.00  0.00           H  
ATOM     23  C9  HC1     1      -6.142  -1.187   0.990  1.00  0.00           C  
ATOM     24  C10 HC1     1      -7.053  -2.028   1.450  1.00  0.00           C  
ATOM     25 C10a HC1     1      -7.939  -2.683   0.623  1.00  0.00           C  
ATOM     26 O10a HC1     1      -8.035  -2.523  -0.573  1.00  0.00           O  
ATOM     27 O10b HC1     1      -8.661  -3.424   1.121  1.00  0.00           O  
ATOM     28  C11 HC1     1      -7.078  -2.216   2.832  1.00  0.00           C  
ATOM     29  H11 HC1     1      -7.664  -2.763   3.142  1.00  0.00           H  
ATOM     30  C12 HC1     1      -6.265  -1.615   3.765  1.00  0.00           C  
ATOM     31 C12a HC1     1      -6.401  -1.892   5.132  1.00  0.00           C  
ATOM     32 O12a HC1     1      -5.759  -1.393   6.007  1.00  0.00           O  
ATOM     33 O12b HC1     1      -7.195  -2.655   5.456  1.00  0.00           O  
ATOM     34  C13 HC1     1      -5.374  -0.766   3.273  1.00  0.00           C  
ATOM     35 C13a HC1     1      -5.359  -0.563   1.910  1.00  0.00           C  
ATOM     36 H13a HC1     1      -4.789  -0.004   1.598  1.00  0.00           H  
ATOM     37  C14 HC1     1      -4.401  -0.050   4.131  1.00  0.00           C  
ATOM     38 H14a HC1     1      -4.091  -0.599   4.787  1.00  0.00           H  
ATOM     39 H14b HC1     1      -4.799   0.661   4.539  1.00  0.00           H  
ATOM     40  O15 HC1     1      -3.279   0.422   3.461  1.00  0.00           O  
ATOM     41  C16 HC1     1      -2.592   1.518   3.888  1.00  0.00           C  
ATOM     42 C16a HC1     1      -2.907   2.788   3.381  1.00  0.00           C  
ATOM     43 O16a HC1     1      -3.923   2.910   2.480  1.00  0.00           O  
ATOM     44  C17 HC1     1      -1.553   1.369   4.819  1.00  0.00           C  
ATOM     45  O17 HC1     1      -1.267   0.130   5.301  1.00  0.00           O  
ATOM     46 C17a HC1     1      -0.199  -0.642   4.817  1.00  0.00           C  
ATOM     47 H17a HC1     1      -0.111  -0.510   3.869  1.00  0.00           H  
ATOM     48 H17b HC1     1      -0.412  -1.568   4.973  1.00  0.00           H  
ATOM     49  C18 HC1     1      -0.815   2.492   5.242  1.00  0.00           C  
ATOM     50 C18a HC1     1       0.338   2.344   6.226  1.00  0.00           C  
ATOM     51 H18a HC1     1       0.133   1.567   6.771  1.00  0.00           H  
ATOM     52 C18b HC1     1       0.506   3.482   7.244  1.00  0.00           C  
ATOM     53 H18b HC1     1       0.546   3.730   7.472  1.00  0.00           H  
ATOM     54 H18c HC1     1       0.541   3.731   7.478  1.00  0.00           H  
ATOM     55 H18d HC1     1       0.541   3.732   7.474  1.00  0.00           H  
ATOM     56  C19 HC1     1      -1.117   3.749   4.701  1.00  0.00           C  
ATOM     57  H19 HC1     1      -0.610   4.478   4.941  1.00  0.00           H  
ATOM     58  C20 HC1     1      -2.177   3.917   3.801  1.00  0.00           C  
ATOM     59  C1  HC1     2      -2.490   5.303   3.253  1.00  0.00           C  
ATOM     60  H1  HC1     2      -3.433   5.300   3.023  1.00  0.00           H  
ATOM     61  C1a HC1     2      -2.349   6.469   4.243  1.00  0.00           C  
ATOM     62 H1aa HC1     2      -2.336   6.738   4.455  1.00  0.00           H  
ATOM     63 H1ab HC1     2      -2.330   6.715   4.475  1.00  0.00           H  
ATOM     64 H1ac HC1     2      -2.309   6.732   4.457  1.00  0.00           H  
ATOM     65  C2  HC1     2      -1.727   5.440   1.942  1.00  0.00           C  
ATOM     66  C3  HC1     2      -0.445   6.003   1.937  1.00  0.00           C  
ATOM     67  H3  HC1     2      -0.071   6.282   2.731  1.00  0.00           H  
ATOM     68  C4  HC1     2       0.280   6.156   0.749  1.00  0.00           C  
ATOM     69  C5  HC1     2      -0.270   5.669  -0.457  1.00  0.00           C  
ATOM     70  O5  HC1     2       0.422   5.773  -1.625  1.00  0.00           O  
ATOM     71  C6  HC1     2      -1.541   5.070  -0.462  1.00  0.00           C  
ATOM     72  C6a HC1     2      -2.267   4.960   0.732  1.00  0.00           C  
ATOM     73  O6a HC1     2      -3.499   4.381   0.708  1.00  0.00           O  
ATOM     74  C6b HC1     2      -3.717   3.052   1.098  1.00  0.00           C  
ATOM     75 H6ba HC1     2      -4.504   2.733   0.644  1.00  0.00           H  
ATOM     76 H6bb HC1     2      -2.973   2.510   0.824  1.00  0.00           H  
ATOM     77  O7  HC1     2      -2.060   4.571  -1.616  1.00  0.00           O  
ATOM     78  C8  HC1     2      -2.809   5.355  -2.489  1.00  0.00           C  
ATOM     79  H8a HC1     2      -3.656   5.129  -2.375  1.00  0.00           H  
ATOM     80  H8b HC1     2      -2.741   6.212  -2.238  1.00  0.00           H  
ATOM     81  C9  HC1     2      -2.443   5.202  -3.868  1.00  0.00           C  
ATOM     82  C10 HC1     2      -2.860   5.919  -4.649  1.00  0.00           C  
ATOM     83 C10a HC1     2      -3.709   6.896  -4.281  1.00  0.00           C  
ATOM     84 O10a HC1     2      -4.175   7.207  -3.260  1.00  0.00           O  
ATOM     85 O10b HC1     2      -3.998   7.460  -5.018  1.00  0.00           O  
ATOM     86  C11 HC1     2      -2.403   5.640  -5.879  1.00  0.00           C  
ATOM     87  H11 HC1     2      -2.666   6.104  -6.394  1.00  0.00           H  
ATOM     88  C12 HC1     2      -1.568   4.699  -6.373  1.00  0.00           C  
ATOM     89 C12a HC1     2      -1.178   4.532  -7.638  1.00  0.00           C  
ATOM     90 O12a HC1     2      -0.448   3.772  -8.156  1.00  0.00           O  
ATOM     91 O12b HC1     2      -1.581   5.177  -8.245  1.00  0.00           O  
ATOM     92  C13 HC1     2      -1.176   3.991  -5.571  1.00  0.00           C  
ATOM     93 C13a HC1     2      -1.625   4.276  -4.362  1.00  0.00           C  
ATOM     94 H13a HC1     2      -1.362   3.820  -3.854  1.00  0.00           H  
ATOM     95  C14 HC1     2      -0.282   2.908  -5.913  1.00  0.00           C  
ATOM     96 H14a HC1     2       0.539   3.226  -6.074  1.00  0.00           H  
ATOM     97 H14b HC1     2      -0.552   2.498  -6.673  1.00  0.00           H  
ATOM     98  O15 HC1     2      -0.159   1.953  -4.904  1.00  0.00           O  
ATOM     99  C16 HC1     2      -0.257   0.620  -5.160  1.00  0.00           C  
ATOM    100 C16a HC1     2       0.898  -0.124  -5.448  1.00  0.00           C  
ATOM    101 O16a HC1     2       2.102   0.511  -5.493  1.00  0.00           O  
ATOM    102  C17 HC1     2      -1.510  -0.016  -5.118  1.00  0.00           C  
ATOM    103  O17 HC1     2      -2.625   0.721  -4.847  1.00  0.00           O  
ATOM    104 C17a HC1     2      -3.250   0.747  -3.588  1.00  0.00           C  
ATOM    105 H17a HC1     2      -2.585   0.714  -2.895  1.00  0.00           H  
ATOM    106 H17b HC1     2      -3.727   1.580  -3.511  1.00  0.00           H  
ATOM    107  C18 HC1     2      -1.609  -1.403  -5.357  1.00  0.00           C  
ATOM    108 C18a HC1     2      -2.954  -2.119  -5.301  1.00  0.00           C  
ATOM    109 H18a HC1     2      -3.624  -1.458  -5.548  1.00  0.00           H  
ATOM    110 C18b HC1     2      -3.163  -3.258  -6.311  1.00  0.00           C  
ATOM    111 H18b HC1     2      -3.200  -3.508  -6.549  1.00  0.00           H  
ATOM    112 H18c HC1     2      -3.227  -3.497  -6.541  1.00  0.00           H  
ATOM    113 H18d HC1     2      -3.216  -3.517  -6.526  1.00  0.00           H  
ATOM    114  C19 HC1     2      -0.441  -2.140  -5.603  1.00  0.00           C  
ATOM    115  H19 HC1     2      -0.497  -3.052  -5.713  1.00  0.00           H  
ATOM    116  C20 HC1     2       0.810  -1.513  -5.682  1.00  0.00           C  
ATOM    117  C1  HC1     3       2.059  -2.345  -5.957  1.00  0.00           C  
ATOM    118  H1  HC1     3       2.701  -1.744  -6.372  1.00  0.00           H  
ATOM    119  C1a HC1     3       1.901  -3.488  -6.974  1.00  0.00           C  
ATOM    120 H1aa HC1     3       1.878  -3.735  -7.204  1.00  0.00           H  
ATOM    121 H1ab HC1     3       1.870  -3.742  -7.199  1.00  0.00           H  
ATOM    122 H1ac HC1     3       1.867  -3.735  -7.207  1.00  0.00           H  
ATOM    123  C2  HC1     3       2.642  -2.726  -4.602  1.00  0.00           C  
ATOM    124  C3  HC1     3       2.284  -3.943  -4.009  1.00  0.00           C  
ATOM    125  H3  HC1     3       1.689  -4.496  -4.441  1.00  0.00           H  
ATOM    126  C4  HC1     3       2.814  -4.336  -2.773  1.00  0.00           C  
ATOM    127  C5  HC1     3       3.681  -3.457  -2.088  1.00  0.00           C  
ATOM    128  O5  HC1     3       4.196  -3.796  -0.876  1.00  0.00           O  
ATOM    129  C6  HC1     3       4.016  -2.214  -2.650  1.00  0.00           C  
ATOM    130  C6a HC1     3       3.506  -1.851  -3.909  1.00  0.00           C  
ATOM    131  O6a HC1     3       3.854  -0.650  -4.449  1.00  0.00           O  
ATOM    132  C6b HC1     3       3.015   0.478  -4.426  1.00  0.00           C  
ATOM    133 H6ba HC1     3       2.536   0.511  -3.594  1.00  0.00           H  
ATOM    134 H6bb HC1     3       3.569   1.264  -4.484  1.00  0.00           H  
ATOM    135  O7  HC1     3       4.817  -1.356  -1.962  1.00  0.00           O  
ATOM    136  C8  HC1     3       6.200  -1.340  -2.126  1.00  0.00           C  
ATOM    137  H8a HC1     3       6.553  -1.731  -1.412  1.00  0.00           H  
ATOM    138  H8b HC1     3       6.415  -1.858  -2.827  1.00  0.00           H  
ATOM    139  C9  HC1     3       6.748  -0.020  -2.281  1.00  0.00           C  
ATOM    140  C10 HC1     3       7.812   0.115  -2.627  1.00  0.00           C  
ATOM    141 C10a HC1     3       8.562  -0.963  -2.874  1.00  0.00           C  
ATOM    142 O10a HC1     3       8.370  -2.113  -2.803  1.00  0.00           O  
ATOM    143 O10b HC1     3       9.455  -0.740  -3.175  1.00  0.00           O  
ATOM    144  C11 HC1     3       8.155   1.412  -2.731  1.00  0.00           C  
ATOM    145  H11 HC1     3       8.849   1.507  -2.957  1.00  0.00           H  
ATOM    146  C12 HC1     3       7.507   2.569  -2.510  1.00  0.00           C  
ATOM    147 C12a HC1     3       7.965   3.818  -2.659  1.00  0.00           C  
ATOM    148 O12a HC1     3       7.489   4.872  -2.513  1.00  0.00           O  
ATOM    149 O12b HC1     3       8.883   3.850  -2.951  1.00  0.00           O  
ATOM    150  C13 HC1     3       6.449   2.402  -2.155  1.00  0.00           C  
ATOM    151 C13a HC1     3       6.116   1.124  -2.059  1.00  0.00           C  
ATOM    152 H13a HC1     3       5.433   1.029  -1.836  1.00  0.00           H  
ATOM    153  C14 HC1     3       5.605   3.524  -1.856  1.00  0.00           C  
ATOM    154 H14a HC1     3       5.355   3.921  -2.608  1.00  0.00           H  
ATOM    155 H14b HC1     3       6.054   4.140  -1.383  1.00  0.00           H  
ATOM    156  O15 HC1     3       4.442   3.190  -1.166  1.00  0.00           O  
ATOM    157  C16 HC1     3       4.028   3.883  -0.070  1.00  0.00           C  
ATOM    158 C16a HC1     3       4.478   3.519   1.208  1.00  0.00           C  
ATOM    159 O16a HC1     3       5.359   2.489   1.334  1.00  0.00           O  
ATOM    160  C17 HC1     3       3.131   4.952  -0.218  1.00  0.00           C  
ATOM    161  O17 HC1     3       2.713   5.298  -1.467  1.00  0.00           O  
ATOM    162 C17a HC1     3       1.468   4.908  -1.982  1.00  0.00           C  
ATOM    163 H17a HC1     3       1.529   4.899  -2.943  1.00  0.00           H  
ATOM    164 H17b HC1     3       1.264   4.016  -1.687  1.00  0.00           H  
ATOM    165  C18 HC1     3       2.665   5.652   0.916  1.00  0.00           C  
ATOM    166 C18a HC1     3       1.662   6.791   0.781  1.00  0.00           C  
ATOM    167 H18a HC1     3       1.809   7.176  -0.099  1.00  0.00           H  
ATOM    168 C18b HC1     3       1.842   7.972   1.745  1.00  0.00           C  
ATOM    169 H18b HC1     3       1.861   8.246   1.952  1.00  0.00           H  
ATOM    170 H18c HC1     3       1.900   8.248   1.939  1.00  0.00           H  
ATOM    171 H18d HC1     3       1.893   8.224   1.971  1.00  0.00           H  
ATOM    172  C19 HC1     3       3.098   5.253   2.187  1.00  0.00           C  
ATOM    173  H19 HC1     3       2.766   5.682   2.931  1.00  0.00           H  
ATOM    174  C20 HC1     3       4.027   4.220   2.347  1.00  0.00           C  
ATOM    175  C1  HC1     4       4.491   3.829   3.745  1.00  0.00           C  
ATOM    176  H1  HC1     4       5.376   3.443   3.644  1.00  0.00           H  
ATOM    177  C1a HC1     4       4.699   4.985   4.736  1.00  0.00           C  
ATOM    178 H1aa HC1     4       4.754   5.241   4.954  1.00  0.00           H  
ATOM    179 H1ab HC1     4       4.750   5.239   4.956  1.00  0.00           H  
ATOM    180 H1ac HC1     4       4.753   5.241   4.959  1.00  0.00           H  
ATOM    181  C2  HC1     4       3.578   2.702   4.215  1.00  0.00           C  
ATOM    182  C3  HC1     4       2.426   2.997   4.954  1.00  0.00           C  
ATOM    183  H3  HC1     4       2.223   3.874   5.148  1.00  0.00           H  
ATOM    184  C4  HC1     4       1.572   1.984   5.406  1.00  0.00           C  
ATOM    185  C5  HC1     4       1.848   0.646   5.053  1.00  0.00           C  
ATOM    186  O5  HC1     4       1.022  -0.361   5.449  1.00  0.00           O  
ATOM    187  C6  HC1     4       2.982   0.337   4.283  1.00  0.00           C  
ATOM    188  C6a HC1     4       3.847   1.362   3.871  1.00  0.00           C  
ATOM    189  O6a HC1     4       4.944   1.045   3.130  1.00  0.00           O  
ATOM    190  C6b HC1     4       4.984   1.198   1.736  1.00  0.00           C  
ATOM    191 H6ba HC1     4       5.628   0.574   1.387  1.00  0.00           H  
ATOM    192 H6bb HC1     4       4.126   0.980   1.366  1.00  0.00           H  
ATOM    193  O7  HC1     4       3.226  -0.949   3.915  1.00  0.00           O  
ATOM    194  C8  HC1     4       4.028  -1.793   4.673  1.00  0.00           C  
ATOM    195  H8a HC1     4       4.881  -1.607   4.425  1.00  0.00           H  
ATOM    196  H8b HC1     4       3.942  -1.546   5.547  1.00  0.00           H  
ATOM    197  C9  HC1     4       3.733  -3.237   4.511  1.00  0.00           C  
ATOM    198  C10 HC1     4       4.639  -4.192   4.755  1.00  0.00           C  
ATOM    199 C10a HC1     4       5.936  -3.935   5.234  1.00  0.00           C  
ATOM    200 O10a HC1     4       6.362  -2.849   5.499  1.00  0.00           O  
ATOM    201 O10b HC1     4       6.654  -4.831   5.398  1.00  0.00           O  
ATOM    202  C11 HC1     4       4.221  -5.484   4.520  1.00  0.00           C  
ATOM    203  H11 HC1     4       4.802  -6.110   4.680  1.00  0.00           H  
ATOM    204  C12 HC1     4       2.962  -5.879   4.064  1.00  0.00           C  
ATOM    205 C12a HC1     4       2.663  -7.219   3.891  1.00  0.00           C  
ATOM    206 O12a HC1     4       1.578  -7.652   3.571  1.00  0.00           O  
ATOM    207 O12b HC1     4       3.515  -7.981   4.090  1.00  0.00           O  
ATOM    208  C13 HC1     4       2.083  -4.902   3.823  1.00  0.00           C  
ATOM    209 C13a HC1     4       2.480  -3.622   4.080  1.00  0.00           C  
ATOM    210 H13a HC1     4       1.890  -2.999   3.940  1.00  0.00           H  
ATOM    211  C14 HC1     4       0.716  -5.115   3.240  1.00  0.00           C  
ATOM    212 H14a HC1     4       0.054  -4.953   3.891  1.00  0.00           H  
ATOM    213 H14b HC1     4       0.580  -5.998   2.921  1.00  0.00           H  
ATOM    214  O15 HC1     4       0.471  -4.239   2.174  1.00  0.00           O  
ATOM    215  C16 HC1     4       0.294  -4.690   0.902  1.00  0.00           C  
ATOM    216 C16a HC1     4      -1.003  -4.863   0.400  1.00  0.00           C  
ATOM    217 O16a HC1     4      -2.068  -4.608   1.210  1.00  0.00           O  
ATOM    218  C17 HC1     4       1.404  -4.960   0.080  1.00  0.00           C  
ATOM    219  O17 HC1     4       2.660  -4.801   0.580  1.00  0.00           O  
ATOM    220 C17a HC1     4       3.464  -3.681   0.316  1.00  0.00           C  
ATOM    221 H17a HC1     4       2.918  -2.891   0.282  1.00  0.00           H  
ATOM    222 H17b HC1     4       4.086  -3.585   1.042  1.00  0.00           H  
ATOM    223  C18 HC1     4       1.217  -5.392  -1.251  1.00  0.00           C  
ATOM    224 C18a HC1     4       2.407  -5.669  -2.164  1.00  0.00           C  
ATOM    225 H18a HC1     4       3.139  -5.940  -1.584  1.00  0.00           H  
ATOM    226 C18b HC1     4       2.251  -6.843  -3.144  1.00  0.00           C  
ATOM    227 H18b HC1     4       2.220  -7.092  -3.372  1.00  0.00           H  
ATOM    228 H18c HC1     4       2.205  -7.115  -3.347  1.00  0.00           H  
ATOM    229 H18d HC1     4       2.240  -7.116  -3.352  1.00  0.00           H  
ATOM    230  C19 HC1     4      -0.084  -5.518  -1.747  1.00  0.00           C  
ATOM    231  H19 HC1     4      -0.210  -5.757  -2.628  1.00  0.00           H  
ATOM    232  C20 HC1     4      -1.201  -5.288  -0.931  1.00  0.00           C  
ATOM    233  C1  DEA     5       0.101  -1.532  -1.696  1.00  0.00           C  
ATOM    234  H11 DEA     5       0.073  -1.751  -1.853  1.00  0.00           H  
ATOM    235  H12 DEA     5       0.079  -1.734  -1.868  1.00  0.00           H  
ATOM    236  H13 DEA     5       0.056  -1.743  -1.878  1.00  0.00           H  
ATOM    237  C2  DEA     5       0.243  -0.580  -0.921  1.00  0.00           C  
ATOM    238  H21 DEA     5       0.273  -0.567  -0.934  1.00  0.00           H  
ATOM    239  H22 DEA     5       0.213  -0.590  -0.952  1.00  0.00           H  
ATOM    240  N   DEA     5       0.377   0.318  -0.115  1.00  0.00           N  
ATOM    241  H1  DEA     5       0.403   0.294  -0.104  1.00  0.00           H  
ATOM    242  H2  DEA     5       0.348   0.316  -0.092  1.00  0.00           H  
ATOM    243  C3  DEA     5       0.520   1.247   0.641  1.00  0.00           C  
ATOM    244  H31 DEA     5       0.545   1.258   0.648  1.00  0.00           H  
ATOM    245  H32 DEA     5       0.512   1.264   0.629  1.00  0.00           H  
ATOM    246  C4  DEA     5       0.649   2.179   1.444  1.00  0.00           C  
ATOM    247  H41 DEA     5       0.686   2.393   1.611  1.00  0.00           H  
ATOM    248  H42 DEA     5       0.690   2.378   1.636  1.00  0.00           H  
ATOM    249  H43 DEA     5       0.658   2.383   1.616  1.00  0.00           H  
END
