# Supplementary material for: How the water-soluble hemicarcerand incarcerates guests at room temperature decoded with modular simulations
Source: Commun Chem. 2021 Mar 1;4:26. doi: 10.1038/s42004-021-00469-3 (PMC9814894; doi:10.1038/s42004-021-00469-3)
Supplement: Supplementary file 5 — Supplementary Data 3 [file 42004_2021_469_MOESM5_ESM.bz2 › DataS3/340K/avg.c0nap340.pdb]

ATOM      1  C1  HC1     1       1.930  -3.881  -4.910  1.00  0.00           C  
ATOM      2  H1  HC1     1       2.897  -3.940  -4.885  1.00  0.00           H  
ATOM      3  C1a HC1     1       1.533  -4.738  -6.111  1.00  0.00           C  
ATOM      4 H1aa HC1     1       1.451  -4.921  -6.383  1.00  0.00           H  
ATOM      5 H1ab HC1     1       1.460  -4.934  -6.378  1.00  0.00           H  
ATOM      6 H1ac HC1     1       1.444  -4.935  -6.374  1.00  0.00           H  
ATOM      7  C2  HC1     1       1.442  -4.365  -3.550  1.00  0.00           C  
ATOM      8  C3  HC1     1       0.162  -4.908  -3.425  1.00  0.00           C  
ATOM      9  H3  HC1     1      -0.379  -4.962  -4.165  1.00  0.00           H  
ATOM     10  C4  HC1     1      -0.316  -5.365  -2.195  1.00  0.00           C  
ATOM     11  C5  HC1     1       0.492  -5.219  -1.053  1.00  0.00           C  
ATOM     12  O5  HC1     1       0.041  -5.618   0.160  1.00  0.00           O  
ATOM     13  C6  HC1     1       1.767  -4.654  -1.155  1.00  0.00           C  
ATOM     14  C6a HC1     1       2.239  -4.228  -2.399  1.00  0.00           C  
ATOM     15  O6a HC1     1       3.470  -3.670  -2.477  1.00  0.00           O  
ATOM     16  C6b HC1     1       3.655  -2.289  -2.561  1.00  0.00           C  
ATOM     17 H6ba HC1     1       2.995  -1.851  -2.043  1.00  0.00           H  
ATOM     18 H6bb HC1     1       4.501  -2.079  -2.190  1.00  0.00           H  
ATOM     19  O7  HC1     1       2.531  -4.498  -0.048  1.00  0.00           O  
ATOM     20  C8  HC1     1       3.335  -5.271   0.500  1.00  0.00           C  
ATOM     21  H8a HC1     1       3.326  -5.943  -0.008  1.00  0.00           H  
ATOM     22  H8b HC1     1       4.063  -4.924   0.374  1.00  0.00           H  
ATOM     23  C9  HC1     1       3.120  -5.583   1.939  1.00  0.00           C  
ATOM     24  C10 HC1     1       3.645  -6.655   2.515  1.00  0.00           C  
ATOM     25 C10a HC1     1       4.472  -7.548   1.843  1.00  0.00           C  
ATOM     26 O10a HC1     1       4.827  -7.441   0.704  1.00  0.00           O  
ATOM     27 O10b HC1     1       4.860  -8.460   2.425  1.00  0.00           O  
ATOM     28  C11 HC1     1       3.328  -6.845   3.846  1.00  0.00           C  
ATOM     29  H11 HC1     1       3.653  -7.547   4.225  1.00  0.00           H  
ATOM     30  C12 HC1     1       2.542  -6.029   4.633  1.00  0.00           C  
ATOM     31 C12a HC1     1       2.279  -6.354   5.961  1.00  0.00           C  
ATOM     32 O12a HC1     1       1.585  -5.722   6.704  1.00  0.00           O  
ATOM     33 O12b HC1     1       2.758  -7.310   6.385  1.00  0.00           O  
ATOM     34  C13 HC1     1       2.066  -4.940   4.046  1.00  0.00           C  
ATOM     35 C13a HC1     1       2.358  -4.755   2.720  1.00  0.00           C  
ATOM     36 H13a HC1     1       2.033  -4.052   2.341  1.00  0.00           H  
ATOM     37  C14 HC1     1       1.246  -3.941   4.780  1.00  0.00           C  
ATOM     38 H14a HC1     1       1.509  -3.787   5.566  1.00  0.00           H  
ATOM     39 H14b HC1     1       0.469  -4.187   4.865  1.00  0.00           H  
ATOM     40  O15 HC1     1       1.150  -2.803   4.285  1.00  0.00           O  
ATOM     41  C16 HC1     1       1.413  -1.583   4.811  1.00  0.00           C  
ATOM     42 C16a HC1     1       0.395  -0.856   5.434  1.00  0.00           C  
ATOM     43 O16a HC1     1      -0.845  -1.394   5.508  1.00  0.00           O  
ATOM     44  C17 HC1     1       2.697  -1.038   4.712  1.00  0.00           C  
ATOM     45  O17 HC1     1       3.672  -1.750   4.094  1.00  0.00           O  
ATOM     46 C17a HC1     1       4.066  -1.487   2.780  1.00  0.00           C  
ATOM     47 H17a HC1     1       3.312  -1.212   2.276  1.00  0.00           H  
ATOM     48 H17b HC1     1       4.391  -2.294   2.403  1.00  0.00           H  
ATOM     49  C18 HC1     1       2.974   0.235   5.242  1.00  0.00           C  
ATOM     50 C18a HC1     1       4.362   0.848   5.125  1.00  0.00           C  
ATOM     51 H18a HC1     1       4.986   0.107   5.092  1.00  0.00           H  
ATOM     52 C18b HC1     1       4.832   1.679   6.320  1.00  0.00           C  
ATOM     53 H18b HC1     1       4.942   1.859   6.585  1.00  0.00           H  
ATOM     54 H18c HC1     1       4.941   1.858   6.588  1.00  0.00           H  
ATOM     55 H18d HC1     1       4.939   1.861   6.587  1.00  0.00           H  
ATOM     56  C19 HC1     1       1.938   0.961   5.836  1.00  0.00           C  
ATOM     57  H19 HC1     1       2.102   1.811   6.141  1.00  0.00           H  
ATOM     58  C20 HC1     1       0.655   0.422   5.964  1.00  0.00           C  
ATOM     59  C1  HC1     2      -0.449   1.239   6.621  1.00  0.00           C  
ATOM     60  H1  HC1     2      -1.082   0.601   6.981  1.00  0.00           H  
ATOM     61  C1a HC1     2      -0.035   2.079   7.830  1.00  0.00           C  
ATOM     62 H1aa HC1     2       0.058   2.257   8.105  1.00  0.00           H  
ATOM     63 H1ab HC1     2       0.054   2.269   8.099  1.00  0.00           H  
ATOM     64 H1ac HC1     2       0.045   2.259   8.104  1.00  0.00           H  
ATOM     65  C2  HC1     2      -1.179   1.982   5.510  1.00  0.00           C  
ATOM     66  C3  HC1     2      -0.787   3.275   5.160  1.00  0.00           C  
ATOM     67  H3  HC1     2      -0.082   3.665   5.600  1.00  0.00           H  
ATOM     68  C4  HC1     2      -1.438   3.982   4.148  1.00  0.00           C  
ATOM     69  C5  HC1     2      -2.471   3.351   3.431  1.00  0.00           C  
ATOM     70  O5  HC1     2      -3.096   3.990   2.416  1.00  0.00           O  
ATOM     71  C6  HC1     2      -2.860   2.047   3.750  1.00  0.00           C  
ATOM     72  C6a HC1     2      -2.216   1.364   4.786  1.00  0.00           C  
ATOM     73  O6a HC1     2      -2.593   0.096   5.077  1.00  0.00           O  
ATOM     74  C6b HC1     2      -1.870  -1.017   4.638  1.00  0.00           C  
ATOM     75 H6ba HC1     2      -2.472  -1.744   4.550  1.00  0.00           H  
ATOM     76 H6bb HC1     2      -1.506  -0.838   3.781  1.00  0.00           H  
ATOM     77  O7  HC1     2      -3.842   1.439   3.041  1.00  0.00           O  
ATOM     78  C8  HC1     2      -5.097   1.383   3.296  1.00  0.00           C  
ATOM     79  H8a HC1     2      -5.189   1.825   4.036  1.00  0.00           H  
ATOM     80  H8b HC1     2      -5.460   1.864   2.701  1.00  0.00           H  
ATOM     81  C9  HC1     2      -5.706   0.026   3.344  1.00  0.00           C  
ATOM     82  C10 HC1     2      -6.868  -0.202   3.930  1.00  0.00           C  
ATOM     83 C10a HC1     2      -7.635   0.804   4.506  1.00  0.00           C  
ATOM     84 O10a HC1     2      -7.361   1.970   4.513  1.00  0.00           O  
ATOM     85 O10b HC1     2      -8.618   0.499   5.010  1.00  0.00           O  
ATOM     86  C11 HC1     2      -7.293  -1.516   3.939  1.00  0.00           C  
ATOM     87  H11 HC1     2      -8.041  -1.674   4.330  1.00  0.00           H  
ATOM     88  C12 HC1     2      -6.646  -2.602   3.387  1.00  0.00           C  
ATOM     89 C12a HC1     2      -7.176  -3.883   3.491  1.00  0.00           C  
ATOM     90 O12a HC1     2      -6.665  -4.882   3.076  1.00  0.00           O  
ATOM     91 O12b HC1     2      -8.182  -4.001   4.027  1.00  0.00           O  
ATOM     92  C13 HC1     2      -5.507  -2.341   2.770  1.00  0.00           C  
ATOM     93 C13a HC1     2      -5.069  -1.043   2.774  1.00  0.00           C  
ATOM     94 H13a HC1     2      -4.321  -0.884   2.382  1.00  0.00           H  
ATOM     95  C14 HC1     2      -4.720  -3.401   2.091  1.00  0.00           C  
ATOM     96 H14a HC1     2      -5.199  -3.963   1.661  1.00  0.00           H  
ATOM     97 H14b HC1     2      -4.292  -3.856   2.639  1.00  0.00           H  
ATOM     98  O15 HC1     2      -3.853  -3.025   1.246  1.00  0.00           O  
ATOM     99  C16 HC1     2      -3.699  -3.397  -0.048  1.00  0.00           C  
ATOM    100 C16a HC1     2      -4.371  -2.707  -1.062  1.00  0.00           C  
ATOM    101 O16a HC1     2      -5.187  -1.678  -0.731  1.00  0.00           O  
ATOM    102  C17 HC1     2      -2.844  -4.453  -0.375  1.00  0.00           C  
ATOM    103  O17 HC1     2      -2.192  -5.101   0.617  1.00  0.00           O  
ATOM    104 C17a HC1     2      -0.849  -4.849   0.913  1.00  0.00           C  
ATOM    105 H17a HC1     2      -0.663  -3.930   0.776  1.00  0.00           H  
ATOM    106 H17b HC1     2      -0.704  -5.043   1.829  1.00  0.00           H  
ATOM    107  C18 HC1     2      -2.659  -4.829  -1.719  1.00  0.00           C  
ATOM    108 C18a HC1     2      -1.714  -5.960  -2.095  1.00  0.00           C  
ATOM    109 H18a HC1     2      -1.699  -6.562  -1.336  1.00  0.00           H  
ATOM    110 C18b HC1     2      -2.152  -6.843  -3.264  1.00  0.00           C  
ATOM    111 H18b HC1     2      -2.255  -7.046  -3.517  1.00  0.00           H  
ATOM    112 H18c HC1     2      -2.245  -7.049  -3.517  1.00  0.00           H  
ATOM    113 H18d HC1     2      -2.248  -7.040  -3.523  1.00  0.00           H  
ATOM    114  C19 HC1     2      -3.320  -4.114  -2.721  1.00  0.00           C  
ATOM    115  H19 HC1     2      -3.167  -4.324  -3.601  1.00  0.00           H  
ATOM    116  C20 HC1     2      -4.196  -3.072  -2.409  1.00  0.00           C  
ATOM    117  C1  HC1     3      -4.900  -2.311  -3.525  1.00  0.00           C  
ATOM    118  H1  HC1     3      -5.717  -1.960  -3.139  1.00  0.00           H  
ATOM    119  C1a HC1     3      -5.375  -3.150  -4.712  1.00  0.00           C  
ATOM    120 H1aa HC1     3      -5.489  -3.316  -4.987  1.00  0.00           H  
ATOM    121 H1ab HC1     3      -5.466  -3.345  -4.972  1.00  0.00           H  
ATOM    122 H1ac HC1     3      -5.503  -3.343  -4.962  1.00  0.00           H  
ATOM    123  C2  HC1     3      -4.037  -1.102  -3.859  1.00  0.00           C  
ATOM    124  C3  HC1     3      -3.082  -1.189  -4.875  1.00  0.00           C  
ATOM    125  H3  HC1     3      -2.977  -1.981  -5.327  1.00  0.00           H  
ATOM    126  C4  HC1     3      -2.277  -0.099  -5.209  1.00  0.00           C  
ATOM    127  C5  HC1     3      -2.396   1.090  -4.467  1.00  0.00           C  
ATOM    128  O5  HC1     3      -1.602   2.151  -4.743  1.00  0.00           O  
ATOM    129  C6  HC1     3      -3.329   1.187  -3.430  1.00  0.00           C  
ATOM    130  C6a HC1     3      -4.146   0.094  -3.127  1.00  0.00           C  
ATOM    131  O6a HC1     3      -5.035   0.202  -2.112  1.00  0.00           O  
ATOM    132  C6b HC1     3      -4.788  -0.344  -0.849  1.00  0.00           C  
ATOM    133 H6ba HC1     3      -3.865  -0.273  -0.651  1.00  0.00           H  
ATOM    134 H6bb HC1     3      -5.264   0.166  -0.206  1.00  0.00           H  
ATOM    135  O7  HC1     3      -3.425   2.326  -2.703  1.00  0.00           O  
ATOM    136  C8  HC1     3      -4.146   3.372  -2.960  1.00  0.00           C  
ATOM    137  H8a HC1     3      -4.564   3.172  -3.706  1.00  0.00           H  
ATOM    138  H8b HC1     3      -4.750   3.382  -2.352  1.00  0.00           H  
ATOM    139  C9  HC1     3      -3.429   4.675  -3.019  1.00  0.00           C  
ATOM    140  C10 HC1     3      -3.955   5.747  -3.596  1.00  0.00           C  
ATOM    141 C10a HC1     3      -5.229   5.759  -4.153  1.00  0.00           C  
ATOM    142 O10a HC1     3      -5.997   4.838  -4.149  1.00  0.00           O  
ATOM    143 O10b HC1     3      -5.586   6.732  -4.654  1.00  0.00           O  
ATOM    144  C11 HC1     3      -3.160   6.878  -3.615  1.00  0.00           C  
ATOM    145  H11 HC1     3      -3.489   7.575  -4.001  1.00  0.00           H  
ATOM    146  C12 HC1     3      -1.892   7.009  -3.082  1.00  0.00           C  
ATOM    147 C12a HC1     3      -1.190   8.207  -3.191  1.00  0.00           C  
ATOM    148 O12a HC1     3      -0.077   8.398  -2.787  1.00  0.00           O  
ATOM    149 O12b HC1     3      -1.709   9.088  -3.721  1.00  0.00           O  
ATOM    150  C13 HC1     3      -1.405   5.935  -2.475  1.00  0.00           C  
ATOM    151 C13a HC1     3      -2.178   4.802  -2.471  1.00  0.00           C  
ATOM    152 H13a HC1     3      -1.849   4.103  -2.086  1.00  0.00           H  
ATOM    153  C14 HC1     3      -0.072   5.938  -1.817  1.00  0.00           C  
ATOM    154 H14a HC1     3       0.085   6.667  -1.362  1.00  0.00           H  
ATOM    155 H14b HC1     3       0.554   5.889  -2.395  1.00  0.00           H  
ATOM    156  O15 HC1     3       0.162   4.975  -0.985  1.00  0.00           O  
ATOM    157  C16 HC1     3       0.565   5.072   0.306  1.00  0.00           C  
ATOM    158 C16a HC1     3       1.925   5.023   0.618  1.00  0.00           C  
ATOM    159 O16a HC1     3       2.824   4.887  -0.385  1.00  0.00           O  
ATOM    160  C17 HC1     3      -0.379   5.196   1.329  1.00  0.00           C  
ATOM    161  O17 HC1     3      -1.695   5.229   1.015  1.00  0.00           O  
ATOM    162 C17a HC1     3      -2.522   4.110   1.148  1.00  0.00           C  
ATOM    163 H17a HC1     3      -3.220   4.180   0.512  1.00  0.00           H  
ATOM    164 H17b HC1     3      -2.026   3.329   0.951  1.00  0.00           H  
ATOM    165  C18 HC1     3       0.032   5.276   2.672  1.00  0.00           C  
ATOM    166 C18a HC1     3      -0.987   5.394   3.798  1.00  0.00           C  
ATOM    167 H18a HC1     3      -1.760   5.837   3.419  1.00  0.00           H  
ATOM    168 C18b HC1     3      -0.586   6.282   4.975  1.00  0.00           C  
ATOM    169 H18b HC1     3      -0.511   6.477   5.242  1.00  0.00           H  
ATOM    170 H18c HC1     3      -0.506   6.494   5.228  1.00  0.00           H  
ATOM    171 H18d HC1     3      -0.490   6.479   5.233  1.00  0.00           H  
ATOM    172  C19 HC1     3       1.394   5.196   2.969  1.00  0.00           C  
ATOM    173  H19 HC1     3       1.665   5.201   3.846  1.00  0.00           H  
ATOM    174  C20 HC1     3       2.352   5.097   1.957  1.00  0.00           C  
ATOM    175  C1  HC1     4       3.829   5.014   2.318  1.00  0.00           C  
ATOM    176  H1  HC1     4       4.312   5.360   1.554  1.00  0.00           H  
ATOM    177  C1a HC1     4       4.285   5.891   3.484  1.00  0.00           C  
ATOM    178 H1aa HC1     4       4.378   6.095   3.739  1.00  0.00           H  
ATOM    179 H1ab HC1     4       4.394   6.079   3.744  1.00  0.00           H  
ATOM    180 H1ac HC1     4       4.398   6.096   3.730  1.00  0.00           H  
ATOM    181  C2  HC1     4       4.185   3.536   2.413  1.00  0.00           C  
ATOM    182  C3  HC1     4       4.117   2.880   3.645  1.00  0.00           C  
ATOM    183  H3  HC1     4       3.846   3.347   4.388  1.00  0.00           H  
ATOM    184  C4  HC1     4       4.442   1.527   3.766  1.00  0.00           C  
ATOM    185  C5  HC1     4       4.789   0.802   2.610  1.00  0.00           C  
ATOM    186  O5  HC1     4       5.070  -0.520   2.683  1.00  0.00           O  
ATOM    187  C6  HC1     4       4.835   1.436   1.365  1.00  0.00           C  
ATOM    188  C6a HC1     4       4.534   2.799   1.267  1.00  0.00           C  
ATOM    189  O6a HC1     4       4.572   3.398   0.054  1.00  0.00           O  
ATOM    190  C6b HC1     4       3.416   3.657  -0.688  1.00  0.00           C  
ATOM    191 H6ba HC1     4       3.649   3.656  -1.608  1.00  0.00           H  
ATOM    192 H6bb HC1     4       2.789   2.962  -0.546  1.00  0.00           H  
ATOM    193  O7  HC1     4       5.142   0.725   0.253  1.00  0.00           O  
ATOM    194  C8  HC1     4       6.313   0.576  -0.290  1.00  0.00           C  
ATOM    195  H8a HC1     4       6.856   1.040   0.220  1.00  0.00           H  
ATOM    196  H8b HC1     4       6.518  -0.246  -0.161  1.00  0.00           H  
ATOM    197  C9  HC1     4       6.425   0.925  -1.730  1.00  0.00           C  
ATOM    198  C10 HC1     4       7.592   1.133  -2.314  1.00  0.00           C  
ATOM    199 C10a HC1     4       8.805   1.002  -1.649  1.00  0.00           C  
ATOM    200 O10a HC1     4       8.939   0.668  -0.507  1.00  0.00           O  
ATOM    201 O10b HC1     4       9.763   1.222  -2.240  1.00  0.00           O  
ATOM    202  C11 HC1     4       7.546   1.490  -3.647  1.00  0.00           C  
ATOM    203  H11 HC1     4       8.300   1.640  -4.031  1.00  0.00           H  
ATOM    204  C12 HC1     4       6.417   1.634  -4.428  1.00  0.00           C  
ATOM    205 C12a HC1     4       6.510   2.024  -5.759  1.00  0.00           C  
ATOM    206 O12a HC1     4       5.585   2.203  -6.498  1.00  0.00           O  
ATOM    207 O12b HC1     4       7.558   2.204  -6.188  1.00  0.00           O  
ATOM    208  C13 HC1     4       5.263   1.381  -3.831  1.00  0.00           C  
ATOM    209 C13a HC1     4       5.301   1.046  -2.504  1.00  0.00           C  
ATOM    210 H13a HC1     4       4.546   0.895  -2.119  1.00  0.00           H  
ATOM    211  C14 HC1     4       3.968   1.449  -4.556  1.00  0.00           C  
ATOM    212 H14a HC1     4       4.004   1.107  -5.362  1.00  0.00           H  
ATOM    213 H14b HC1     4       3.723   2.260  -4.661  1.00  0.00           H  
ATOM    214  O15 HC1     4       2.961   0.857  -3.995  1.00  0.00           O  
ATOM    215  C16 HC1     4       2.136  -0.070  -4.538  1.00  0.00           C  
ATOM    216 C16a HC1     4       2.463  -1.427  -4.467  1.00  0.00           C  
ATOM    217 O16a HC1     4       3.619  -1.798  -3.868  1.00  0.00           O  
ATOM    218  C17 HC1     4       0.941   0.325  -5.144  1.00  0.00           C  
ATOM    219  O17 HC1     4       0.634   1.642  -5.192  1.00  0.00           O  
ATOM    220 C17a HC1     4      -0.276   2.223  -4.306  1.00  0.00           C  
ATOM    221 H17a HC1     4      -0.205   1.806  -3.461  1.00  0.00           H  
ATOM    222 H17b HC1     4      -0.048   3.136  -4.201  1.00  0.00           H  
ATOM    223  C18 HC1     4       0.067  -0.635  -5.687  1.00  0.00           C  
ATOM    224 C18a HC1     4      -1.251  -0.225  -6.328  1.00  0.00           C  
ATOM    225 H18a HC1     4      -1.115   0.671  -6.672  1.00  0.00           H  
ATOM    226 C18b HC1     4      -1.684  -1.034  -7.550  1.00  0.00           C  
ATOM    227 H18b HC1     4      -1.777  -1.205  -7.826  1.00  0.00           H  
ATOM    228 H18c HC1     4      -1.785  -1.206  -7.827  1.00  0.00           H  
ATOM    229 H18d HC1     4      -1.780  -1.212  -7.825  1.00  0.00           H  
ATOM    230  C19 HC1     4       0.397  -1.988  -5.584  1.00  0.00           C  
ATOM    231  H19 HC1     4      -0.192  -2.620  -5.896  1.00  0.00           H  
ATOM    232  C20 HC1     4       1.599  -2.398  -5.006  1.00  0.00           C  
ATOM    233  C1  NAP     5       0.096   0.001   0.132  1.00  0.00           C  
ATOM    234  C2  NAP     5       0.430   0.678   1.063  1.00  0.00           C  
ATOM    235  H2  NAP     5       0.422   0.684   1.055  1.00  0.00           H  
ATOM    236  C3  NAP     5       0.775   1.343   2.002  1.00  0.00           C  
ATOM    237  H3  NAP     5       0.998   1.792   2.618  1.00  0.00           H  
ATOM    238  C4  NAP     5       0.785   1.333   2.012  1.00  0.00           C  
ATOM    239  H4  NAP     5       1.014   1.774   2.633  1.00  0.00           H  
ATOM    240  C5  NAP     5       0.453   0.656   1.082  1.00  0.00           C  
ATOM    241  H5  NAP     5       0.461   0.649   1.086  1.00  0.00           H  
ATOM    242  C6  NAP     5       0.109  -0.010   0.141  1.00  0.00           C  
ATOM    243  C7  NAP     5      -0.225  -0.684  -0.791  1.00  0.00           C  
ATOM    244  H7  NAP     5      -0.216  -0.688  -0.782  1.00  0.00           H  
ATOM    245  C8  NAP     5      -0.570  -1.350  -1.731  1.00  0.00           C  
ATOM    246  H8  NAP     5      -0.791  -1.797  -2.347  1.00  0.00           H  
ATOM    247  C9  NAP     5      -0.582  -1.340  -1.740  1.00  0.00           C  
ATOM    248  H9  NAP     5      -0.811  -1.781  -2.363  1.00  0.00           H  
ATOM    249  C10 NAP     5      -0.249  -0.666  -0.809  1.00  0.00           C  
ATOM    250  H10 NAP     5      -0.256  -0.659  -0.814  1.00  0.00           H  
END
