# Supplementary material for: How the water-soluble hemicarcerand incarcerates guests at room temperature decoded with modular simulations
Source: Commun Chem. 2021 Mar 1;4:26. doi: 10.1038/s42004-021-00469-3 (PMC9814894; doi:10.1038/s42004-021-00469-3)
Supplement: Supplementary file 5 — Supplementary Data 3 [file 42004_2021_469_MOESM5_ESM.bz2 › DataS3/340K/avg.c0dma340.pdb]

ATOM      1  C1  HC1     1      -2.748  -5.058  -1.349  1.00  0.00           C  
ATOM      2  H1  HC1     1      -3.376  -5.237  -0.627  1.00  0.00           H  
ATOM      3  C1a HC1     1      -2.951  -6.231  -2.324  1.00  0.00           C  
ATOM      4 H1aa HC1     1      -2.999  -6.498  -2.530  1.00  0.00           H  
ATOM      5 H1ab HC1     1      -3.006  -6.492  -2.536  1.00  0.00           H  
ATOM      6 H1ac HC1     1      -2.997  -6.493  -2.539  1.00  0.00           H  
ATOM      7  C2  HC1     1      -3.093  -3.671  -1.884  1.00  0.00           C  
ATOM      8  C3  HC1     1      -2.778  -3.338  -3.209  1.00  0.00           C  
ATOM      9  H3  HC1     1      -2.348  -3.957  -3.740  1.00  0.00           H  
ATOM     10  C4  HC1     1      -3.100  -2.081  -3.740  1.00  0.00           C  
ATOM     11  C5  HC1     1      -3.703  -1.115  -2.903  1.00  0.00           C  
ATOM     12  O5  HC1     1      -3.985   0.132  -3.375  1.00  0.00           O  
ATOM     13  C6  HC1     1      -4.006  -1.426  -1.568  1.00  0.00           C  
ATOM     14  C6a HC1     1      -3.691  -2.697  -1.054  1.00  0.00           C  
ATOM     15  O6a HC1     1      -3.964  -2.982   0.251  1.00  0.00           O  
ATOM     16  C6b HC1     1      -2.969  -2.970   1.246  1.00  0.00           C  
ATOM     17 H6ba HC1     1      -2.325  -2.286   1.048  1.00  0.00           H  
ATOM     18 H6bb HC1     1      -3.382  -2.746   2.084  1.00  0.00           H  
ATOM     19  O7  HC1     1      -4.602  -0.488  -0.779  1.00  0.00           O  
ATOM     20  C8  HC1     1      -5.985  -0.499  -0.530  1.00  0.00           C  
ATOM     21  H8a HC1     1      -6.334   0.300  -0.903  1.00  0.00           H  
ATOM     22  H8b HC1     1      -6.357  -1.227  -1.020  1.00  0.00           H  
ATOM     23  C9  HC1     1      -6.351  -0.598   0.931  1.00  0.00           C  
ATOM     24  C10 HC1     1      -7.635  -0.767   1.361  1.00  0.00           C  
ATOM     25 C10a HC1     1      -8.742  -0.840   0.487  1.00  0.00           C  
ATOM     26 O10a HC1     1      -8.667  -0.745  -0.723  1.00  0.00           O  
ATOM     27 O10b HC1     1      -9.819  -0.999   0.959  1.00  0.00           O  
ATOM     28  C11 HC1     1      -7.823  -0.867   2.745  1.00  0.00           C  
ATOM     29  H11 HC1     1      -8.654  -0.984   3.033  1.00  0.00           H  
ATOM     30  C12 HC1     1      -6.815  -0.798   3.715  1.00  0.00           C  
ATOM     31 C12a HC1     1      -7.138  -0.928   5.084  1.00  0.00           C  
ATOM     32 O12a HC1     1      -6.322  -0.896   5.985  1.00  0.00           O  
ATOM     33 O12b HC1     1      -8.276  -1.084   5.381  1.00  0.00           O  
ATOM     34  C13 HC1     1      -5.544  -0.605   3.260  1.00  0.00           C  
ATOM     35 C13a HC1     1      -5.353  -0.517   1.889  1.00  0.00           C  
ATOM     36 H13a HC1     1      -4.521  -0.399   1.602  1.00  0.00           H  
ATOM     37  C14 HC1     1      -4.355  -0.482   4.182  1.00  0.00           C  
ATOM     38 H14a HC1     1      -4.190  -1.308   4.618  1.00  0.00           H  
ATOM     39 H14b HC1     1      -4.521   0.167   4.861  1.00  0.00           H  
ATOM     40  O15 HC1     1      -3.160  -0.121   3.538  1.00  0.00           O  
ATOM     41  C16 HC1     1      -2.468   1.001   3.882  1.00  0.00           C  
ATOM     42 C16a HC1     1      -2.862   2.262   3.396  1.00  0.00           C  
ATOM     43 O16a HC1     1      -3.931   2.354   2.555  1.00  0.00           O  
ATOM     44  C17 HC1     1      -1.350   0.895   4.726  1.00  0.00           C  
ATOM     45  O17 HC1     1      -0.964  -0.337   5.162  1.00  0.00           O  
ATOM     46 C17a HC1     1       0.119  -1.021   4.582  1.00  0.00           C  
ATOM     47 H17a HC1     1       0.154  -0.834   3.641  1.00  0.00           H  
ATOM     48 H17b HC1     1      -0.029  -1.965   4.685  1.00  0.00           H  
ATOM     49  C18 HC1     1      -0.632   2.051   5.107  1.00  0.00           C  
ATOM     50 C18a HC1     1       0.588   1.956   6.018  1.00  0.00           C  
ATOM     51 H18a HC1     1       0.459   1.162   6.565  1.00  0.00           H  
ATOM     52 C18b HC1     1       0.762   3.094   7.039  1.00  0.00           C  
ATOM     53 H18b HC1     1       0.800   3.341   7.272  1.00  0.00           H  
ATOM     54 H18c HC1     1       0.800   3.341   7.270  1.00  0.00           H  
ATOM     55 H18d HC1     1       0.801   3.342   7.272  1.00  0.00           H  
ATOM     56  C19 HC1     1      -1.029   3.298   4.601  1.00  0.00           C  
ATOM     57  H19 HC1     1      -0.538   4.048   4.815  1.00  0.00           H  
ATOM     58  C20 HC1     1      -2.154   3.424   3.774  1.00  0.00           C  
ATOM     59  C1  HC1     2      -2.569   4.801   3.263  1.00  0.00           C  
ATOM     60  H1  HC1     2      -3.525   4.752   3.089  1.00  0.00           H  
ATOM     61  C1a HC1     2      -2.427   5.964   4.259  1.00  0.00           C  
ATOM     62 H1aa HC1     2      -2.404   6.223   4.481  1.00  0.00           H  
ATOM     63 H1ab HC1     2      -2.399   6.222   4.480  1.00  0.00           H  
ATOM     64 H1ac HC1     2      -2.403   6.226   4.478  1.00  0.00           H  
ATOM     65  C2  HC1     2      -1.896   4.990   1.907  1.00  0.00           C  
ATOM     66  C3  HC1     2      -0.644   5.617   1.832  1.00  0.00           C  
ATOM     67  H3  HC1     2      -0.231   5.897   2.607  1.00  0.00           H  
ATOM     68  C4  HC1     2      -0.005   5.821   0.601  1.00  0.00           C  
ATOM     69  C5  HC1     2      -0.609   5.329  -0.578  1.00  0.00           C  
ATOM     70  O5  HC1     2       0.014   5.477  -1.781  1.00  0.00           O  
ATOM     71  C6  HC1     2      -1.859   4.684  -0.517  1.00  0.00           C  
ATOM     72  C6a HC1     2      -2.494   4.505   0.722  1.00  0.00           C  
ATOM     73  O6a HC1     2      -3.688   3.850   0.765  1.00  0.00           O  
ATOM     74  C6b HC1     2      -3.781   2.506   1.164  1.00  0.00           C  
ATOM     75 H6ba HC1     2      -4.544   2.112   0.732  1.00  0.00           H  
ATOM     76 H6bb HC1     2      -3.002   2.026   0.872  1.00  0.00           H  
ATOM     77  O7  HC1     2      -2.458   4.226  -1.652  1.00  0.00           O  
ATOM     78  C8  HC1     2      -3.175   5.080  -2.508  1.00  0.00           C  
ATOM     79  H8a HC1     2      -4.075   4.782  -2.496  1.00  0.00           H  
ATOM     80  H8b HC1     2      -3.160   5.952  -2.122  1.00  0.00           H  
ATOM     81  C9  HC1     2      -2.655   5.118  -3.924  1.00  0.00           C  
ATOM     82  C10 HC1     2      -3.125   5.992  -4.859  1.00  0.00           C  
ATOM     83 C10a HC1     2      -4.153   6.926  -4.602  1.00  0.00           C  
ATOM     84 O10a HC1     2      -4.729   7.032  -3.537  1.00  0.00           O  
ATOM     85 O10b HC1     2      -4.484   7.653  -5.479  1.00  0.00           O  
ATOM     86  C11 HC1     2      -2.531   5.929  -6.126  1.00  0.00           C  
ATOM     87  H11 HC1     2      -2.825   6.500  -6.738  1.00  0.00           H  
ATOM     88  C12 HC1     2      -1.515   5.046  -6.513  1.00  0.00           C  
ATOM     89 C12a HC1     2      -0.993   5.093  -7.824  1.00  0.00           C  
ATOM     90 O12a HC1     2      -0.101   4.373  -8.232  1.00  0.00           O  
ATOM     91 O12b HC1     2      -1.446   5.887  -8.580  1.00  0.00           O  
ATOM     92  C13 HC1     2      -1.080   4.167  -5.564  1.00  0.00           C  
ATOM     93 C13a HC1     2      -1.656   4.235  -4.306  1.00  0.00           C  
ATOM     94 H13a HC1     2      -1.362   3.664  -3.693  1.00  0.00           H  
ATOM     95  C14 HC1     2      -0.010   3.137  -5.835  1.00  0.00           C  
ATOM     96 H14a HC1     2       0.825   3.561  -5.982  1.00  0.00           H  
ATOM     97 H14b HC1     2      -0.216   2.637  -6.620  1.00  0.00           H  
ATOM     98  O15 HC1     2       0.184   2.218  -4.789  1.00  0.00           O  
ATOM     99  C16 HC1     2       0.040   0.876  -4.974  1.00  0.00           C  
ATOM    100 C16a HC1     2       1.179   0.077  -5.167  1.00  0.00           C  
ATOM    101 O16a HC1     2       2.410   0.661  -5.135  1.00  0.00           O  
ATOM    102  C17 HC1     2      -1.238   0.286  -4.971  1.00  0.00           C  
ATOM    103  O17 HC1     2      -2.337   1.063  -4.759  1.00  0.00           O  
ATOM    104 C17a HC1     2      -2.990   1.114  -3.514  1.00  0.00           C  
ATOM    105 H17a HC1     2      -2.344   1.024  -2.809  1.00  0.00           H  
ATOM    106 H17b HC1     2      -3.400   1.978  -3.422  1.00  0.00           H  
ATOM    107  C18 HC1     2      -1.380  -1.103  -5.185  1.00  0.00           C  
ATOM    108 C18a HC1     2      -2.757  -1.762  -5.192  1.00  0.00           C  
ATOM    109 H18a HC1     2      -3.387  -1.077  -5.476  1.00  0.00           H  
ATOM    110 C18b HC1     2      -2.958  -2.903  -6.203  1.00  0.00           C  
ATOM    111 H18b HC1     2      -3.013  -3.159  -6.425  1.00  0.00           H  
ATOM    112 H18c HC1     2      -2.998  -3.153  -6.432  1.00  0.00           H  
ATOM    113 H18d HC1     2      -3.013  -3.146  -6.436  1.00  0.00           H  
ATOM    114  C19 HC1     2      -0.231  -1.889  -5.356  1.00  0.00           C  
ATOM    115  H19 HC1     2      -0.318  -2.802  -5.451  1.00  0.00           H  
ATOM    116  C20 HC1     2       1.047  -1.314  -5.378  1.00  0.00           C  
ATOM    117  C1  HC1     3       2.273  -2.199  -5.581  1.00  0.00           C  
ATOM    118  H1  HC1     3       2.961  -1.630  -5.967  1.00  0.00           H  
ATOM    119  C1a HC1     3       2.120  -3.347  -6.595  1.00  0.00           C  
ATOM    120 H1aa HC1     3       2.091  -3.595  -6.827  1.00  0.00           H  
ATOM    121 H1ab HC1     3       2.094  -3.599  -6.823  1.00  0.00           H  
ATOM    122 H1ac HC1     3       2.089  -3.600  -6.824  1.00  0.00           H  
ATOM    123  C2  HC1     3       2.769  -2.591  -4.192  1.00  0.00           C  
ATOM    124  C3  HC1     3       2.323  -3.782  -3.603  1.00  0.00           C  
ATOM    125  H3  HC1     3       1.717  -4.310  -4.055  1.00  0.00           H  
ATOM    126  C4  HC1     3       2.777  -4.184  -2.338  1.00  0.00           C  
ATOM    127  C5  HC1     3       3.656  -3.339  -1.624  1.00  0.00           C  
ATOM    128  O5  HC1     3       4.079  -3.678  -0.373  1.00  0.00           O  
ATOM    129  C6  HC1     3       4.096  -2.133  -2.190  1.00  0.00           C  
ATOM    130  C6a HC1     3       3.645  -1.752  -3.468  1.00  0.00           C  
ATOM    131  O6a HC1     3       4.056  -0.567  -4.001  1.00  0.00           O  
ATOM    132  C6b HC1     3       3.239   0.579  -4.002  1.00  0.00           C  
ATOM    133 H6ba HC1     3       2.701   0.592  -3.207  1.00  0.00           H  
ATOM    134 H6bb HC1     3       3.804   1.355  -3.983  1.00  0.00           H  
ATOM    135  O7  HC1     3       4.957  -1.338  -1.494  1.00  0.00           O  
ATOM    136  C8  HC1     3       6.339  -1.337  -1.753  1.00  0.00           C  
ATOM    137  H8a HC1     3       6.763  -1.653  -0.966  1.00  0.00           H  
ATOM    138  H8b HC1     3       6.502  -1.979  -2.439  1.00  0.00           H  
ATOM    139  C9  HC1     3       6.896   0.011  -2.143  1.00  0.00           C  
ATOM    140  C10 HC1     3       8.181   0.183  -2.572  1.00  0.00           C  
ATOM    141 C10a HC1     3       9.115  -0.872  -2.668  1.00  0.00           C  
ATOM    142 O10a HC1     3       8.877  -2.026  -2.365  1.00  0.00           O  
ATOM    143 O10b HC1     3      10.207  -0.623  -3.064  1.00  0.00           O  
ATOM    144  C11 HC1     3       8.553   1.486  -2.924  1.00  0.00           C  
ATOM    145  H11 HC1     3       9.384   1.606  -3.213  1.00  0.00           H  
ATOM    146  C12 HC1     3       7.730   2.618  -2.863  1.00  0.00           C  
ATOM    147 C12a HC1     3       8.227   3.879  -3.260  1.00  0.00           C  
ATOM    148 O12a HC1     3       7.573   4.904  -3.252  1.00  0.00           O  
ATOM    149 O12b HC1     3       9.353   3.949  -3.630  1.00  0.00           O  
ATOM    150  C13 HC1     3       6.457   2.421  -2.409  1.00  0.00           C  
ATOM    151 C13a HC1     3       6.082   1.130  -2.070  1.00  0.00           C  
ATOM    152 H13a HC1     3       5.250   1.010  -1.782  1.00  0.00           H  
ATOM    153  C14 HC1     3       5.459   3.544  -2.261  1.00  0.00           C  
ATOM    154 H14a HC1     3       5.220   3.885  -3.113  1.00  0.00           H  
ATOM    155 H14b HC1     3       5.836   4.265  -1.763  1.00  0.00           H  
ATOM    156  O15 HC1     3       4.262   3.173  -1.625  1.00  0.00           O  
ATOM    157  C16 HC1     3       3.836   3.784  -0.483  1.00  0.00           C  
ATOM    158 C16a HC1     3       4.367   3.414   0.766  1.00  0.00           C  
ATOM    159 O16a HC1     3       5.299   2.421   0.834  1.00  0.00           O  
ATOM    160  C17 HC1     3       2.856   4.787  -0.557  1.00  0.00           C  
ATOM    161  O17 HC1     3       2.331   5.112  -1.772  1.00  0.00           O  
ATOM    162 C17a HC1     3       1.072   4.641  -2.185  1.00  0.00           C  
ATOM    163 H17a HC1     3       1.066   4.589  -3.144  1.00  0.00           H  
ATOM    164 H17b HC1     3       0.929   3.755  -1.844  1.00  0.00           H  
ATOM    165  C18 HC1     3       2.415   5.441   0.615  1.00  0.00           C  
ATOM    166 C18a HC1     3       1.347   6.529   0.556  1.00  0.00           C  
ATOM    167 H18a HC1     3       1.416   6.932  -0.327  1.00  0.00           H  
ATOM    168 C18b HC1     3       1.526   7.710   1.525  1.00  0.00           C  
ATOM    169 H18b HC1     3       1.566   7.979   1.732  1.00  0.00           H  
ATOM    170 H18c HC1     3       1.569   7.976   1.735  1.00  0.00           H  
ATOM    171 H18d HC1     3       1.565   7.976   1.735  1.00  0.00           H  
ATOM    172  C19 HC1     3       2.942   5.049   1.854  1.00  0.00           C  
ATOM    173  H19 HC1     3       2.626   5.445   2.624  1.00  0.00           H  
ATOM    174  C20 HC1     3       3.935   4.064   1.943  1.00  0.00           C  
ATOM    175  C1  HC1     4       4.502   3.682   3.308  1.00  0.00           C  
ATOM    176  H1  HC1     4       5.398   3.339   3.145  1.00  0.00           H  
ATOM    177  C1a HC1     4       4.714   4.836   4.302  1.00  0.00           C  
ATOM    178 H1aa HC1     4       4.770   5.088   4.526  1.00  0.00           H  
ATOM    179 H1ab HC1     4       4.772   5.093   4.520  1.00  0.00           H  
ATOM    180 H1ac HC1     4       4.763   5.092   4.523  1.00  0.00           H  
ATOM    181  C2  HC1     4       3.678   2.501   3.813  1.00  0.00           C  
ATOM    182  C3  HC1     4       2.557   2.731   4.623  1.00  0.00           C  
ATOM    183  H3  HC1     4       2.318   3.597   4.829  1.00  0.00           H  
ATOM    184  C4  HC1     4       1.787   1.668   5.118  1.00  0.00           C  
ATOM    185  C5  HC1     4       2.115   0.347   4.742  1.00  0.00           C  
ATOM    186  O5  HC1     4       1.354  -0.698   5.174  1.00  0.00           O  
ATOM    187  C6  HC1     4       3.228   0.101   3.916  1.00  0.00           C  
ATOM    188  C6a HC1     4       4.001   1.176   3.445  1.00  0.00           C  
ATOM    189  O6a HC1     4       5.056   0.922   2.621  1.00  0.00           O  
ATOM    190  C6b HC1     4       4.971   1.112   1.231  1.00  0.00           C  
ATOM    191 H6ba HC1     4       5.580   0.504   0.803  1.00  0.00           H  
ATOM    192 H6bb HC1     4       4.086   0.895   0.927  1.00  0.00           H  
ATOM    193  O7  HC1     4       3.563  -1.173   3.566  1.00  0.00           O  
ATOM    194  C8  HC1     4       4.282  -2.015   4.429  1.00  0.00           C  
ATOM    195  H8a HC1     4       5.105  -2.203   4.000  1.00  0.00           H  
ATOM    196  H8b HC1     4       4.479  -1.516   5.216  1.00  0.00           H  
ATOM    197  C9  HC1     4       3.570  -3.300   4.778  1.00  0.00           C  
ATOM    198  C10 HC1     4       4.039  -4.174   5.716  1.00  0.00           C  
ATOM    199 C10a HC1     4       5.241  -3.974   6.431  1.00  0.00           C  
ATOM    200 O10a HC1     4       5.980  -3.022   6.272  1.00  0.00           O  
ATOM    201 O10b HC1     4       5.557  -4.786   7.237  1.00  0.00           O  
ATOM    202  C11 HC1     4       3.260  -5.314   5.953  1.00  0.00           C  
ATOM    203  H11 HC1     4       3.553  -5.883   6.568  1.00  0.00           H  
ATOM    204  C12 HC1     4       2.060  -5.635   5.306  1.00  0.00           C  
ATOM    205 C12a HC1     4       1.362  -6.814   5.648  1.00  0.00           C  
ATOM    206 O12a HC1     4       0.308  -7.154   5.146  1.00  0.00           O  
ATOM    207 O12b HC1     4       1.827  -7.520   6.481  1.00  0.00           O  
ATOM    208  C13 HC1     4       1.626  -4.756   4.356  1.00  0.00           C  
ATOM    209 C13a HC1     4       2.389  -3.620   4.128  1.00  0.00           C  
ATOM    210 H13a HC1     4       2.096  -3.050   3.513  1.00  0.00           H  
ATOM    211  C14 HC1     4       0.365  -4.972   3.556  1.00  0.00           C  
ATOM    212 H14a HC1     4      -0.396  -4.910   4.118  1.00  0.00           H  
ATOM    213 H14b HC1     4       0.358  -5.843   3.167  1.00  0.00           H  
ATOM    214  O15 HC1     4       0.172  -4.046   2.518  1.00  0.00           O  
ATOM    215  C16 HC1     4       0.051  -4.436   1.219  1.00  0.00           C  
ATOM    216 C16a HC1     4      -1.226  -4.534   0.641  1.00  0.00           C  
ATOM    217 O16a HC1     4      -2.318  -4.208   1.388  1.00  0.00           O  
ATOM    218  C17 HC1     4       1.192  -4.736   0.451  1.00  0.00           C  
ATOM    219  O17 HC1     4       2.429  -4.613   1.010  1.00  0.00           O  
ATOM    220 C17a HC1     4       3.260  -3.505   0.757  1.00  0.00           C  
ATOM    221 H17a HC1     4       2.720  -2.718   0.650  1.00  0.00           H  
ATOM    222 H17b HC1     4       3.823  -3.368   1.523  1.00  0.00           H  
ATOM    223  C18 HC1     4       1.057  -5.160  -0.890  1.00  0.00           C  
ATOM    224 C18a HC1     4       2.281  -5.496  -1.737  1.00  0.00           C  
ATOM    225 H18a HC1     4       2.971  -5.790  -1.117  1.00  0.00           H  
ATOM    226 C18b HC1     4       2.127  -6.674  -2.714  1.00  0.00           C  
ATOM    227 H18b HC1     4       2.087  -6.937  -2.928  1.00  0.00           H  
ATOM    228 H18c HC1     4       2.103  -6.946  -2.919  1.00  0.00           H  
ATOM    229 H18d HC1     4       2.105  -6.934  -2.934  1.00  0.00           H  
ATOM    230  C19 HC1     4      -0.224  -5.233  -1.456  1.00  0.00           C  
ATOM    231  H19 HC1     4      -0.313  -5.467  -2.344  1.00  0.00           H  
ATOM    232  C20 HC1     4      -1.371  -4.953  -0.701  1.00  0.00           C  
ATOM    233  C1  DMA     5       0.373   0.388  -0.023  1.00  0.00           C  
ATOM    234  H1  DMA     5       0.379   0.403  -0.017  1.00  0.00           H  
ATOM    235  H2  DMA     5       0.369   0.401  -0.011  1.00  0.00           H  
ATOM    236  H3  DMA     5       0.374   0.401  -0.010  1.00  0.00           H  
ATOM    237  C2  DMA     5       0.367   0.325  -0.071  1.00  0.00           C  
ATOM    238  O   DMA     5       0.364   0.313  -0.076  1.00  0.00           O  
ATOM    239  N   DMA     5       0.363   0.285  -0.109  1.00  0.00           N  
ATOM    240  C3  DMA     5       0.357   0.226  -0.157  1.00  0.00           C  
ATOM    241  H31 DMA     5       0.356   0.211  -0.169  1.00  0.00           H  
ATOM    242  H32 DMA     5       0.359   0.209  -0.168  1.00  0.00           H  
ATOM    243  H33 DMA     5       0.350   0.216  -0.166  1.00  0.00           H  
ATOM    244  C4  DMA     5       0.367   0.297  -0.105  1.00  0.00           C  
ATOM    245  H41 DMA     5       0.362   0.309  -0.103  1.00  0.00           H  
ATOM    246  H42 DMA     5       0.370   0.289  -0.102  1.00  0.00           H  
ATOM    247  H43 DMA     5       0.372   0.300  -0.108  1.00  0.00           H  
END
