# Supplementary material for: How the water-soluble hemicarcerand incarcerates guests at room temperature decoded with modular simulations
Source: Commun Chem. 2021 Mar 1;4:26. doi: 10.1038/s42004-021-00469-3 (PMC9814894; doi:10.1038/s42004-021-00469-3)
Supplement: Supplementary file 5 — Supplementary Data 3 [file 42004_2021_469_MOESM5_ESM.bz2 › DataS3/363K/avg.c0dea363.pdb]

ATOM      1  C1  HC1     1      -0.951  -6.177  -1.301  1.00  0.00           C  
ATOM      2  H1  HC1     1      -1.103  -6.586  -0.434  1.00  0.00           H  
ATOM      3  C1a HC1     1      -1.118  -7.336  -2.295  1.00  0.00           C  
ATOM      4 H1aa HC1     1      -1.153  -7.598  -2.509  1.00  0.00           H  
ATOM      5 H1ab HC1     1      -1.158  -7.599  -2.506  1.00  0.00           H  
ATOM      6 H1ac HC1     1      -1.160  -7.598  -2.515  1.00  0.00           H  
ATOM      7  C2  HC1     1      -1.953  -5.036  -1.422  1.00  0.00           C  
ATOM      8  C3  HC1     1      -2.373  -4.605  -2.688  1.00  0.00           C  
ATOM      9  H3  HC1     1      -2.032  -5.014  -3.438  1.00  0.00           H  
ATOM     10  C4  HC1     1      -3.299  -3.565  -2.832  1.00  0.00           C  
ATOM     11  C5  HC1     1      -3.765  -2.896  -1.680  1.00  0.00           C  
ATOM     12  O5  HC1     1      -4.642  -1.860  -1.785  1.00  0.00           O  
ATOM     13  C6  HC1     1      -3.329  -3.296  -0.408  1.00  0.00           C  
ATOM     14  C6a HC1     1      -2.430  -4.366  -0.278  1.00  0.00           C  
ATOM     15  O6a HC1     1      -2.022  -4.744   0.965  1.00  0.00           O  
ATOM     16  C6b HC1     1      -0.788  -4.360   1.509  1.00  0.00           C  
ATOM     17 H6ba HC1     1      -0.586  -3.462   1.240  1.00  0.00           H  
ATOM     18 H6bb HC1     1      -0.870  -4.378   2.466  1.00  0.00           H  
ATOM     19  O7  HC1     1      -3.757  -2.633   0.700  1.00  0.00           O  
ATOM     20  C8  HC1     1      -4.871  -3.046   1.421  1.00  0.00           C  
ATOM     21  H8a HC1     1      -5.431  -3.474   0.847  1.00  0.00           H  
ATOM     22  H8b HC1     1      -4.567  -3.665   2.008  1.00  0.00           H  
ATOM     23  C9  HC1     1      -5.591  -1.970   2.131  1.00  0.00           C  
ATOM     24  C10 HC1     1      -6.414  -2.218   3.140  1.00  0.00           C  
ATOM     25 C10a HC1     1      -6.709  -3.505   3.611  1.00  0.00           C  
ATOM     26 O10a HC1     1      -6.285  -4.516   3.157  1.00  0.00           O  
ATOM     27 O10b HC1     1      -7.421  -3.614   4.501  1.00  0.00           O  
ATOM     28  C11 HC1     1      -6.985  -1.108   3.707  1.00  0.00           C  
ATOM     29  H11 HC1     1      -7.527  -1.260   4.357  1.00  0.00           H  
ATOM     30  C12 HC1     1      -6.785   0.220   3.334  1.00  0.00           C  
ATOM     31 C12a HC1     1      -7.441   1.243   3.977  1.00  0.00           C  
ATOM     32 O12a HC1     1      -7.380   2.412   3.678  1.00  0.00           O  
ATOM     33 O12b HC1     1      -8.115   0.947   4.857  1.00  0.00           O  
ATOM     34  C13 HC1     1      -5.948   0.438   2.337  1.00  0.00           C  
ATOM     35 C13a HC1     1      -5.403  -0.657   1.752  1.00  0.00           C  
ATOM     36 H13a HC1     1      -4.879  -0.503   1.091  1.00  0.00           H  
ATOM     37  C14 HC1     1      -5.540   1.798   1.852  1.00  0.00           C  
ATOM     38 H14a HC1     1      -5.766   2.486   2.458  1.00  0.00           H  
ATOM     39 H14b HC1     1      -5.969   1.993   1.038  1.00  0.00           H  
ATOM     40  O15 HC1     1      -4.161   1.879   1.626  1.00  0.00           O  
ATOM     41  C16 HC1     1      -3.363   2.719   2.341  1.00  0.00           C  
ATOM     42 C16a HC1     1      -3.025   3.974   1.813  1.00  0.00           C  
ATOM     43 O16a HC1     1      -3.526   4.339   0.599  1.00  0.00           O  
ATOM     44  C17 HC1     1      -2.862   2.328   3.595  1.00  0.00           C  
ATOM     45  O17 HC1     1      -3.210   1.114   4.105  1.00  0.00           O  
ATOM     46 C17a HC1     1      -2.372  -0.012   4.068  1.00  0.00           C  
ATOM     47 H17a HC1     1      -1.887  -0.028   3.241  1.00  0.00           H  
ATOM     48 H17b HC1     1      -2.928  -0.794   4.103  1.00  0.00           H  
ATOM     49  C18 HC1     1      -2.012   3.189   4.322  1.00  0.00           C  
ATOM     50 C18a HC1     1      -1.441   2.777   5.675  1.00  0.00           C  
ATOM     51 H18a HC1     1      -2.086   2.164   6.069  1.00  0.00           H  
ATOM     52 C18b HC1     1      -1.300   3.897   6.721  1.00  0.00           C  
ATOM     53 H18b HC1     1      -1.272   4.134   6.966  1.00  0.00           H  
ATOM     54 H18c HC1     1      -1.286   4.148   6.953  1.00  0.00           H  
ATOM     55 H18d HC1     1      -1.262   4.146   6.951  1.00  0.00           H  
ATOM     56  C19 HC1     1      -1.650   4.420   3.760  1.00  0.00           C  
ATOM     57  H19 HC1     1      -1.061   4.966   4.212  1.00  0.00           H  
ATOM     58  C20 HC1     1      -2.168   4.840   2.526  1.00  0.00           C  
ATOM     59  C1  HC1     2      -1.759   6.191   1.952  1.00  0.00           C  
ATOM     60  H1  HC1     2      -2.485   6.473   1.371  1.00  0.00           H  
ATOM     61  C1a HC1     2      -1.619   7.340   2.962  1.00  0.00           C  
ATOM     62 H1aa HC1     2      -1.597   7.605   3.180  1.00  0.00           H  
ATOM     63 H1ab HC1     2      -1.595   7.593   3.190  1.00  0.00           H  
ATOM     64 H1ac HC1     2      -1.584   7.599   3.182  1.00  0.00           H  
ATOM     65  C2  HC1     2      -0.557   5.939   1.051  1.00  0.00           C  
ATOM     66  C3  HC1     2       0.739   6.061   1.569  1.00  0.00           C  
ATOM     67  H3  HC1     2       0.855   6.284   2.455  1.00  0.00           H  
ATOM     68  C4  HC1     2       1.868   5.857   0.763  1.00  0.00           C  
ATOM     69  C5  HC1     2       1.688   5.461  -0.579  1.00  0.00           C  
ATOM     70  O5  HC1     2       2.762   5.231  -1.383  1.00  0.00           O  
ATOM     71  C6  HC1     2       0.396   5.292  -1.101  1.00  0.00           C  
ATOM     72  C6a HC1     2      -0.726   5.535  -0.291  1.00  0.00           C  
ATOM     73  O6a HC1     2      -1.973   5.380  -0.815  1.00  0.00           O  
ATOM     74  C6b HC1     2      -2.777   4.252  -0.584  1.00  0.00           C  
ATOM     75 H6ba HC1     2      -3.391   4.170  -1.321  1.00  0.00           H  
ATOM     76 H6bb HC1     2      -2.229   3.465  -0.561  1.00  0.00           H  
ATOM     77  O7  HC1     2       0.236   4.876  -2.387  1.00  0.00           O  
ATOM     78  C8  HC1     2       0.094   5.774  -3.442  1.00  0.00           C  
ATOM     79  H8a HC1     2       0.026   6.611  -3.107  1.00  0.00           H  
ATOM     80  H8b HC1     2       0.854   5.753  -3.909  1.00  0.00           H  
ATOM     81  C9  HC1     2      -1.022   5.471  -4.303  1.00  0.00           C  
ATOM     82  C10 HC1     2      -1.461   6.271  -4.978  1.00  0.00           C  
ATOM     83 C10a HC1     2      -0.916   7.493  -4.995  1.00  0.00           C  
ATOM     84 O10a HC1     2       0.002   7.966  -4.453  1.00  0.00           O  
ATOM     85 O10b HC1     2      -1.377   8.106  -5.590  1.00  0.00           O  
ATOM     86  C11 HC1     2      -2.516   5.824  -5.686  1.00  0.00           C  
ATOM     87  H11 HC1     2      -2.815   6.335  -6.125  1.00  0.00           H  
ATOM     88  C12 HC1     2      -3.146   4.639  -5.764  1.00  0.00           C  
ATOM     89 C12a HC1     2      -4.210   4.317  -6.519  1.00  0.00           C  
ATOM     90 O12a HC1     2      -4.822   3.337  -6.651  1.00  0.00           O  
ATOM     91 O12b HC1     2      -4.535   5.057  -7.061  1.00  0.00           O  
ATOM     92  C13 HC1     2      -2.677   3.857  -5.087  1.00  0.00           C  
ATOM     93 C13a HC1     2      -1.639   4.304  -4.393  1.00  0.00           C  
ATOM     94 H13a HC1     2      -1.342   3.796  -3.962  1.00  0.00           H  
ATOM     95  C14 HC1     2      -3.215   2.525  -5.042  1.00  0.00           C  
ATOM     96 H14a HC1     2      -3.285   2.188  -5.871  1.00  0.00           H  
ATOM     97 H14b HC1     2      -4.035   2.540  -4.708  1.00  0.00           H  
ATOM     98  O15 HC1     2      -2.480   1.640  -4.259  1.00  0.00           O  
ATOM     99  C16 HC1     2      -2.228   0.363  -4.656  1.00  0.00           C  
ATOM    100 C16a HC1     2      -1.084   0.074  -5.418  1.00  0.00           C  
ATOM    101 O16a HC1     2      -0.253   1.090  -5.783  1.00  0.00           O  
ATOM    102  C17 HC1     2      -3.100  -0.668  -4.277  1.00  0.00           C  
ATOM    103  O17 HC1     2      -4.203  -0.367  -3.539  1.00  0.00           O  
ATOM    104 C17a HC1     2      -4.259  -0.560  -2.152  1.00  0.00           C  
ATOM    105 H17a HC1     2      -3.407  -0.349  -1.766  1.00  0.00           H  
ATOM    106 H17b HC1     2      -4.908   0.052  -1.796  1.00  0.00           H  
ATOM    107  C18 HC1     2      -2.827  -2.000  -4.651  1.00  0.00           C  
ATOM    108 C18a HC1     2      -3.744  -3.138  -4.225  1.00  0.00           C  
ATOM    109 H18a HC1     2      -4.630  -2.752  -4.123  1.00  0.00           H  
ATOM    110 C18b HC1     2      -3.945  -4.266  -5.247  1.00  0.00           C  
ATOM    111 H18b HC1     2      -4.013  -4.508  -5.479  1.00  0.00           H  
ATOM    112 H18c HC1     2      -3.994  -4.527  -5.462  1.00  0.00           H  
ATOM    113 H18d HC1     2      -3.983  -4.510  -5.487  1.00  0.00           H  
ATOM    114  C19 HC1     2      -1.667  -2.278  -5.385  1.00  0.00           C  
ATOM    115  H19 HC1     2      -1.468  -3.151  -5.597  1.00  0.00           H  
ATOM    116  C20 HC1     2      -0.807  -1.254  -5.803  1.00  0.00           C  
ATOM    117  C1  HC1     3       0.437  -1.596  -6.614  1.00  0.00           C  
ATOM    118  H1  HC1     3       0.646  -0.805  -7.139  1.00  0.00           H  
ATOM    119  C1a HC1     3       0.277  -2.709  -7.660  1.00  0.00           C  
ATOM    120 H1aa HC1     3       0.247  -2.961  -7.887  1.00  0.00           H  
ATOM    121 H1ab HC1     3       0.227  -2.947  -7.902  1.00  0.00           H  
ATOM    122 H1ac HC1     3       0.256  -2.944  -7.904  1.00  0.00           H  
ATOM    123  C2  HC1     3       1.578  -1.767  -5.619  1.00  0.00           C  
ATOM    124  C3  HC1     3       1.873  -3.035  -5.109  1.00  0.00           C  
ATOM    125  H3  HC1     3       1.370  -3.757  -5.379  1.00  0.00           H  
ATOM    126  C4  HC1     3       2.923  -3.230  -4.204  1.00  0.00           C  
ATOM    127  C5  HC1     3       3.651  -2.111  -3.747  1.00  0.00           C  
ATOM    128  O5  HC1     3       4.658  -2.262  -2.844  1.00  0.00           O  
ATOM    129  C6  HC1     3       3.341  -0.825  -4.221  1.00  0.00           C  
ATOM    130  C6a HC1     3       2.314  -0.654  -5.162  1.00  0.00           C  
ATOM    131  O6a HC1     3       2.036   0.597  -5.620  1.00  0.00           O  
ATOM    132  C6b HC1     3       0.964   1.360  -5.133  1.00  0.00           C  
ATOM    133 H6ba HC1     3       0.869   1.212  -4.189  1.00  0.00           H  
ATOM    134 H6bb HC1     3       1.172   2.288  -5.271  1.00  0.00           H  
ATOM    135  O7  HC1     3       4.021   0.259  -3.757  1.00  0.00           O  
ATOM    136  C8  HC1     3       5.205   0.699  -4.346  1.00  0.00           C  
ATOM    137  H8a HC1     3       5.484   0.082  -4.935  1.00  0.00           H  
ATOM    138  H8b HC1     3       5.007   1.419  -4.818  1.00  0.00           H  
ATOM    139  C9  HC1     3       6.243   0.998  -3.402  1.00  0.00           C  
ATOM    140  C10 HC1     3       7.299   1.161  -3.762  1.00  0.00           C  
ATOM    141 C10a HC1     3       7.570   1.086  -5.070  1.00  0.00           C  
ATOM    142 O10a HC1     3       6.922   0.893  -6.015  1.00  0.00           O  
ATOM    143 O10b HC1     3       8.498   1.227  -5.269  1.00  0.00           O  
ATOM    144  C11 HC1     3       8.139   1.413  -2.745  1.00  0.00           C  
ATOM    145  H11 HC1     3       8.830   1.518  -2.969  1.00  0.00           H  
ATOM    146  C12 HC1     3       7.991   1.514  -1.411  1.00  0.00           C  
ATOM    147 C12a HC1     3       8.926   1.763  -0.491  1.00  0.00           C  
ATOM    148 O12a HC1     3       8.904   1.851   0.671  1.00  0.00           O  
ATOM    149 O12b HC1     3       9.800   1.892  -0.872  1.00  0.00           O  
ATOM    150  C13 HC1     3       6.925   1.359  -1.087  1.00  0.00           C  
ATOM    151 C13a HC1     3       6.102   1.108  -2.090  1.00  0.00           C  
ATOM    152 H13a HC1     3       5.424   1.006  -1.871  1.00  0.00           H  
ATOM    153  C14 HC1     3       6.572   1.447   0.306  1.00  0.00           C  
ATOM    154 H14a HC1     3       6.969   2.157   0.692  1.00  0.00           H  
ATOM    155 H14b HC1     3       6.868   0.730   0.737  1.00  0.00           H  
ATOM    156  O15 HC1     3       5.203   1.521   0.532  1.00  0.00           O  
ATOM    157  C16 HC1     3       4.660   2.423   1.395  1.00  0.00           C  
ATOM    158 C16a HC1     3       4.449   2.065   2.737  1.00  0.00           C  
ATOM    159 O16a HC1     3       4.824   0.826   3.161  1.00  0.00           O  
ATOM    160  C17 HC1     3       4.286   3.701   0.941  1.00  0.00           C  
ATOM    161  O17 HC1     3       4.504   4.036  -0.360  1.00  0.00           O  
ATOM    162 C17a HC1     3       3.495   4.035  -1.341  1.00  0.00           C  
ATOM    163 H17a HC1     3       3.912   3.913  -2.198  1.00  0.00           H  
ATOM    164 H17b HC1     3       2.897   3.299  -1.191  1.00  0.00           H  
ATOM    165  C18 HC1     3       3.693   4.623   1.831  1.00  0.00           C  
ATOM    166 C18a HC1     3       3.263   6.007   1.359  1.00  0.00           C  
ATOM    167 H18a HC1     3       3.850   6.240   0.622  1.00  0.00           H  
ATOM    168 C18b HC1     3       3.454   7.154   2.363  1.00  0.00           C  
ATOM    169 H18b HC1     3       3.495   7.423   2.574  1.00  0.00           H  
ATOM    170 H18c HC1     3       3.515   7.410   2.576  1.00  0.00           H  
ATOM    171 H18d HC1     3       3.496   7.401   2.592  1.00  0.00           H  
ATOM    172  C19 HC1     3       3.450   4.234   3.154  1.00  0.00           C  
ATOM    173  H19 HC1     3       3.023   4.818   3.723  1.00  0.00           H  
ATOM    174  C20 HC1     3       3.848   2.978   3.628  1.00  0.00           C  
ATOM    175  C1  HC1     4       3.578   2.595   5.078  1.00  0.00           C  
ATOM    176  H1  HC1     4       4.249   1.935   5.317  1.00  0.00           H  
ATOM    177  C1a HC1     4       3.764   3.711   6.120  1.00  0.00           C  
ATOM    178 H1aa HC1     4       3.828   3.951   6.352  1.00  0.00           H  
ATOM    179 H1ab HC1     4       3.802   3.967   6.344  1.00  0.00           H  
ATOM    180 H1ac HC1     4       3.800   3.946   6.366  1.00  0.00           H  
ATOM    181  C2  HC1     4       2.236   1.870   5.100  1.00  0.00           C  
ATOM    182  C3  HC1     4       1.061   2.593   5.346  1.00  0.00           C  
ATOM    183  H3  HC1     4       1.112   3.501   5.482  1.00  0.00           H  
ATOM    184  C4  HC1     4      -0.187   1.960   5.394  1.00  0.00           C  
ATOM    185  C5  HC1     4      -0.266   0.575   5.126  1.00  0.00           C  
ATOM    186  O5  HC1     4      -1.468  -0.065   5.141  1.00  0.00           O  
ATOM    187  C6  HC1     4       0.896  -0.154   4.836  1.00  0.00           C  
ATOM    188  C6a HC1     4       2.147   0.489   4.826  1.00  0.00           C  
ATOM    189  O6a HC1     4       3.270  -0.232   4.559  1.00  0.00           O  
ATOM    190  C6b HC1     4       3.915  -0.231   3.312  1.00  0.00           C  
ATOM    191 H6ba HC1     4       4.402  -1.056   3.227  1.00  0.00           H  
ATOM    192 H6bb HC1     4       3.263  -0.195   2.608  1.00  0.00           H  
ATOM    193  O7  HC1     4       0.803  -1.479   4.543  1.00  0.00           O  
ATOM    194  C8  HC1     4       0.992  -2.462   5.519  1.00  0.00           C  
ATOM    195  H8a HC1     4       1.075  -2.025   6.351  1.00  0.00           H  
ATOM    196  H8b HC1     4       0.210  -2.973   5.553  1.00  0.00           H  
ATOM    197  C9  HC1     4       2.166  -3.334   5.212  1.00  0.00           C  
ATOM    198  C10 HC1     4       3.052  -3.712   6.097  1.00  0.00           C  
ATOM    199 C10a HC1     4       2.932  -3.399   7.430  1.00  0.00           C  
ATOM    200 O10a HC1     4       2.008  -2.821   7.941  1.00  0.00           O  
ATOM    201 O10b HC1     4       3.775  -3.741   8.108  1.00  0.00           O  
ATOM    202  C11 HC1     4       4.122  -4.457   5.617  1.00  0.00           C  
ATOM    203  H11 HC1     4       4.701  -4.709   6.186  1.00  0.00           H  
ATOM    204  C12 HC1     4       4.346  -4.854   4.323  1.00  0.00           C  
ATOM    205 C12a HC1     4       5.464  -5.617   3.975  1.00  0.00           C  
ATOM    206 O12a HC1     4       5.716  -6.024   2.889  1.00  0.00           O  
ATOM    207 O12b HC1     4       6.205  -5.886   4.794  1.00  0.00           O  
ATOM    208  C13 HC1     4       3.433  -4.470   3.460  1.00  0.00           C  
ATOM    209 C13a HC1     4       2.369  -3.745   3.935  1.00  0.00           C  
ATOM    210 H13a HC1     4       1.776  -3.509   3.373  1.00  0.00           H  
ATOM    211  C14 HC1     4       3.535  -4.784   2.023  1.00  0.00           C  
ATOM    212 H14a HC1     4       3.319  -5.657   1.876  1.00  0.00           H  
ATOM    213 H14b HC1     4       4.385  -4.668   1.732  1.00  0.00           H  
ATOM    214  O15 HC1     4       2.736  -4.009   1.194  1.00  0.00           O  
ATOM    215  C16 HC1     4       2.236  -4.481   0.020  1.00  0.00           C  
ATOM    216 C16a HC1     4       0.966  -5.081  -0.013  1.00  0.00           C  
ATOM    217 O16a HC1     4       0.264  -5.213   1.146  1.00  0.00           O  
ATOM    218  C17 HC1     4       2.980  -4.349  -1.162  1.00  0.00           C  
ATOM    219  O17 HC1     4       4.213  -3.775  -1.108  1.00  0.00           O  
ATOM    220 C17a HC1     4       4.443  -2.439  -1.467  1.00  0.00           C  
ATOM    221 H17a HC1     4       3.703  -1.898  -1.183  1.00  0.00           H  
ATOM    222 H17b HC1     4       5.231  -2.139  -1.004  1.00  0.00           H  
ATOM    223  C18 HC1     4       2.453  -4.800  -2.388  1.00  0.00           C  
ATOM    224 C18a HC1     4       3.230  -4.630  -3.688  1.00  0.00           C  
ATOM    225 H18a HC1     4       4.171  -4.634  -3.447  1.00  0.00           H  
ATOM    226 C18b HC1     4       3.102  -5.772  -4.707  1.00  0.00           C  
ATOM    227 H18b HC1     4       3.075  -6.030  -4.926  1.00  0.00           H  
ATOM    228 H18c HC1     4       3.088  -6.030  -4.935  1.00  0.00           H  
ATOM    229 H18d HC1     4       3.076  -6.022  -4.937  1.00  0.00           H  
ATOM    230  C19 HC1     4       1.170  -5.362  -2.413  1.00  0.00           C  
ATOM    231  H19 HC1     4       0.808  -5.623  -3.217  1.00  0.00           H  
ATOM    232  C20 HC1     4       0.432  -5.541  -1.235  1.00  0.00           C  
ATOM    233  C1  DEA     5       0.098  -1.530  -1.850  1.00  0.00           C  
ATOM    234  H11 DEA     5       0.073  -1.730  -2.049  1.00  0.00           H  
ATOM    235  H12 DEA     5       0.079  -1.733  -2.038  1.00  0.00           H  
ATOM    236  H13 DEA     5       0.078  -1.718  -2.029  1.00  0.00           H  
ATOM    237  C2  DEA     5       0.189  -0.644  -0.993  1.00  0.00           C  
ATOM    238  H21 DEA     5       0.138  -0.660  -1.011  1.00  0.00           H  
ATOM    239  H22 DEA     5       0.202  -0.673  -0.956  1.00  0.00           H  
ATOM    240  N   DEA     5       0.327   0.263  -0.209  1.00  0.00           N  
ATOM    241  H1  DEA     5       0.310   0.291  -0.230  1.00  0.00           H  
ATOM    242  H2  DEA     5       0.363   0.255  -0.228  1.00  0.00           H  
ATOM    243  C3  DEA     5       0.441   1.137   0.625  1.00  0.00           C  
ATOM    244  H31 DEA     5       0.406   1.128   0.634  1.00  0.00           H  
ATOM    245  H32 DEA     5       0.468   1.140   0.668  1.00  0.00           H  
ATOM    246  C4  DEA     5       0.573   2.065   1.423  1.00  0.00           C  
ATOM    247  H41 DEA     5       0.611   2.268   1.596  1.00  0.00           H  
ATOM    248  H42 DEA     5       0.599   2.267   1.609  1.00  0.00           H  
ATOM    249  H43 DEA     5       0.596   2.276   1.595  1.00  0.00           H  
END
