# Supplementary material for: How the water-soluble hemicarcerand incarcerates guests at room temperature decoded with modular simulations
Source: Commun Chem. 2021 Mar 1;4:26. doi: 10.1038/s42004-021-00469-3 (PMC9814894; doi:10.1038/s42004-021-00469-3)
Supplement: Supplementary file 5 — Supplementary Data 3 [file 42004_2021_469_MOESM5_ESM.bz2 › DataS3/363K/avg.c0dma363.pdb]

ATOM      1  C1  HC1     1      -2.743  -5.071  -1.354  1.00  0.00           C  
ATOM      2  H1  HC1     1      -3.369  -5.250  -0.630  1.00  0.00           H  
ATOM      3  C1a HC1     1      -2.947  -6.246  -2.327  1.00  0.00           C  
ATOM      4 H1aa HC1     1      -3.002  -6.510  -2.536  1.00  0.00           H  
ATOM      5 H1ab HC1     1      -2.997  -6.505  -2.542  1.00  0.00           H  
ATOM      6 H1ac HC1     1      -2.993  -6.510  -2.535  1.00  0.00           H  
ATOM      7  C2  HC1     1      -3.090  -3.685  -1.888  1.00  0.00           C  
ATOM      8  C3  HC1     1      -2.777  -3.350  -3.213  1.00  0.00           C  
ATOM      9  H3  HC1     1      -2.348  -3.969  -3.744  1.00  0.00           H  
ATOM     10  C4  HC1     1      -3.104  -2.095  -3.744  1.00  0.00           C  
ATOM     11  C5  HC1     1      -3.706  -1.130  -2.906  1.00  0.00           C  
ATOM     12  O5  HC1     1      -3.992   0.116  -3.378  1.00  0.00           O  
ATOM     13  C6  HC1     1      -4.006  -1.440  -1.570  1.00  0.00           C  
ATOM     14  C6a HC1     1      -3.688  -2.712  -1.058  1.00  0.00           C  
ATOM     15  O6a HC1     1      -3.960  -2.998   0.248  1.00  0.00           O  
ATOM     16  C6b HC1     1      -2.963  -2.983   1.240  1.00  0.00           C  
ATOM     17 H6ba HC1     1      -2.322  -2.298   1.038  1.00  0.00           H  
ATOM     18 H6bb HC1     1      -3.373  -2.758   2.078  1.00  0.00           H  
ATOM     19  O7  HC1     1      -4.598  -0.503  -0.779  1.00  0.00           O  
ATOM     20  C8  HC1     1      -5.979  -0.508  -0.531  1.00  0.00           C  
ATOM     21  H8a HC1     1      -6.324   0.288  -0.906  1.00  0.00           H  
ATOM     22  H8b HC1     1      -6.353  -1.235  -1.019  1.00  0.00           H  
ATOM     23  C9  HC1     1      -6.347  -0.601   0.928  1.00  0.00           C  
ATOM     24  C10 HC1     1      -7.628  -0.770   1.357  1.00  0.00           C  
ATOM     25 C10a HC1     1      -8.732  -0.851   0.481  1.00  0.00           C  
ATOM     26 O10a HC1     1      -8.654  -0.763  -0.728  1.00  0.00           O  
ATOM     27 O10b HC1     1      -9.808  -1.010   0.948  1.00  0.00           O  
ATOM     28  C11 HC1     1      -7.817  -0.864   2.740  1.00  0.00           C  
ATOM     29  H11 HC1     1      -8.647  -0.981   3.027  1.00  0.00           H  
ATOM     30  C12 HC1     1      -6.813  -0.787   3.712  1.00  0.00           C  
ATOM     31 C12a HC1     1      -7.138  -0.908   5.079  1.00  0.00           C  
ATOM     32 O12a HC1     1      -6.324  -0.872   5.980  1.00  0.00           O  
ATOM     33 O12b HC1     1      -8.273  -1.060   5.375  1.00  0.00           O  
ATOM     34  C13 HC1     1      -5.544  -0.596   3.258  1.00  0.00           C  
ATOM     35 C13a HC1     1      -5.351  -0.515   1.888  1.00  0.00           C  
ATOM     36 H13a HC1     1      -4.522  -0.396   1.602  1.00  0.00           H  
ATOM     37  C14 HC1     1      -4.357  -0.467   4.181  1.00  0.00           C  
ATOM     38 H14a HC1     1      -4.189  -1.290   4.615  1.00  0.00           H  
ATOM     39 H14b HC1     1      -4.525   0.179   4.856  1.00  0.00           H  
ATOM     40  O15 HC1     1      -3.164  -0.103   3.540  1.00  0.00           O  
ATOM     41  C16 HC1     1      -2.472   1.018   3.886  1.00  0.00           C  
ATOM     42 C16a HC1     1      -2.864   2.279   3.399  1.00  0.00           C  
ATOM     43 O16a HC1     1      -3.933   2.372   2.559  1.00  0.00           O  
ATOM     44  C17 HC1     1      -1.356   0.910   4.731  1.00  0.00           C  
ATOM     45  O17 HC1     1      -0.973  -0.322   5.166  1.00  0.00           O  
ATOM     46 C17a HC1     1       0.110  -1.007   4.588  1.00  0.00           C  
ATOM     47 H17a HC1     1       0.147  -0.821   3.649  1.00  0.00           H  
ATOM     48 H17b HC1     1      -0.038  -1.950   4.690  1.00  0.00           H  
ATOM     49  C18 HC1     1      -0.637   2.065   5.112  1.00  0.00           C  
ATOM     50 C18a HC1     1       0.583   1.969   6.025  1.00  0.00           C  
ATOM     51 H18a HC1     1       0.452   1.175   6.571  1.00  0.00           H  
ATOM     52 C18b HC1     1       0.759   3.106   7.046  1.00  0.00           C  
ATOM     53 H18b HC1     1       0.799   3.347   7.284  1.00  0.00           H  
ATOM     54 H18c HC1     1       0.788   3.355   7.278  1.00  0.00           H  
ATOM     55 H18d HC1     1       0.803   3.357   7.273  1.00  0.00           H  
ATOM     56  C19 HC1     1      -1.031   3.312   4.607  1.00  0.00           C  
ATOM     57  H19 HC1     1      -0.539   4.061   4.821  1.00  0.00           H  
ATOM     58  C20 HC1     1      -2.154   3.439   3.778  1.00  0.00           C  
ATOM     59  C1  HC1     2      -2.567   4.817   3.266  1.00  0.00           C  
ATOM     60  H1  HC1     2      -3.521   4.769   3.091  1.00  0.00           H  
ATOM     61  C1a HC1     2      -2.424   5.981   4.262  1.00  0.00           C  
ATOM     62 H1aa HC1     2      -2.393   6.239   4.483  1.00  0.00           H  
ATOM     63 H1ab HC1     2      -2.400   6.244   4.478  1.00  0.00           H  
ATOM     64 H1ac HC1     2      -2.403   6.238   4.487  1.00  0.00           H  
ATOM     65  C2  HC1     2      -1.893   5.004   1.911  1.00  0.00           C  
ATOM     66  C3  HC1     2      -0.638   5.628   1.836  1.00  0.00           C  
ATOM     67  H3  HC1     2      -0.228   5.907   2.612  1.00  0.00           H  
ATOM     68  C4  HC1     2       0.002   5.829   0.607  1.00  0.00           C  
ATOM     69  C5  HC1     2      -0.602   5.338  -0.572  1.00  0.00           C  
ATOM     70  O5  HC1     2       0.024   5.482  -1.774  1.00  0.00           O  
ATOM     71  C6  HC1     2      -1.852   4.694  -0.512  1.00  0.00           C  
ATOM     72  C6a HC1     2      -2.489   4.519   0.726  1.00  0.00           C  
ATOM     73  O6a HC1     2      -3.685   3.868   0.769  1.00  0.00           O  
ATOM     74  C6b HC1     2      -3.784   2.524   1.168  1.00  0.00           C  
ATOM     75 H6ba HC1     2      -4.547   2.134   0.737  1.00  0.00           H  
ATOM     76 H6bb HC1     2      -3.008   2.042   0.875  1.00  0.00           H  
ATOM     77  O7  HC1     2      -2.449   4.235  -1.647  1.00  0.00           O  
ATOM     78  C8  HC1     2      -3.168   5.083  -2.503  1.00  0.00           C  
ATOM     79  H8a HC1     2      -4.064   4.785  -2.487  1.00  0.00           H  
ATOM     80  H8b HC1     2      -3.154   5.954  -2.121  1.00  0.00           H  
ATOM     81  C9  HC1     2      -2.654   5.117  -3.920  1.00  0.00           C  
ATOM     82  C10 HC1     2      -3.122   5.989  -4.851  1.00  0.00           C  
ATOM     83 C10a HC1     2      -4.146   6.923  -4.591  1.00  0.00           C  
ATOM     84 O10a HC1     2      -4.719   7.033  -3.527  1.00  0.00           O  
ATOM     85 O10b HC1     2      -4.478   7.645  -5.465  1.00  0.00           O  
ATOM     86  C11 HC1     2      -2.534   5.923  -6.119  1.00  0.00           C  
ATOM     87  H11 HC1     2      -2.827   6.490  -6.729  1.00  0.00           H  
ATOM     88  C12 HC1     2      -1.523   5.036  -6.510  1.00  0.00           C  
ATOM     89 C12a HC1     2      -1.007   5.080  -7.821  1.00  0.00           C  
ATOM     90 O12a HC1     2      -0.122   4.360  -8.233  1.00  0.00           O  
ATOM     91 O12b HC1     2      -1.457   5.872  -8.572  1.00  0.00           O  
ATOM     92  C13 HC1     2      -1.089   4.160  -5.565  1.00  0.00           C  
ATOM     93 C13a HC1     2      -1.661   4.232  -4.306  1.00  0.00           C  
ATOM     94 H13a HC1     2      -1.368   3.664  -3.694  1.00  0.00           H  
ATOM     95  C14 HC1     2      -0.024   3.129  -5.838  1.00  0.00           C  
ATOM     96 H14a HC1     2       0.809   3.549  -5.988  1.00  0.00           H  
ATOM     97 H14b HC1     2      -0.233   2.630  -6.621  1.00  0.00           H  
ATOM     98  O15 HC1     2       0.171   2.210  -4.794  1.00  0.00           O  
ATOM     99  C16 HC1     2       0.030   0.867  -4.981  1.00  0.00           C  
ATOM    100 C16a HC1     2       1.170   0.071  -5.174  1.00  0.00           C  
ATOM    101 O16a HC1     2       2.401   0.656  -5.142  1.00  0.00           O  
ATOM    102  C17 HC1     2      -1.246   0.276  -4.977  1.00  0.00           C  
ATOM    103  O17 HC1     2      -2.347   1.052  -4.764  1.00  0.00           O  
ATOM    104 C17a HC1     2      -3.000   1.100  -3.519  1.00  0.00           C  
ATOM    105 H17a HC1     2      -2.354   1.014  -2.815  1.00  0.00           H  
ATOM    106 H17b HC1     2      -3.412   1.962  -3.428  1.00  0.00           H  
ATOM    107  C18 HC1     2      -1.387  -1.113  -5.192  1.00  0.00           C  
ATOM    108 C18a HC1     2      -2.763  -1.775  -5.197  1.00  0.00           C  
ATOM    109 H18a HC1     2      -3.394  -1.091  -5.480  1.00  0.00           H  
ATOM    110 C18b HC1     2      -2.965  -2.915  -6.208  1.00  0.00           C  
ATOM    111 H18b HC1     2      -3.016  -3.163  -6.439  1.00  0.00           H  
ATOM    112 H18c HC1     2      -3.018  -3.167  -6.432  1.00  0.00           H  
ATOM    113 H18d HC1     2      -3.011  -3.166  -6.435  1.00  0.00           H  
ATOM    114  C19 HC1     2      -0.238  -1.898  -5.362  1.00  0.00           C  
ATOM    115  H19 HC1     2      -0.323  -2.810  -5.457  1.00  0.00           H  
ATOM    116  C20 HC1     2       1.040  -1.319  -5.385  1.00  0.00           C  
ATOM    117  C1  HC1     3       2.267  -2.203  -5.591  1.00  0.00           C  
ATOM    118  H1  HC1     3       2.952  -1.632  -5.975  1.00  0.00           H  
ATOM    119  C1a HC1     3       2.114  -3.349  -6.606  1.00  0.00           C  
ATOM    120 H1aa HC1     3       2.090  -3.598  -6.837  1.00  0.00           H  
ATOM    121 H1ab HC1     3       2.087  -3.604  -6.830  1.00  0.00           H  
ATOM    122 H1ac HC1     3       2.079  -3.599  -6.837  1.00  0.00           H  
ATOM    123  C2  HC1     3       2.766  -2.596  -4.202  1.00  0.00           C  
ATOM    124  C3  HC1     3       2.322  -3.787  -3.614  1.00  0.00           C  
ATOM    125  H3  HC1     3       1.717  -4.315  -4.064  1.00  0.00           H  
ATOM    126  C4  HC1     3       2.779  -4.189  -2.350  1.00  0.00           C  
ATOM    127  C5  HC1     3       3.658  -3.345  -1.636  1.00  0.00           C  
ATOM    128  O5  HC1     3       4.083  -3.684  -0.386  1.00  0.00           O  
ATOM    129  C6  HC1     3       4.096  -2.137  -2.202  1.00  0.00           C  
ATOM    130  C6a HC1     3       3.641  -1.756  -3.478  1.00  0.00           C  
ATOM    131  O6a HC1     3       4.050  -0.570  -4.011  1.00  0.00           O  
ATOM    132  C6b HC1     3       3.231   0.574  -4.013  1.00  0.00           C  
ATOM    133 H6ba HC1     3       2.697   0.587  -3.216  1.00  0.00           H  
ATOM    134 H6bb HC1     3       3.796   1.350  -3.994  1.00  0.00           H  
ATOM    135  O7  HC1     3       4.954  -1.340  -1.507  1.00  0.00           O  
ATOM    136  C8  HC1     3       6.335  -1.339  -1.761  1.00  0.00           C  
ATOM    137  H8a HC1     3       6.753  -1.655  -0.974  1.00  0.00           H  
ATOM    138  H8b HC1     3       6.499  -1.978  -2.446  1.00  0.00           H  
ATOM    139  C9  HC1     3       6.893   0.008  -2.144  1.00  0.00           C  
ATOM    140  C10 HC1     3       8.174   0.180  -2.569  1.00  0.00           C  
ATOM    141 C10a HC1     3       9.104  -0.876  -2.671  1.00  0.00           C  
ATOM    142 O10a HC1     3       8.866  -2.030  -2.376  1.00  0.00           O  
ATOM    143 O10b HC1     3      10.191  -0.626  -3.062  1.00  0.00           O  
ATOM    144  C11 HC1     3       8.545   1.483  -2.913  1.00  0.00           C  
ATOM    145  H11 HC1     3       9.374   1.603  -3.198  1.00  0.00           H  
ATOM    146  C12 HC1     3       7.726   2.615  -2.850  1.00  0.00           C  
ATOM    147 C12a HC1     3       8.223   3.875  -3.239  1.00  0.00           C  
ATOM    148 O12a HC1     3       7.573   4.901  -3.230  1.00  0.00           O  
ATOM    149 O12b HC1     3       9.345   3.945  -3.606  1.00  0.00           O  
ATOM    150  C13 HC1     3       6.458   2.419  -2.400  1.00  0.00           C  
ATOM    151 C13a HC1     3       6.083   1.129  -2.068  1.00  0.00           C  
ATOM    152 H13a HC1     3       5.254   1.008  -1.782  1.00  0.00           H  
ATOM    153  C14 HC1     3       5.463   3.543  -2.250  1.00  0.00           C  
ATOM    154 H14a HC1     3       5.221   3.881  -3.098  1.00  0.00           H  
ATOM    155 H14b HC1     3       5.840   4.262  -1.756  1.00  0.00           H  
ATOM    156  O15 HC1     3       4.269   3.175  -1.611  1.00  0.00           O  
ATOM    157  C16 HC1     3       3.842   3.786  -0.471  1.00  0.00           C  
ATOM    158 C16a HC1     3       4.371   3.415   0.779  1.00  0.00           C  
ATOM    159 O16a HC1     3       5.302   2.423   0.848  1.00  0.00           O  
ATOM    160  C17 HC1     3       2.865   4.790  -0.547  1.00  0.00           C  
ATOM    161  O17 HC1     3       2.341   5.114  -1.762  1.00  0.00           O  
ATOM    162 C17a HC1     3       1.082   4.646  -2.175  1.00  0.00           C  
ATOM    163 H17a HC1     3       1.077   4.591  -3.134  1.00  0.00           H  
ATOM    164 H17b HC1     3       0.938   3.761  -1.834  1.00  0.00           H  
ATOM    165  C18 HC1     3       2.423   5.446   0.625  1.00  0.00           C  
ATOM    166 C18a HC1     3       1.356   6.535   0.564  1.00  0.00           C  
ATOM    167 H18a HC1     3       1.426   6.935  -0.320  1.00  0.00           H  
ATOM    168 C18b HC1     3       1.535   7.717   1.532  1.00  0.00           C  
ATOM    169 H18b HC1     3       1.582   7.983   1.739  1.00  0.00           H  
ATOM    170 H18c HC1     3       1.574   7.982   1.746  1.00  0.00           H  
ATOM    171 H18d HC1     3       1.572   7.986   1.737  1.00  0.00           H  
ATOM    172  C19 HC1     3       2.947   5.052   1.864  1.00  0.00           C  
ATOM    173  H19 HC1     3       2.631   5.449   2.634  1.00  0.00           H  
ATOM    174  C20 HC1     3       3.940   4.068   1.956  1.00  0.00           C  
ATOM    175  C1  HC1     4       4.505   3.686   3.321  1.00  0.00           C  
ATOM    176  H1  HC1     4       5.400   3.342   3.160  1.00  0.00           H  
ATOM    177  C1a HC1     4       4.720   4.840   4.315  1.00  0.00           C  
ATOM    178 H1aa HC1     4       4.772   5.100   4.529  1.00  0.00           H  
ATOM    179 H1ab HC1     4       4.769   5.093   4.541  1.00  0.00           H  
ATOM    180 H1ac HC1     4       4.781   5.094   4.536  1.00  0.00           H  
ATOM    181  C2  HC1     4       3.679   2.507   3.826  1.00  0.00           C  
ATOM    182  C3  HC1     4       2.557   2.738   4.634  1.00  0.00           C  
ATOM    183  H3  HC1     4       2.320   3.604   4.841  1.00  0.00           H  
ATOM    184  C4  HC1     4       1.784   1.678   5.128  1.00  0.00           C  
ATOM    185  C5  HC1     4       2.109   0.357   4.751  1.00  0.00           C  
ATOM    186  O5  HC1     4       1.346  -0.687   5.182  1.00  0.00           O  
ATOM    187  C6  HC1     4       3.224   0.108   3.928  1.00  0.00           C  
ATOM    188  C6a HC1     4       3.999   1.181   3.459  1.00  0.00           C  
ATOM    189  O6a HC1     4       5.054   0.925   2.637  1.00  0.00           O  
ATOM    190  C6b HC1     4       4.974   1.114   1.247  1.00  0.00           C  
ATOM    191 H6ba HC1     4       5.584   0.506   0.822  1.00  0.00           H  
ATOM    192 H6bb HC1     4       4.091   0.897   0.941  1.00  0.00           H  
ATOM    193  O7  HC1     4       3.555  -1.166   3.577  1.00  0.00           O  
ATOM    194  C8  HC1     4       4.274  -2.009   4.437  1.00  0.00           C  
ATOM    195  H8a HC1     4       5.098  -2.190   4.010  1.00  0.00           H  
ATOM    196  H8b HC1     4       4.468  -1.513   5.224  1.00  0.00           H  
ATOM    197  C9  HC1     4       3.568  -3.296   4.779  1.00  0.00           C  
ATOM    198  C10 HC1     4       4.035  -4.168   5.711  1.00  0.00           C  
ATOM    199 C10a HC1     4       5.234  -3.965   6.427  1.00  0.00           C  
ATOM    200 O10a HC1     4       5.971  -3.014   6.274  1.00  0.00           O  
ATOM    201 O10b HC1     4       5.551  -4.777   7.225  1.00  0.00           O  
ATOM    202  C11 HC1     4       3.259  -5.310   5.941  1.00  0.00           C  
ATOM    203  H11 HC1     4       3.553  -5.878   6.551  1.00  0.00           H  
ATOM    204  C12 HC1     4       2.063  -5.633   5.293  1.00  0.00           C  
ATOM    205 C12a HC1     4       1.370  -6.815   5.628  1.00  0.00           C  
ATOM    206 O12a HC1     4       0.318  -7.157   5.130  1.00  0.00           O  
ATOM    207 O12b HC1     4       1.834  -7.519   6.455  1.00  0.00           O  
ATOM    208  C13 HC1     4       1.630  -4.756   4.349  1.00  0.00           C  
ATOM    209 C13a HC1     4       2.389  -3.619   4.127  1.00  0.00           C  
ATOM    210 H13a HC1     4       2.095  -3.049   3.516  1.00  0.00           H  
ATOM    211  C14 HC1     4       0.373  -4.976   3.545  1.00  0.00           C  
ATOM    212 H14a HC1     4      -0.388  -4.916   4.104  1.00  0.00           H  
ATOM    213 H14b HC1     4       0.369  -5.845   3.158  1.00  0.00           H  
ATOM    214  O15 HC1     4       0.183  -4.052   2.507  1.00  0.00           O  
ATOM    215  C16 HC1     4       0.059  -4.443   1.208  1.00  0.00           C  
ATOM    216 C16a HC1     4      -1.218  -4.543   0.632  1.00  0.00           C  
ATOM    217 O16a HC1     4      -2.308  -4.218   1.381  1.00  0.00           O  
ATOM    218  C17 HC1     4       1.199  -4.743   0.439  1.00  0.00           C  
ATOM    219  O17 HC1     4       2.437  -4.621   0.997  1.00  0.00           O  
ATOM    220 C17a HC1     4       3.266  -3.513   0.744  1.00  0.00           C  
ATOM    221 H17a HC1     4       2.727  -2.726   0.640  1.00  0.00           H  
ATOM    222 H17b HC1     4       3.831  -3.377   1.509  1.00  0.00           H  
ATOM    223  C18 HC1     4       1.062  -5.169  -0.901  1.00  0.00           C  
ATOM    224 C18a HC1     4       2.286  -5.503  -1.750  1.00  0.00           C  
ATOM    225 H18a HC1     4       2.977  -5.795  -1.131  1.00  0.00           H  
ATOM    226 C18b HC1     4       2.132  -6.680  -2.728  1.00  0.00           C  
ATOM    227 H18b HC1     4       2.104  -6.944  -2.942  1.00  0.00           H  
ATOM    228 H18c HC1     4       2.101  -6.946  -2.942  1.00  0.00           H  
ATOM    229 H18d HC1     4       2.104  -6.947  -2.940  1.00  0.00           H  
ATOM    230  C19 HC1     4      -0.219  -5.242  -1.466  1.00  0.00           C  
ATOM    231  H19 HC1     4      -0.309  -5.476  -2.352  1.00  0.00           H  
ATOM    232  C20 HC1     4      -1.365  -4.963  -0.708  1.00  0.00           C  
ATOM    233  C1  DMA     5       0.380   0.410   0.000  1.00  0.00           C  
ATOM    234  H1  DMA     5       0.384   0.427   0.017  1.00  0.00           H  
ATOM    235  H2  DMA     5       0.381   0.431   0.013  1.00  0.00           H  
ATOM    236  H3  DMA     5       0.383   0.428   0.014  1.00  0.00           H  
ATOM    237  C2  DMA     5       0.371   0.329  -0.063  1.00  0.00           C  
ATOM    238  O   DMA     5       0.376   0.310  -0.063  1.00  0.00           O  
ATOM    239  N   DMA     5       0.358   0.280  -0.118  1.00  0.00           N  
ATOM    240  C3  DMA     5       0.348   0.201  -0.180  1.00  0.00           C  
ATOM    241  H31 DMA     5       0.345   0.185  -0.196  1.00  0.00           H  
ATOM    242  H32 DMA     5       0.351   0.182  -0.191  1.00  0.00           H  
ATOM    243  H33 DMA     5       0.343   0.182  -0.196  1.00  0.00           H  
ATOM    244  C4  DMA     5       0.353   0.301  -0.120  1.00  0.00           C  
ATOM    245  H41 DMA     5       0.350   0.308  -0.122  1.00  0.00           H  
ATOM    246  H42 DMA     5       0.347   0.305  -0.124  1.00  0.00           H  
ATOM    247  H43 DMA     5       0.356   0.304  -0.118  1.00  0.00           H  
END
