# Supplementary material for: How the water-soluble hemicarcerand incarcerates guests at room temperature decoded with modular simulations
Source: Commun Chem. 2021 Mar 1;4:26. doi: 10.1038/s42004-021-00469-3 (PMC9814894; doi:10.1038/s42004-021-00469-3)
Supplement: Supplementary file 5 — Supplementary Data 3 [file 42004_2021_469_MOESM5_ESM.bz2 › DataS3/363K/avg.c0nap363.pdb]

ATOM      1  C1  HC1     1       3.497   2.638   5.173  1.00  0.00           C  
ATOM      2  H1  HC1     1       4.150   1.970   5.429  1.00  0.00           H  
ATOM      3  C1a HC1     1       3.690   3.763   6.190  1.00  0.00           C  
ATOM      4 H1aa HC1     1       3.738   4.007   6.422  1.00  0.00           H  
ATOM      5 H1ab HC1     1       3.743   4.007   6.417  1.00  0.00           H  
ATOM      6 H1ac HC1     1       3.736   4.014   6.417  1.00  0.00           H  
ATOM      7  C2  HC1     1       3.797   2.989   3.721  1.00  0.00           C  
ATOM      8  C3  HC1     1       3.435   4.240   3.218  1.00  0.00           C  
ATOM      9  H3  HC1     1       3.006   4.838   3.767  1.00  0.00           H  
ATOM     10  C4  HC1     1       3.697   4.592   1.891  1.00  0.00           C  
ATOM     11  C5  HC1     1       4.290   3.643   1.038  1.00  0.00           C  
ATOM     12  O5  HC1     1       4.524   3.945  -0.262  1.00  0.00           O  
ATOM     13  C6  HC1     1       4.636   2.376   1.519  1.00  0.00           C  
ATOM     14  C6a HC1     1       4.391   2.051   2.855  1.00  0.00           C  
ATOM     15  O6a HC1     1       4.721   0.815   3.298  1.00  0.00           O  
ATOM     16  C6b HC1     1       3.769  -0.196   3.460  1.00  0.00           C  
ATOM     17 H6ba HC1     1       3.114  -0.125   2.782  1.00  0.00           H  
ATOM     18 H6bb HC1     1       4.201  -1.031   3.356  1.00  0.00           H  
ATOM     19  O7  HC1     1       5.183   1.460   0.686  1.00  0.00           O  
ATOM     20  C8  HC1     1       6.409   1.268   0.397  1.00  0.00           C  
ATOM     21  H8a HC1     1       6.826   1.860   0.859  1.00  0.00           H  
ATOM     22  H8b HC1     1       6.599   0.537   0.755  1.00  0.00           H  
ATOM     23  C9  HC1     1       6.770   1.269  -1.043  1.00  0.00           C  
ATOM     24  C10 HC1     1       8.015   1.434  -1.454  1.00  0.00           C  
ATOM     25 C10a HC1     1       9.088   1.576  -0.584  1.00  0.00           C  
ATOM     26 O10a HC1     1       9.024   1.532   0.610  1.00  0.00           O  
ATOM     27 O10b HC1     1      10.129   1.736  -1.043  1.00  0.00           O  
ATOM     28  C11 HC1     1       8.200   1.457  -2.823  1.00  0.00           C  
ATOM     29  H11 HC1     1       9.004   1.578  -3.099  1.00  0.00           H  
ATOM     30  C12 HC1     1       7.231   1.308  -3.794  1.00  0.00           C  
ATOM     31 C12a HC1     1       7.554   1.373  -5.144  1.00  0.00           C  
ATOM     32 O12a HC1     1       6.774   1.293  -6.050  1.00  0.00           O  
ATOM     33 O12b HC1     1       8.656   1.531  -5.422  1.00  0.00           O  
ATOM     34  C13 HC1     1       5.999   1.103  -3.356  1.00  0.00           C  
ATOM     35 C13a HC1     1       5.805   1.098  -2.001  1.00  0.00           C  
ATOM     36 H13a HC1     1       5.000   0.978  -1.724  1.00  0.00           H  
ATOM     37  C14 HC1     1       4.860   0.880  -4.283  1.00  0.00           C  
ATOM     38 H14a HC1     1       5.054   0.376  -4.954  1.00  0.00           H  
ATOM     39 H14b HC1     1       4.595   1.603  -4.616  1.00  0.00           H  
ATOM     40  O15 HC1     1       3.812   0.346  -3.793  1.00  0.00           O  
ATOM     41  C16 HC1     1       3.141  -0.757  -4.205  1.00  0.00           C  
ATOM     42 C16a HC1     1       2.064  -0.632  -5.086  1.00  0.00           C  
ATOM     43 O16a HC1     1       1.713   0.600  -5.522  1.00  0.00           O  
ATOM     44  C17 HC1     1       3.507  -2.020  -3.731  1.00  0.00           C  
ATOM     45  O17 HC1     1       4.544  -2.125  -2.865  1.00  0.00           O  
ATOM     46 C17a HC1     1       4.355  -2.279  -1.488  1.00  0.00           C  
ATOM     47 H17a HC1     1       3.588  -1.792  -1.222  1.00  0.00           H  
ATOM     48 H17b HC1     1       5.103  -1.906  -1.045  1.00  0.00           H  
ATOM     49  C18 HC1     1       2.804  -3.167  -4.139  1.00  0.00           C  
ATOM     50 C18a HC1     1       3.179  -4.547  -3.612  1.00  0.00           C  
ATOM     51 H18a HC1     1       4.124  -4.510  -3.408  1.00  0.00           H  
ATOM     52 C18b HC1     1       3.055  -5.701  -4.607  1.00  0.00           C  
ATOM     53 H18b HC1     1       3.027  -5.957  -4.828  1.00  0.00           H  
ATOM     54 H18c HC1     1       3.037  -5.961  -4.823  1.00  0.00           H  
ATOM     55 H18d HC1     1       3.038  -5.955  -4.833  1.00  0.00           H  
ATOM     56  C19 HC1     1       1.715  -3.021  -5.000  1.00  0.00           C  
ATOM     57  H19 HC1     1       1.224  -3.761  -5.233  1.00  0.00           H  
ATOM     58  C20 HC1     1       1.349  -1.770  -5.503  1.00  0.00           C  
ATOM     59  C1  HC1     2       0.157  -1.649  -6.443  1.00  0.00           C  
ATOM     60  H1  HC1     2       0.315  -0.855  -6.976  1.00  0.00           H  
ATOM     61  C1a HC1     2      -0.003  -2.770  -7.470  1.00  0.00           C  
ATOM     62 H1aa HC1     2      -0.025  -3.020  -7.699  1.00  0.00           H  
ATOM     63 H1ab HC1     2      -0.051  -3.018  -7.696  1.00  0.00           H  
ATOM     64 H1ac HC1     2      -0.040  -3.004  -7.715  1.00  0.00           H  
ATOM     65  C2  HC1     2      -1.063  -1.345  -5.585  1.00  0.00           C  
ATOM     66  C3  HC1     2      -1.866  -2.389  -5.121  1.00  0.00           C  
ATOM     67  H3  HC1     2      -1.643  -3.253  -5.328  1.00  0.00           H  
ATOM     68  C4  HC1     2      -2.996  -2.141  -4.338  1.00  0.00           C  
ATOM     69  C5  HC1     2      -3.291  -0.818  -3.963  1.00  0.00           C  
ATOM     70  O5  HC1     2      -4.353  -0.545  -3.172  1.00  0.00           O  
ATOM     71  C6  HC1     2      -2.481   0.237  -4.395  1.00  0.00           C  
ATOM     72  C6a HC1     2      -1.370  -0.027  -5.202  1.00  0.00           C  
ATOM     73  O6a HC1     2      -0.587   1.002  -5.604  1.00  0.00           O  
ATOM     74  C6b HC1     2       0.630   1.299  -4.985  1.00  0.00           C  
ATOM     75 H6ba HC1     2       0.795   2.226  -5.090  1.00  0.00           H  
ATOM     76 H6bb HC1     2       0.565   1.118  -4.059  1.00  0.00           H  
ATOM     77  O7  HC1     2      -2.757   1.506  -4.010  1.00  0.00           O  
ATOM     78  C8  HC1     2      -3.464   2.391  -4.613  1.00  0.00           C  
ATOM     79  H8a HC1     2      -3.729   1.995  -5.334  1.00  0.00           H  
ATOM     80  H8b HC1     2      -4.154   2.479  -4.137  1.00  0.00           H  
ATOM     81  C9  HC1     2      -2.819   3.707  -4.862  1.00  0.00           C  
ATOM     82  C10 HC1     2      -3.288   4.561  -5.754  1.00  0.00           C  
ATOM     83 C10a HC1     2      -4.438   4.322  -6.498  1.00  0.00           C  
ATOM     84 O10a HC1     2      -5.142   3.359  -6.399  1.00  0.00           O  
ATOM     85 O10b HC1     2      -4.751   5.116  -7.263  1.00  0.00           O  
ATOM     86  C11 HC1     2      -2.567   5.728  -5.912  1.00  0.00           C  
ATOM     87  H11 HC1     2      -2.857   6.283  -6.500  1.00  0.00           H  
ATOM     88  C12 HC1     2      -1.426   6.099  -5.227  1.00  0.00           C  
ATOM     89 C12a HC1     2      -0.781   7.300  -5.503  1.00  0.00           C  
ATOM     90 O12a HC1     2       0.225   7.687  -4.983  1.00  0.00           O  
ATOM     91 O12b HC1     2      -1.240   7.981  -6.303  1.00  0.00           O  
ATOM     92  C13 HC1     2      -1.000   5.246  -4.311  1.00  0.00           C  
ATOM     93 C13a HC1     2      -1.701   4.077  -4.163  1.00  0.00           C  
ATOM     94 H13a HC1     2      -1.412   3.523  -3.574  1.00  0.00           H  
ATOM     95  C14 HC1     2       0.187   5.529  -3.462  1.00  0.00           C  
ATOM     96 H14a HC1     2       0.219   6.358  -3.186  1.00  0.00           H  
ATOM     97 H14b HC1     2       0.916   5.401  -3.896  1.00  0.00           H  
ATOM     98  O15 HC1     2       0.309   4.814  -2.385  1.00  0.00           O  
ATOM     99  C16 HC1     2       0.460   5.253  -1.112  1.00  0.00           C  
ATOM    100 C16a HC1     2      -0.663   5.532  -0.327  1.00  0.00           C  
ATOM    101 O16a HC1     2      -1.899   5.378  -0.862  1.00  0.00           O  
ATOM    102  C17 HC1     2       1.740   5.402  -0.571  1.00  0.00           C  
ATOM    103  O17 HC1     2       2.814   5.116  -1.342  1.00  0.00           O  
ATOM    104 C17a HC1     2       3.514   3.912  -1.228  1.00  0.00           C  
ATOM    105 H17a HC1     2       2.906   3.215  -1.026  1.00  0.00           H  
ATOM    106 H17b HC1     2       3.910   3.717  -2.066  1.00  0.00           H  
ATOM    107  C18 HC1     2       1.907   5.829   0.760  1.00  0.00           C  
ATOM    108 C18a HC1     2       3.294   5.967   1.375  1.00  0.00           C  
ATOM    109 H18a HC1     2       3.894   6.166   0.641  1.00  0.00           H  
ATOM    110 C18b HC1     2       3.486   7.132   2.347  1.00  0.00           C  
ATOM    111 H18b HC1     2       3.537   7.389   2.564  1.00  0.00           H  
ATOM    112 H18c HC1     2       3.525   7.393   2.558  1.00  0.00           H  
ATOM    113 H18d HC1     2       3.537   7.398   2.553  1.00  0.00           H  
ATOM    114  C19 HC1     2       0.773   6.075   1.539  1.00  0.00           C  
ATOM    115  H19 HC1     2       0.876   6.309   2.421  1.00  0.00           H  
ATOM    116  C20 HC1     2      -0.513   5.963   1.005  1.00  0.00           C  
ATOM    117  C1  HC1     3      -1.728   6.245   1.881  1.00  0.00           C  
ATOM    118  H1  HC1     3      -2.437   6.517   1.280  1.00  0.00           H  
ATOM    119  C1a HC1     3      -1.595   7.415   2.857  1.00  0.00           C  
ATOM    120 H1aa HC1     3      -1.570   7.666   3.082  1.00  0.00           H  
ATOM    121 H1ab HC1     3      -1.557   7.682   3.064  1.00  0.00           H  
ATOM    122 H1ac HC1     3      -1.584   7.687   3.067  1.00  0.00           H  
ATOM    123  C2  HC1     3      -2.169   4.917   2.481  1.00  0.00           C  
ATOM    124  C3  HC1     3      -1.680   4.522   3.729  1.00  0.00           C  
ATOM    125  H3  HC1     3      -1.091   5.066   4.175  1.00  0.00           H  
ATOM    126  C4  HC1     3      -2.065   3.310   4.308  1.00  0.00           C  
ATOM    127  C5  HC1     3      -2.914   2.450   3.587  1.00  0.00           C  
ATOM    128  O5  HC1     3      -3.274   1.252   4.105  1.00  0.00           O  
ATOM    129  C6  HC1     3      -3.391   2.816   2.324  1.00  0.00           C  
ATOM    130  C6a HC1     3      -3.019   4.046   1.772  1.00  0.00           C  
ATOM    131  O6a HC1     3      -3.478   4.379   0.544  1.00  0.00           O  
ATOM    132  C6b HC1     3      -2.690   4.256  -0.603  1.00  0.00           C  
ATOM    133 H6ba HC1     3      -2.134   3.493  -0.523  1.00  0.00           H  
ATOM    134 H6bb HC1     3      -3.263   4.120  -1.346  1.00  0.00           H  
ATOM    135  O7  HC1     3      -4.188   1.974   1.623  1.00  0.00           O  
ATOM    136  C8  HC1     3      -5.494   1.884   1.693  1.00  0.00           C  
ATOM    137  H8a HC1     3      -5.737   2.477   2.300  1.00  0.00           H  
ATOM    138  H8b HC1     3      -5.784   2.187   0.934  1.00  0.00           H  
ATOM    139  C9  HC1     3      -6.040   0.530   1.967  1.00  0.00           C  
ATOM    140  C10 HC1     3      -7.281   0.347   2.378  1.00  0.00           C  
ATOM    141 C10a HC1     3      -8.185   1.388   2.544  1.00  0.00           C  
ATOM    142 O10a HC1     3      -7.970   2.540   2.313  1.00  0.00           O  
ATOM    143 O10b HC1     3      -9.231   1.127   2.925  1.00  0.00           O  
ATOM    144  C11 HC1     3      -7.640  -0.959   2.639  1.00  0.00           C  
ATOM    145  H11 HC1     3      -8.441  -1.084   2.921  1.00  0.00           H  
ATOM    146  C12 HC1     3      -6.851  -2.083   2.499  1.00  0.00           C  
ATOM    147 C12a HC1     3      -7.335  -3.343   2.822  1.00  0.00           C  
ATOM    148 O12a HC1     3      -6.712  -4.364   2.763  1.00  0.00           O  
ATOM    149 O12b HC1     3      -8.419  -3.419   3.186  1.00  0.00           O  
ATOM    150  C13 HC1     3      -5.628  -1.877   2.047  1.00  0.00           C  
ATOM    151 C13a HC1     3      -5.258  -0.583   1.802  1.00  0.00           C  
ATOM    152 H13a HC1     3      -4.457  -0.458   1.521  1.00  0.00           H  
ATOM    153  C14 HC1     3      -4.678  -2.993   1.801  1.00  0.00           C  
ATOM    154 H14a HC1     3      -5.041  -3.685   1.447  1.00  0.00           H  
ATOM    155 H14b HC1     3      -4.342  -3.265   2.515  1.00  0.00           H  
ATOM    156  O15 HC1     3      -3.683  -2.751   1.049  1.00  0.00           O  
ATOM    157  C16 HC1     3      -3.272  -3.407  -0.063  1.00  0.00           C  
ATOM    158 C16a HC1     3      -2.327  -4.431   0.037  1.00  0.00           C  
ATOM    159 O16a HC1     3      -1.845  -4.758   1.258  1.00  0.00           O  
ATOM    160  C17 HC1     3      -3.771  -3.042  -1.318  1.00  0.00           C  
ATOM    161  O17 HC1     3      -4.676  -2.038  -1.403  1.00  0.00           O  
ATOM    162 C17a HC1     3      -4.320  -0.744  -1.790  1.00  0.00           C  
ATOM    163 H17a HC1     3      -4.927  -0.141  -1.388  1.00  0.00           H  
ATOM    164 H17b HC1     3      -3.455  -0.545  -1.464  1.00  0.00           H  
ATOM    165  C18 HC1     3      -3.333  -3.705  -2.480  1.00  0.00           C  
ATOM    166 C18a HC1     3      -3.851  -3.304  -3.854  1.00  0.00           C  
ATOM    167 H18a HC1     3      -4.739  -2.945  -3.713  1.00  0.00           H  
ATOM    168 C18b HC1     3      -4.061  -4.443  -4.853  1.00  0.00           C  
ATOM    169 H18b HC1     3      -4.108  -4.691  -5.080  1.00  0.00           H  
ATOM    170 H18c HC1     3      -4.123  -4.689  -5.075  1.00  0.00           H  
ATOM    171 H18d HC1     3      -4.113  -4.701  -5.068  1.00  0.00           H  
ATOM    172  C19 HC1     3      -2.370  -4.711  -2.362  1.00  0.00           C  
ATOM    173  H19 HC1     3      -2.050  -5.116  -3.120  1.00  0.00           H  
ATOM    174  C20 HC1     3      -1.879  -5.103  -1.116  1.00  0.00           C  
ATOM    175  C1  HC1     4      -0.832  -6.203  -1.026  1.00  0.00           C  
ATOM    176  H1  HC1     4      -0.932  -6.600  -0.147  1.00  0.00           H  
ATOM    177  C1a HC1     4      -1.007  -7.378  -1.987  1.00  0.00           C  
ATOM    178 H1aa HC1     4      -1.050  -7.646  -2.189  1.00  0.00           H  
ATOM    179 H1ab HC1     4      -1.051  -7.638  -2.198  1.00  0.00           H  
ATOM    180 H1ac HC1     4      -1.039  -7.644  -2.198  1.00  0.00           H  
ATOM    181  C2  HC1     4       0.532  -5.529  -1.035  1.00  0.00           C  
ATOM    182  C3  HC1     4       1.213  -5.343  -2.240  1.00  0.00           C  
ATOM    183  H3  HC1     4       0.822  -5.622  -3.022  1.00  0.00           H  
ATOM    184  C4  HC1     4       2.467  -4.732  -2.279  1.00  0.00           C  
ATOM    185  C5  HC1     4       3.028  -4.245  -1.083  1.00  0.00           C  
ATOM    186  O5  HC1     4       4.223  -3.611  -1.088  1.00  0.00           O  
ATOM    187  C6  HC1     4       2.350  -4.398   0.128  1.00  0.00           C  
ATOM    188  C6a HC1     4       1.106  -5.037   0.152  1.00  0.00           C  
ATOM    189  O6a HC1     4       0.454  -5.169   1.332  1.00  0.00           O  
ATOM    190  C6b HC1     4      -0.594  -4.324   1.703  1.00  0.00           C  
ATOM    191 H6ba HC1     4      -0.614  -4.276   2.648  1.00  0.00           H  
ATOM    192 H6bb HC1     4      -0.427  -3.454   1.372  1.00  0.00           H  
ATOM    193  O7  HC1     4       2.883  -3.903   1.272  1.00  0.00           O  
ATOM    194  C8  HC1     4       3.634  -4.521   2.129  1.00  0.00           C  
ATOM    195  H8a HC1     4       3.709  -5.334   1.814  1.00  0.00           H  
ATOM    196  H8b HC1     4       4.405  -4.168   2.044  1.00  0.00           H  
ATOM    197  C9  HC1     4       3.194  -4.482   3.546  1.00  0.00           C  
ATOM    198  C10 HC1     4       3.666  -5.316   4.448  1.00  0.00           C  
ATOM    199 C10a HC1     4       4.636  -6.268   4.159  1.00  0.00           C  
ATOM    200 O10a HC1     4       5.170  -6.422   3.100  1.00  0.00           O  
ATOM    201 O10b HC1     4       4.963  -6.961   5.004  1.00  0.00           O  
ATOM    202  C11 HC1     4       3.138  -5.194   5.715  1.00  0.00           C  
ATOM    203  H11 HC1     4       3.432  -5.741   6.302  1.00  0.00           H  
ATOM    204  C12 HC1     4       2.193  -4.285   6.140  1.00  0.00           C  
ATOM    205 C12a HC1     4       1.729  -4.284   7.448  1.00  0.00           C  
ATOM    206 O12a HC1     4       0.889  -3.558   7.890  1.00  0.00           O  
ATOM    207 O12b HC1     4       2.177  -5.048   8.166  1.00  0.00           O  
ATOM    208  C13 HC1     4       1.765  -3.436   5.230  1.00  0.00           C  
ATOM    209 C13a HC1     4       2.269  -3.564   3.965  1.00  0.00           C  
ATOM    210 H13a HC1     4       1.976  -3.017   3.377  1.00  0.00           H  
ATOM    211  C14 HC1     4       0.778  -2.373   5.549  1.00  0.00           C  
ATOM    212 H14a HC1     4       0.933  -1.983   6.325  1.00  0.00           H  
ATOM    213 H14b HC1     4      -0.015  -2.703   5.604  1.00  0.00           H  
ATOM    214  O15 HC1     4       0.687  -1.392   4.692  1.00  0.00           O  
ATOM    215  C16 HC1     4       0.787  -0.067   4.952  1.00  0.00           C  
ATOM    216 C16a HC1     4       2.038   0.558   4.952  1.00  0.00           C  
ATOM    217 O16a HC1     4       3.145  -0.182   4.709  1.00  0.00           O  
ATOM    218  C17 HC1     4      -0.365   0.687   5.191  1.00  0.00           C  
ATOM    219  O17 HC1     4      -1.568   0.066   5.175  1.00  0.00           O  
ATOM    220 C17a HC1     4      -2.427   0.141   4.077  1.00  0.00           C  
ATOM    221 H17a HC1     4      -1.918   0.156   3.279  1.00  0.00           H  
ATOM    222 H17b HC1     4      -2.963  -0.641   4.064  1.00  0.00           H  
ATOM    223  C18 HC1     4      -0.273   2.071   5.436  1.00  0.00           C  
ATOM    224 C18a HC1     4      -1.521   2.911   5.674  1.00  0.00           C  
ATOM    225 H18a HC1     4      -2.176   2.314   6.062  1.00  0.00           H  
ATOM    226 C18b HC1     4      -1.387   4.039   6.698  1.00  0.00           C  
ATOM    227 H18b HC1     4      -1.348   4.282   6.932  1.00  0.00           H  
ATOM    228 H18c HC1     4      -1.372   4.281   6.938  1.00  0.00           H  
ATOM    229 H18d HC1     4      -1.364   4.296   6.919  1.00  0.00           H  
ATOM    230  C19 HC1     4       0.981   2.682   5.405  1.00  0.00           C  
ATOM    231  H19 HC1     4       1.042   3.591   5.517  1.00  0.00           H  
ATOM    232  C20 HC1     4       2.145   1.940   5.196  1.00  0.00           C  
ATOM    233  C1  NAP     5       0.281   0.256  -0.103  1.00  0.00           C  
ATOM    234  C2  NAP     5       0.416   1.156   0.684  1.00  0.00           C  
ATOM    235  H2  NAP     5       0.415   1.153   0.690  1.00  0.00           H  
ATOM    236  C3  NAP     5       0.550   2.058   1.458  1.00  0.00           C  
ATOM    237  H3  NAP     5       0.639   2.653   1.980  1.00  0.00           H  
ATOM    238  C4  NAP     5       0.552   2.061   1.448  1.00  0.00           C  
ATOM    239  H4  NAP     5       0.640   2.658   1.962  1.00  0.00           H  
ATOM    240  C5  NAP     5       0.418   1.161   0.661  1.00  0.00           C  
ATOM    241  H5  NAP     5       0.417   1.161   0.651  1.00  0.00           H  
ATOM    242  C6  NAP     5       0.282   0.259  -0.114  1.00  0.00           C  
ATOM    243  C7  NAP     5       0.147  -0.640  -0.902  1.00  0.00           C  
ATOM    244  H7  NAP     5       0.148  -0.636  -0.908  1.00  0.00           H  
ATOM    245  C8  NAP     5       0.013  -1.542  -1.677  1.00  0.00           C  
ATOM    246  H8  NAP     5      -0.076  -2.136  -2.199  1.00  0.00           H  
ATOM    247  C9  NAP     5       0.010  -1.544  -1.664  1.00  0.00           C  
ATOM    248  H9  NAP     5      -0.081  -2.141  -2.179  1.00  0.00           H  
ATOM    249  C10 NAP     5       0.144  -0.647  -0.878  1.00  0.00           C  
ATOM    250  H10 NAP     5       0.142  -0.646  -0.869  1.00  0.00           H  
END
