# Supplementary material for: How the water-soluble hemicarcerand incarcerates guests at room temperature decoded with modular simulations
Source: Commun Chem. 2021 Mar 1;4:26. doi: 10.1038/s42004-021-00469-3 (PMC9814894; doi:10.1038/s42004-021-00469-3)
Supplement: Supplementary file 5 — Supplementary Data 3 [file 42004_2021_469_MOESM5_ESM.bz2 › DataS3/363K/rep.c0apo363.pdb]

ATOM      1  C1  HC1     1      -0.544  -5.997  -0.973  1.00  0.00           C  
ATOM      2  H1  HC1     1      -0.499  -6.500  -0.132  1.00  0.00           H  
ATOM      3  C1a HC1     1      -0.736  -7.041  -2.132  1.00  0.00           C  
ATOM      4 H1aa HC1     1       0.103  -7.496  -2.358  1.00  0.00           H  
ATOM      5 H1ab HC1     1      -1.256  -7.797  -1.789  1.00  0.00           H  
ATOM      6 H1ac HC1     1      -0.981  -6.636  -2.990  1.00  0.00           H  
ATOM      7  C2  HC1     1      -1.633  -4.929  -1.101  1.00  0.00           C  
ATOM      8  C3  HC1     1      -2.229  -4.574  -2.360  1.00  0.00           C  
ATOM      9  H3  HC1     1      -1.807  -4.825  -3.151  1.00  0.00           H  
ATOM     10  C4  HC1     1      -3.097  -3.522  -2.475  1.00  0.00           C  
ATOM     11  C5  HC1     1      -3.521  -2.829  -1.298  1.00  0.00           C  
ATOM     12  O5  HC1     1      -4.443  -1.793  -1.336  1.00  0.00           O  
ATOM     13  C6  HC1     1      -3.079  -3.287  -0.044  1.00  0.00           C  
ATOM     14  C6a HC1     1      -2.074  -4.314   0.097  1.00  0.00           C  
ATOM     15  O6a HC1     1      -1.706  -4.719   1.338  1.00  0.00           O  
ATOM     16  C6b HC1     1      -0.411  -4.369   1.836  1.00  0.00           C  
ATOM     17 H6ba HC1     1      -0.227  -3.442   1.577  1.00  0.00           H  
ATOM     18 H6bb HC1     1      -0.488  -4.504   2.803  1.00  0.00           H  
ATOM     19  O7  HC1     1      -3.657  -2.609   1.074  1.00  0.00           O  
ATOM     20  C8  HC1     1      -4.700  -2.992   1.913  1.00  0.00           C  
ATOM     21  H8a HC1     1      -5.037  -3.841   1.556  1.00  0.00           H  
ATOM     22  H8b HC1     1      -4.259  -3.140   2.776  1.00  0.00           H  
ATOM     23  C9  HC1     1      -5.858  -1.869   2.081  1.00  0.00           C  
ATOM     24  C10 HC1     1      -7.158  -2.235   2.461  1.00  0.00           C  
ATOM     25 C10a HC1     1      -7.658  -3.510   2.882  1.00  0.00           C  
ATOM     26 O10a HC1     1      -6.949  -4.531   2.930  1.00  0.00           O  
ATOM     27 O10b HC1     1      -8.848  -3.634   3.157  1.00  0.00           O  
ATOM     28  C11 HC1     1      -8.047  -1.132   2.551  1.00  0.00           C  
ATOM     29  H11 HC1     1      -8.914  -1.267   2.854  1.00  0.00           H  
ATOM     30  C12 HC1     1      -7.732   0.270   2.242  1.00  0.00           C  
ATOM     31 C12a HC1     1      -8.751   1.297   2.352  1.00  0.00           C  
ATOM     32 O12a HC1     1      -8.437   2.515   2.263  1.00  0.00           O  
ATOM     33 O12b HC1     1      -9.920   0.891   2.544  1.00  0.00           O  
ATOM     34  C13 HC1     1      -6.388   0.505   1.751  1.00  0.00           C  
ATOM     35 C13a HC1     1      -5.465  -0.562   1.720  1.00  0.00           C  
ATOM     36 H13a HC1     1      -4.557  -0.422   1.581  1.00  0.00           H  
ATOM     37  C14 HC1     1      -5.831   1.911   1.449  1.00  0.00           C  
ATOM     38 H14a HC1     1      -5.969   2.422   2.274  1.00  0.00           H  
ATOM     39 H14b HC1     1      -6.163   2.403   0.669  1.00  0.00           H  
ATOM     40  O15 HC1     1      -4.426   2.023   1.238  1.00  0.00           O  
ATOM     41  C16 HC1     1      -3.553   2.792   1.994  1.00  0.00           C  
ATOM     42 C16a HC1     1      -3.035   3.972   1.450  1.00  0.00           C  
ATOM     43 O16a HC1     1      -3.370   4.372   0.162  1.00  0.00           O  
ATOM     44  C17 HC1     1      -3.186   2.326   3.279  1.00  0.00           C  
ATOM     45  O17 HC1     1      -3.515   1.060   3.739  1.00  0.00           O  
ATOM     46 C17a HC1     1      -2.521  -0.005   3.556  1.00  0.00           C  
ATOM     47 H17a HC1     1      -2.052   0.398   2.798  1.00  0.00           H  
ATOM     48 H17b HC1     1      -2.926  -0.873   3.350  1.00  0.00           H  
ATOM     49  C18 HC1     1      -2.193   3.020   4.027  1.00  0.00           C  
ATOM     50 C18a HC1     1      -1.638   2.517   5.411  1.00  0.00           C  
ATOM     51 H18a HC1     1      -2.318   1.981   5.869  1.00  0.00           H  
ATOM     52 C18b HC1     1      -1.444   3.635   6.459  1.00  0.00           C  
ATOM     53 H18b HC1     1      -0.677   4.089   6.053  1.00  0.00           H  
ATOM     54 H18c HC1     1      -1.258   3.276   7.352  1.00  0.00           H  
ATOM     55 H18d HC1     1      -2.246   4.147   6.698  1.00  0.00           H  
ATOM     56  C19 HC1     1      -1.683   4.200   3.454  1.00  0.00           C  
ATOM     57  H19 HC1     1      -1.024   4.633   3.947  1.00  0.00           H  
ATOM     58  C20 HC1     1      -2.125   4.722   2.225  1.00  0.00           C  
ATOM     59  C1  HC1     2      -1.535   6.023   1.672  1.00  0.00           C  
ATOM     60  H1  HC1     2      -2.207   6.369   1.049  1.00  0.00           H  
ATOM     61  C1a HC1     2      -1.227   7.155   2.732  1.00  0.00           C  
ATOM     62 H1aa HC1     2      -0.965   6.884   3.638  1.00  0.00           H  
ATOM     63 H1ab HC1     2      -0.634   7.851   2.381  1.00  0.00           H  
ATOM     64 H1ac HC1     2      -2.134   7.400   3.012  1.00  0.00           H  
ATOM     65  C2  HC1     2      -0.292   5.760   0.883  1.00  0.00           C  
ATOM     66  C3  HC1     2       0.956   5.638   1.522  1.00  0.00           C  
ATOM     67  H3  HC1     2       0.959   5.819   2.434  1.00  0.00           H  
ATOM     68  C4  HC1     2       2.182   5.449   0.867  1.00  0.00           C  
ATOM     69  C5  HC1     2       2.081   5.068  -0.495  1.00  0.00           C  
ATOM     70  O5  HC1     2       3.115   4.696  -1.216  1.00  0.00           O  
ATOM     71  C6  HC1     2       0.735   5.109  -1.157  1.00  0.00           C  
ATOM     72  C6a HC1     2      -0.433   5.468  -0.459  1.00  0.00           C  
ATOM     73  O6a HC1     2      -1.636   5.398  -1.094  1.00  0.00           O  
ATOM     74  C6b HC1     2      -2.483   4.193  -0.959  1.00  0.00           C  
ATOM     75 H6ba HC1     2      -3.017   4.157  -1.780  1.00  0.00           H  
ATOM     76 H6bb HC1     2      -1.952   3.373  -0.887  1.00  0.00           H  
ATOM     77  O7  HC1     2       0.662   4.702  -2.446  1.00  0.00           O  
ATOM     78  C8  HC1     2       0.640   5.557  -3.549  1.00  0.00           C  
ATOM     79  H8a HC1     2       0.693   6.443  -3.131  1.00  0.00           H  
ATOM     80  H8b HC1     2       1.442   5.360  -4.076  1.00  0.00           H  
ATOM     81  C9  HC1     2      -0.688   5.443  -4.336  1.00  0.00           C  
ATOM     82  C10 HC1     2      -1.069   6.482  -5.261  1.00  0.00           C  
ATOM     83 C10a HC1     2      -0.296   7.638  -5.519  1.00  0.00           C  
ATOM     84 O10a HC1     2       0.635   8.026  -4.769  1.00  0.00           O  
ATOM     85 O10b HC1     2      -0.491   8.293  -6.478  1.00  0.00           O  
ATOM     86  C11 HC1     2      -2.227   6.249  -6.093  1.00  0.00           C  
ATOM     87  H11 HC1     2      -2.381   6.977  -6.650  1.00  0.00           H  
ATOM     88  C12 HC1     2      -3.051   5.093  -5.980  1.00  0.00           C  
ATOM     89 C12a HC1     2      -4.218   4.928  -6.834  1.00  0.00           C  
ATOM     90 O12a HC1     2      -4.848   3.857  -6.935  1.00  0.00           O  
ATOM     91 O12b HC1     2      -4.610   5.863  -7.594  1.00  0.00           O  
ATOM     92  C13 HC1     2      -2.602   4.090  -5.036  1.00  0.00           C  
ATOM     93 C13a HC1     2      -1.410   4.304  -4.334  1.00  0.00           C  
ATOM     94 H13a HC1     2      -1.240   3.648  -3.698  1.00  0.00           H  
ATOM     95  C14 HC1     2      -3.371   2.798  -4.825  1.00  0.00           C  
ATOM     96 H14a HC1     2      -3.441   2.342  -5.690  1.00  0.00           H  
ATOM     97 H14b HC1     2      -4.321   2.987  -4.677  1.00  0.00           H  
ATOM     98  O15 HC1     2      -2.872   1.897  -3.911  1.00  0.00           O  
ATOM     99  C16 HC1     2      -2.487   0.590  -4.279  1.00  0.00           C  
ATOM    100 C16a HC1     2      -1.355   0.329  -5.097  1.00  0.00           C  
ATOM    101 O16a HC1     2      -0.488   1.418  -5.241  1.00  0.00           O  
ATOM    102  C17 HC1     2      -3.343  -0.560  -3.931  1.00  0.00           C  
ATOM    103  O17 HC1     2      -4.465  -0.286  -3.182  1.00  0.00           O  
ATOM    104 C17a HC1     2      -4.268  -0.441  -1.803  1.00  0.00           C  
ATOM    105 H17a HC1     2      -3.313  -0.259  -1.682  1.00  0.00           H  
ATOM    106 H17b HC1     2      -4.854   0.186  -1.330  1.00  0.00           H  
ATOM    107  C18 HC1     2      -2.871  -1.889  -4.286  1.00  0.00           C  
ATOM    108 C18a HC1     2      -3.687  -3.129  -3.813  1.00  0.00           C  
ATOM    109 H18a HC1     2      -4.576  -2.768  -3.610  1.00  0.00           H  
ATOM    110 C18b HC1     2      -3.936  -4.344  -4.801  1.00  0.00           C  
ATOM    111 H18b HC1     2      -4.752  -4.261  -5.337  1.00  0.00           H  
ATOM    112 H18c HC1     2      -3.973  -5.202  -4.330  1.00  0.00           H  
ATOM    113 H18d HC1     2      -3.145  -4.309  -5.379  1.00  0.00           H  
ATOM    114  C19 HC1     2      -1.679  -2.077  -5.042  1.00  0.00           C  
ATOM    115  H19 HC1     2      -1.441  -2.938  -5.303  1.00  0.00           H  
ATOM    116  C20 HC1     2      -0.920  -0.970  -5.499  1.00  0.00           C  
ATOM    117  C1  HC1     3       0.365  -1.116  -6.373  1.00  0.00           C  
ATOM    118  H1  HC1     3       0.453  -0.252  -6.826  1.00  0.00           H  
ATOM    119  C1a HC1     3       0.179  -2.068  -7.653  1.00  0.00           C  
ATOM    120 H1aa HC1     3      -0.012  -2.938  -7.242  1.00  0.00           H  
ATOM    121 H1ab HC1     3      -0.616  -1.811  -8.164  1.00  0.00           H  
ATOM    122 H1ac HC1     3       0.961  -2.182  -8.233  1.00  0.00           H  
ATOM    123  C2  HC1     3       1.545  -1.344  -5.452  1.00  0.00           C  
ATOM    124  C3  HC1     3       1.913  -2.639  -4.969  1.00  0.00           C  
ATOM    125  H3  HC1     3       1.408  -3.398  -5.151  1.00  0.00           H  
ATOM    126  C4  HC1     3       3.034  -2.844  -4.124  1.00  0.00           C  
ATOM    127  C5  HC1     3       3.789  -1.733  -3.712  1.00  0.00           C  
ATOM    128  O5  HC1     3       4.775  -1.839  -2.765  1.00  0.00           O  
ATOM    129  C6  HC1     3       3.404  -0.446  -4.246  1.00  0.00           C  
ATOM    130  C6a HC1     3       2.321  -0.229  -5.106  1.00  0.00           C  
ATOM    131  O6a HC1     3       1.836   1.043  -5.352  1.00  0.00           O  
ATOM    132  C6b HC1     3       0.738   1.476  -4.570  1.00  0.00           C  
ATOM    133 H6ba HC1     3       0.778   0.970  -3.731  1.00  0.00           H  
ATOM    134 H6bb HC1     3       0.841   2.434  -4.397  1.00  0.00           H  
ATOM    135  O7  HC1     3       4.148   0.708  -3.874  1.00  0.00           O  
ATOM    136  C8  HC1     3       5.427   0.953  -4.413  1.00  0.00           C  
ATOM    137  H8a HC1     3       5.655   0.345  -5.146  1.00  0.00           H  
ATOM    138  H8b HC1     3       5.301   1.814  -4.863  1.00  0.00           H  
ATOM    139  C9  HC1     3       6.571   0.976  -3.363  1.00  0.00           C  
ATOM    140  C10 HC1     3       7.896   1.241  -3.718  1.00  0.00           C  
ATOM    141 C10a HC1     3       8.391   1.138  -5.016  1.00  0.00           C  
ATOM    142 O10a HC1     3       7.683   0.790  -5.987  1.00  0.00           O  
ATOM    143 O10b HC1     3       9.657   1.211  -5.234  1.00  0.00           O  
ATOM    144  C11 HC1     3       8.827   1.483  -2.675  1.00  0.00           C  
ATOM    145  H11 HC1     3       9.697   1.694  -2.928  1.00  0.00           H  
ATOM    146  C12 HC1     3       8.543   1.374  -1.283  1.00  0.00           C  
ATOM    147 C12a HC1     3       9.562   1.661  -0.324  1.00  0.00           C  
ATOM    148 O12a HC1     3       9.338   1.826   0.929  1.00  0.00           O  
ATOM    149 O12b HC1     3      10.689   1.787  -0.822  1.00  0.00           O  
ATOM    150  C13 HC1     3       7.190   1.195  -0.914  1.00  0.00           C  
ATOM    151 C13a HC1     3       6.258   1.027  -1.971  1.00  0.00           C  
ATOM    152 H13a HC1     3       5.341   1.011  -1.816  1.00  0.00           H  
ATOM    153  C14 HC1     3       6.673   1.282   0.478  1.00  0.00           C  
ATOM    154 H14a HC1     3       6.983   2.155   0.795  1.00  0.00           H  
ATOM    155 H14b HC1     3       7.025   0.546   1.020  1.00  0.00           H  
ATOM    156  O15 HC1     3       5.273   1.138   0.639  1.00  0.00           O  
ATOM    157  C16 HC1     3       4.726   1.952   1.622  1.00  0.00           C  
ATOM    158 C16a HC1     3       4.375   1.527   2.904  1.00  0.00           C  
ATOM    159 O16a HC1     3       4.670   0.246   3.257  1.00  0.00           O  
ATOM    160  C17 HC1     3       4.473   3.301   1.238  1.00  0.00           C  
ATOM    161  O17 HC1     3       4.718   3.574  -0.069  1.00  0.00           O  
ATOM    162 C17a HC1     3       3.747   3.505  -1.103  1.00  0.00           C  
ATOM    163 H17a HC1     3       4.075   3.128  -1.947  1.00  0.00           H  
ATOM    164 H17b HC1     3       3.152   2.760  -0.878  1.00  0.00           H  
ATOM    165  C18 HC1     3       3.847   4.224   2.122  1.00  0.00           C  
ATOM    166 C18a HC1     3       3.471   5.615   1.594  1.00  0.00           C  
ATOM    167 H18a HC1     3       4.124   5.841   0.901  1.00  0.00           H  
ATOM    168 C18b HC1     3       3.508   6.769   2.606  1.00  0.00           C  
ATOM    169 H18b HC1     3       4.370   6.922   3.048  1.00  0.00           H  
ATOM    170 H18c HC1     3       2.887   6.545   3.330  1.00  0.00           H  
ATOM    171 H18d HC1     3       3.385   7.634   2.161  1.00  0.00           H  
ATOM    172  C19 HC1     3       3.495   3.751   3.367  1.00  0.00           C  
ATOM    173  H19 HC1     3       2.997   4.314   3.915  1.00  0.00           H  
ATOM    174  C20 HC1     3       3.804   2.465   3.845  1.00  0.00           C  
ATOM    175  C1  HC1     4       3.385   1.996   5.246  1.00  0.00           C  
ATOM    176  H1  HC1     4       4.107   1.391   5.517  1.00  0.00           H  
ATOM    177  C1a HC1     4       3.635   3.037   6.332  1.00  0.00           C  
ATOM    178 H1aa HC1     4       3.518   2.554   7.176  1.00  0.00           H  
ATOM    179 H1ab HC1     4       4.581   3.210   6.143  1.00  0.00           H  
ATOM    180 H1ac HC1     4       3.149   3.878   6.199  1.00  0.00           H  
ATOM    181  C2  HC1     4       1.991   1.367   5.081  1.00  0.00           C  
ATOM    182  C3  HC1     4       0.854   2.172   5.224  1.00  0.00           C  
ATOM    183  H3  HC1     4       0.922   3.064   5.480  1.00  0.00           H  
ATOM    184  C4  HC1     4      -0.508   1.642   5.139  1.00  0.00           C  
ATOM    185  C5  HC1     4      -0.582   0.278   4.884  1.00  0.00           C  
ATOM    186  O5  HC1     4      -1.791  -0.274   4.662  1.00  0.00           O  
ATOM    187  C6  HC1     4       0.494  -0.508   4.593  1.00  0.00           C  
ATOM    188  C6a HC1     4       1.830   0.007   4.685  1.00  0.00           C  
ATOM    189  O6a HC1     4       2.859  -0.819   4.363  1.00  0.00           O  
ATOM    190  C6b HC1     4       3.515  -0.634   3.138  1.00  0.00           C  
ATOM    191 H6ba HC1     4       3.836  -1.480   2.760  1.00  0.00           H  
ATOM    192 H6bb HC1     4       2.952  -0.277   2.420  1.00  0.00           H  
ATOM    193  O7  HC1     4       0.287  -1.875   4.283  1.00  0.00           O  
ATOM    194  C8  HC1     4       0.251  -2.979   5.189  1.00  0.00           C  
ATOM    195  H8a HC1     4       0.162  -2.564   6.073  1.00  0.00           H  
ATOM    196  H8b HC1     4      -0.557  -3.483   4.957  1.00  0.00           H  
ATOM    197  C9  HC1     4       1.505  -3.851   4.976  1.00  0.00           C  
ATOM    198  C10 HC1     4       1.953  -4.800   5.969  1.00  0.00           C  
ATOM    199 C10a HC1     4       1.374  -4.861   7.283  1.00  0.00           C  
ATOM    200 O10a HC1     4       0.697  -3.862   7.754  1.00  0.00           O  
ATOM    201 O10b HC1     4       1.592  -5.844   8.073  1.00  0.00           O  
ATOM    202  C11 HC1     4       3.004  -5.734   5.657  1.00  0.00           C  
ATOM    203  H11 HC1     4       3.346  -6.284   6.324  1.00  0.00           H  
ATOM    204  C12 HC1     4       3.751  -5.564   4.394  1.00  0.00           C  
ATOM    205 C12a HC1     4       4.757  -6.526   4.168  1.00  0.00           C  
ATOM    206 O12a HC1     4       5.508  -6.471   3.167  1.00  0.00           O  
ATOM    207 O12b HC1     4       5.000  -7.455   5.006  1.00  0.00           O  
ATOM    208  C13 HC1     4       3.323  -4.528   3.510  1.00  0.00           C  
ATOM    209 C13a HC1     4       2.209  -3.725   3.823  1.00  0.00           C  
ATOM    210 H13a HC1     4       1.948  -3.109   3.177  1.00  0.00           H  
ATOM    211  C14 HC1     4       3.904  -4.374   2.162  1.00  0.00           C  
ATOM    212 H14a HC1     4       4.028  -5.221   1.685  1.00  0.00           H  
ATOM    213 H14b HC1     4       4.795  -3.976   2.249  1.00  0.00           H  
ATOM    214  O15 HC1     4       3.128  -3.534   1.287  1.00  0.00           O  
ATOM    215  C16 HC1     4       2.511  -4.143   0.214  1.00  0.00           C  
ATOM    216 C16a HC1     4       1.345  -4.882   0.213  1.00  0.00           C  
ATOM    217 O16a HC1     4       0.642  -5.210   1.330  1.00  0.00           O  
ATOM    218  C17 HC1     4       3.119  -3.964  -1.004  1.00  0.00           C  
ATOM    219  O17 HC1     4       4.332  -3.346  -1.063  1.00  0.00           O  
ATOM    220 C17a HC1     4       4.506  -1.974  -1.334  1.00  0.00           C  
ATOM    221 H17a HC1     4       3.734  -1.453  -1.030  1.00  0.00           H  
ATOM    222 H17b HC1     4       5.239  -1.614  -0.791  1.00  0.00           H  
ATOM    223  C18 HC1     4       2.637  -4.481  -2.239  1.00  0.00           C  
ATOM    224 C18a HC1     4       3.384  -4.270  -3.601  1.00  0.00           C  
ATOM    225 H18a HC1     4       4.307  -4.373  -3.288  1.00  0.00           H  
ATOM    226 C18b HC1     4       3.359  -5.423  -4.616  1.00  0.00           C  
ATOM    227 H18b HC1     4       4.063  -5.301  -5.287  1.00  0.00           H  
ATOM    228 H18c HC1     4       2.471  -5.492  -5.024  1.00  0.00           H  
ATOM    229 H18d HC1     4       3.718  -6.253  -4.238  1.00  0.00           H  
ATOM    230  C19 HC1     4       1.350  -5.036  -2.242  1.00  0.00           C  
ATOM    231  H19 HC1     4       0.993  -5.333  -3.048  1.00  0.00           H  
ATOM    232  C20 HC1     4       0.770  -5.292  -1.019  1.00  0.00           C  
END
