# Supplementary material for: How the water-soluble hemicarcerand incarcerates guests at room temperature decoded with modular simulations
Source: Commun Chem. 2021 Mar 1;4:26. doi: 10.1038/s42004-021-00469-3 (PMC9814894; doi:10.1038/s42004-021-00469-3)
Supplement: Supplementary file 5 — Supplementary Data 3 [file 42004_2021_469_MOESM5_ESM.bz2 › DataS3/363K/avg.c0eat363.pdb]

ATOM      1  C1  HC1     1       3.299  -4.154  -3.514  1.00  0.00           C  
ATOM      2  H1  HC1     1       4.253  -4.117  -3.328  1.00  0.00           H  
ATOM      3  C1a HC1     1       3.153  -5.312  -4.514  1.00  0.00           C  
ATOM      4 H1aa HC1     1       3.132  -5.570  -4.737  1.00  0.00           H  
ATOM      5 H1ab HC1     1       3.126  -5.572  -4.733  1.00  0.00           H  
ATOM      6 H1ac HC1     1       3.124  -5.568  -4.738  1.00  0.00           H  
ATOM      7  C2  HC1     1       2.609  -4.340  -2.164  1.00  0.00           C  
ATOM      8  C3  HC1     1       1.348  -4.951  -2.104  1.00  0.00           C  
ATOM      9  H3  HC1     1       0.942  -5.223  -2.885  1.00  0.00           H  
ATOM     10  C4  HC1     1       0.691  -5.149  -0.881  1.00  0.00           C  
ATOM     11  C5  HC1     1       1.288  -4.668   0.306  1.00  0.00           C  
ATOM     12  O5  HC1     1       0.647  -4.803   1.502  1.00  0.00           O  
ATOM     13  C6  HC1     1       2.548  -4.040   0.261  1.00  0.00           C  
ATOM     14  C6a HC1     1       3.200  -3.867  -0.971  1.00  0.00           C  
ATOM     15  O6a HC1     1       4.401  -3.223  -0.998  1.00  0.00           O  
ATOM     16  C6b HC1     1       4.510  -1.876  -1.387  1.00  0.00           C  
ATOM     17 H6ba HC1     1       3.729  -1.389  -1.105  1.00  0.00           H  
ATOM     18 H6bb HC1     1       5.270  -1.491  -0.941  1.00  0.00           H  
ATOM     19  O7  HC1     1       3.137  -3.590   1.403  1.00  0.00           O  
ATOM     20  C8  HC1     1       3.840  -4.440   2.263  1.00  0.00           C  
ATOM     21  H8a HC1     1       3.826  -5.307   1.877  1.00  0.00           H  
ATOM     22  H8b HC1     1       4.736  -4.146   2.257  1.00  0.00           H  
ATOM     23  C9  HC1     1       3.309  -4.474   3.674  1.00  0.00           C  
ATOM     24  C10 HC1     1       3.758  -5.357   4.606  1.00  0.00           C  
ATOM     25 C10a HC1     1       4.772  -6.302   4.353  1.00  0.00           C  
ATOM     26 O10a HC1     1       5.357  -6.412   3.295  1.00  0.00           O  
ATOM     27 O10b HC1     1       5.083  -7.034   5.225  1.00  0.00           O  
ATOM     28  C11 HC1     1       3.156  -5.288   5.866  1.00  0.00           C  
ATOM     29  H11 HC1     1       3.435  -5.864   6.476  1.00  0.00           H  
ATOM     30  C12 HC1     1       2.153  -4.393   6.250  1.00  0.00           C  
ATOM     31 C12a HC1     1       1.620  -4.438   7.553  1.00  0.00           C  
ATOM     32 O12a HC1     1       0.737  -3.711   7.957  1.00  0.00           O  
ATOM     33 O12b HC1     1       2.054  -5.238   8.306  1.00  0.00           O  
ATOM     34  C13 HC1     1       1.741  -3.505   5.306  1.00  0.00           C  
ATOM     35 C13a HC1     1       2.325  -3.578   4.053  1.00  0.00           C  
ATOM     36 H13a HC1     1       2.046  -3.003   3.443  1.00  0.00           H  
ATOM     37  C14 HC1     1       0.686  -2.462   5.573  1.00  0.00           C  
ATOM     38 H14a HC1     1       0.886  -1.977   6.362  1.00  0.00           H  
ATOM     39 H14b HC1     1      -0.151  -2.871   5.702  1.00  0.00           H  
ATOM     40  O15 HC1     1       0.521  -1.532   4.543  1.00  0.00           O  
ATOM     41  C16 HC1     1       0.676  -0.193   4.741  1.00  0.00           C  
ATOM     42 C16a HC1     1      -0.455   0.616   4.931  1.00  0.00           C  
ATOM     43 O16a HC1     1      -1.693   0.045   4.882  1.00  0.00           O  
ATOM     44  C17 HC1     1       1.960   0.383   4.752  1.00  0.00           C  
ATOM     45  O17 HC1     1       3.052  -0.406   4.538  1.00  0.00           O  
ATOM     46 C17a HC1     1       3.707  -0.454   3.293  1.00  0.00           C  
ATOM     47 H17a HC1     1       3.065  -0.347   2.585  1.00  0.00           H  
ATOM     48 H17b HC1     1       4.108  -1.323   3.193  1.00  0.00           H  
ATOM     49  C18 HC1     1       2.116   1.769   4.976  1.00  0.00           C  
ATOM     50 C18a HC1     1       3.500   2.415   4.994  1.00  0.00           C  
ATOM     51 H18a HC1     1       4.121   1.721   5.278  1.00  0.00           H  
ATOM     52 C18b HC1     1       3.708   3.547   6.015  1.00  0.00           C  
ATOM     53 H18b HC1     1       3.751   3.791   6.249  1.00  0.00           H  
ATOM     54 H18c HC1     1       3.758   3.802   6.236  1.00  0.00           H  
ATOM     55 H18d HC1     1       3.770   3.791   6.245  1.00  0.00           H  
ATOM     56  C19 HC1     1       0.974   2.565   5.145  1.00  0.00           C  
ATOM     57  H19 HC1     1       1.070   3.476   5.246  1.00  0.00           H  
ATOM     58  C20 HC1     1      -0.311   2.004   5.152  1.00  0.00           C  
ATOM     59  C1  HC1     2      -1.530   2.901   5.350  1.00  0.00           C  
ATOM     60  H1  HC1     2      -2.226   2.336   5.727  1.00  0.00           H  
ATOM     61  C1a HC1     2      -1.375   4.040   6.373  1.00  0.00           C  
ATOM     62 H1aa HC1     2      -1.339   4.283   6.608  1.00  0.00           H  
ATOM     63 H1ab HC1     2      -1.342   4.295   6.599  1.00  0.00           H  
ATOM     64 H1ac HC1     2      -1.353   4.289   6.605  1.00  0.00           H  
ATOM     65  C2  HC1     2      -2.015   3.307   3.960  1.00  0.00           C  
ATOM     66  C3  HC1     2      -1.556   4.498   3.381  1.00  0.00           C  
ATOM     67  H3  HC1     2      -0.950   5.019   3.840  1.00  0.00           H  
ATOM     68  C4  HC1     2      -1.993   4.910   2.114  1.00  0.00           C  
ATOM     69  C5  HC1     2      -2.874   4.076   1.387  1.00  0.00           C  
ATOM     70  O5  HC1     2      -3.282   4.421   0.134  1.00  0.00           O  
ATOM     71  C6  HC1     2      -3.328   2.870   1.944  1.00  0.00           C  
ATOM     72  C6a HC1     2      -2.890   2.478   3.223  1.00  0.00           C  
ATOM     73  O6a HC1     2      -3.315   1.291   3.744  1.00  0.00           O  
ATOM     74  C6b HC1     2      -2.506   0.140   3.739  1.00  0.00           C  
ATOM     75 H6ba HC1     2      -3.076  -0.633   3.705  1.00  0.00           H  
ATOM     76 H6bb HC1     2      -1.959   0.132   2.947  1.00  0.00           H  
ATOM     77  O7  HC1     2      -4.188   2.084   1.237  1.00  0.00           O  
ATOM     78  C8  HC1     2      -5.568   2.095   1.466  1.00  0.00           C  
ATOM     79  H8a HC1     2      -5.734   2.736   2.144  1.00  0.00           H  
ATOM     80  H8b HC1     2      -5.968   2.415   0.676  1.00  0.00           H  
ATOM     81  C9  HC1     2      -6.145   0.754   1.841  1.00  0.00           C  
ATOM     82  C10 HC1     2      -7.430   0.597   2.261  1.00  0.00           C  
ATOM     83 C10a HC1     2      -8.349   1.663   2.359  1.00  0.00           C  
ATOM     84 O10a HC1     2      -8.094   2.813   2.066  1.00  0.00           O  
ATOM     85 O10b HC1     2      -9.441   1.428   2.745  1.00  0.00           O  
ATOM     86  C11 HC1     2      -7.820  -0.703   2.600  1.00  0.00           C  
ATOM     87  H11 HC1     2      -8.651  -0.813   2.882  1.00  0.00           H  
ATOM     88  C12 HC1     2      -7.014  -1.844   2.536  1.00  0.00           C  
ATOM     89 C12a HC1     2      -7.527  -3.100   2.922  1.00  0.00           C  
ATOM     90 O12a HC1     2      -6.890  -4.131   2.912  1.00  0.00           O  
ATOM     91 O12b HC1     2      -8.650  -3.156   3.285  1.00  0.00           O  
ATOM     92  C13 HC1     2      -5.742  -1.663   2.089  1.00  0.00           C  
ATOM     93 C13a HC1     2      -5.349  -0.375   1.764  1.00  0.00           C  
ATOM     94 H13a HC1     2      -4.517  -0.265   1.483  1.00  0.00           H  
ATOM     95  C14 HC1     2      -4.760  -2.796   1.939  1.00  0.00           C  
ATOM     96 H14a HC1     2      -5.141  -3.509   1.443  1.00  0.00           H  
ATOM     97 H14b HC1     2      -4.525  -3.141   2.784  1.00  0.00           H  
ATOM     98  O15 HC1     2      -3.562  -2.443   1.307  1.00  0.00           O  
ATOM     99  C16 HC1     2      -3.135  -3.058   0.169  1.00  0.00           C  
ATOM    100 C16a HC1     2      -3.649  -2.677  -1.085  1.00  0.00           C  
ATOM    101 O16a HC1     2      -4.563  -1.667  -1.158  1.00  0.00           O  
ATOM    102  C17 HC1     2      -2.172  -4.075   0.249  1.00  0.00           C  
ATOM    103  O17 HC1     2      -1.660  -4.407   1.469  1.00  0.00           O  
ATOM    104 C17a HC1     2      -0.399  -3.946   1.891  1.00  0.00           C  
ATOM    105 H17a HC1     2      -0.241  -3.063   1.545  1.00  0.00           H  
ATOM    106 H17b HC1     2      -0.404  -3.887   2.851  1.00  0.00           H  
ATOM    107  C18 HC1     2      -1.728  -4.733  -0.920  1.00  0.00           C  
ATOM    108 C18a HC1     2      -0.673  -5.835  -0.854  1.00  0.00           C  
ATOM    109 H18a HC1     2      -0.758  -6.239   0.027  1.00  0.00           H  
ATOM    110 C18b HC1     2      -0.859  -7.012  -1.828  1.00  0.00           C  
ATOM    111 H18b HC1     2      -0.901  -7.277  -2.040  1.00  0.00           H  
ATOM    112 H18c HC1     2      -0.902  -7.277  -2.036  1.00  0.00           H  
ATOM    113 H18d HC1     2      -0.899  -7.277  -2.038  1.00  0.00           H  
ATOM    114  C19 HC1     2      -2.238  -4.331  -2.162  1.00  0.00           C  
ATOM    115  H19 HC1     2      -1.920  -4.729  -2.931  1.00  0.00           H  
ATOM    116  C20 HC1     2      -3.216  -3.331  -2.260  1.00  0.00           C  
ATOM    117  C1  HC1     3      -3.761  -2.933  -3.630  1.00  0.00           C  
ATOM    118  H1  HC1     3      -4.653  -2.578  -3.475  1.00  0.00           H  
ATOM    119  C1a HC1     3      -3.980  -4.079  -4.632  1.00  0.00           C  
ATOM    120 H1aa HC1     3      -4.039  -4.329  -4.857  1.00  0.00           H  
ATOM    121 H1ab HC1     3      -4.030  -4.332  -4.856  1.00  0.00           H  
ATOM    122 H1ac HC1     3      -4.038  -4.335  -4.850  1.00  0.00           H  
ATOM    123  C2  HC1     3      -2.915  -1.762  -4.124  1.00  0.00           C  
ATOM    124  C3  HC1     3      -1.789  -2.003  -4.923  1.00  0.00           C  
ATOM    125  H3  HC1     3      -1.562  -2.870  -5.133  1.00  0.00           H  
ATOM    126  C4  HC1     3      -0.996  -0.949  -5.403  1.00  0.00           C  
ATOM    127  C5  HC1     3      -1.309   0.374  -5.021  1.00  0.00           C  
ATOM    128  O5  HC1     3      -0.527   1.412  -5.435  1.00  0.00           O  
ATOM    129  C6  HC1     3      -2.428   0.632  -4.207  1.00  0.00           C  
ATOM    130  C6a HC1     3      -3.222  -0.433  -3.751  1.00  0.00           C  
ATOM    131  O6a HC1     3      -4.280  -0.167  -2.935  1.00  0.00           O  
ATOM    132  C6b HC1     3      -4.206  -0.362  -1.544  1.00  0.00           C  
ATOM    133 H6ba HC1     3      -3.319  -0.164  -1.232  1.00  0.00           H  
ATOM    134 H6bb HC1     3      -4.808   0.257  -1.117  1.00  0.00           H  
ATOM    135  O7  HC1     3      -2.745   1.907  -3.850  1.00  0.00           O  
ATOM    136  C8  HC1     3      -3.448   2.765  -4.704  1.00  0.00           C  
ATOM    137  H8a HC1     3      -3.646   2.278  -5.495  1.00  0.00           H  
ATOM    138  H8b HC1     3      -4.269   2.953  -4.280  1.00  0.00           H  
ATOM    139  C9  HC1     3      -2.725   4.046  -5.033  1.00  0.00           C  
ATOM    140  C10 HC1     3      -3.174   4.926  -5.965  1.00  0.00           C  
ATOM    141 C10a HC1     3      -4.368   4.740  -6.693  1.00  0.00           C  
ATOM    142 O10a HC1     3      -5.117   3.796  -6.549  1.00  0.00           O  
ATOM    143 O10b HC1     3      -4.668   5.557  -7.491  1.00  0.00           O  
ATOM    144  C11 HC1     3      -2.384   6.059  -6.184  1.00  0.00           C  
ATOM    145  H11 HC1     3      -2.664   6.632  -6.796  1.00  0.00           H  
ATOM    146  C12 HC1     3      -1.191   6.367  -5.524  1.00  0.00           C  
ATOM    147 C12a HC1     3      -0.480   7.541  -5.849  1.00  0.00           C  
ATOM    148 O12a HC1     3       0.569   7.871  -5.334  1.00  0.00           O  
ATOM    149 O12b HC1     3      -0.926   8.253  -6.679  1.00  0.00           O  
ATOM    150  C13 HC1     3      -0.777   5.483  -4.577  1.00  0.00           C  
ATOM    151 C13a HC1     3      -1.551   4.353  -4.368  1.00  0.00           C  
ATOM    152 H13a HC1     3      -1.269   3.779  -3.757  1.00  0.00           H  
ATOM    153  C14 HC1     3       0.474   5.685  -3.761  1.00  0.00           C  
ATOM    154 H14a HC1     3       0.485   6.551  -3.374  1.00  0.00           H  
ATOM    155 H14b HC1     3       1.237   5.616  -4.311  1.00  0.00           H  
ATOM    156  O15 HC1     3       0.642   4.761  -2.723  1.00  0.00           O  
ATOM    157  C16 HC1     3       0.760   5.148  -1.422  1.00  0.00           C  
ATOM    158 C16a HC1     3       2.034   5.231  -0.836  1.00  0.00           C  
ATOM    159 O16a HC1     3       3.126   4.892  -1.577  1.00  0.00           O  
ATOM    160  C17 HC1     3      -0.384   5.457  -0.662  1.00  0.00           C  
ATOM    161  O17 HC1     3      -1.618   5.344  -1.231  1.00  0.00           O  
ATOM    162 C17a HC1     3      -2.455   4.239  -0.988  1.00  0.00           C  
ATOM    163 H17a HC1     3      -3.014   4.104  -1.760  1.00  0.00           H  
ATOM    164 H17b HC1     3      -1.921   3.447  -0.875  1.00  0.00           H  
ATOM    165  C18 HC1     3      -0.254   5.876   0.681  1.00  0.00           C  
ATOM    166 C18a HC1     3      -1.481   6.219   1.522  1.00  0.00           C  
ATOM    167 H18a HC1     3      -2.163   6.522   0.898  1.00  0.00           H  
ATOM    168 C18b HC1     3      -1.324   7.391   2.504  1.00  0.00           C  
ATOM    169 H18b HC1     3      -1.301   7.658   2.717  1.00  0.00           H  
ATOM    170 H18c HC1     3      -1.288   7.658   2.716  1.00  0.00           H  
ATOM    171 H18d HC1     3      -1.293   7.651   2.725  1.00  0.00           H  
ATOM    172  C19 HC1     3       1.025   5.936   1.255  1.00  0.00           C  
ATOM    173  H19 HC1     3       1.110   6.166   2.143  1.00  0.00           H  
ATOM    174  C20 HC1     3       2.175   5.645   0.507  1.00  0.00           C  
ATOM    175  C1  HC1     4       3.550   5.732   1.164  1.00  0.00           C  
ATOM    176  H1  HC1     4       4.184   5.906   0.447  1.00  0.00           H  
ATOM    177  C1a HC1     4       3.759   6.900   2.144  1.00  0.00           C  
ATOM    178 H1aa HC1     4       3.804   7.164   2.356  1.00  0.00           H  
ATOM    179 H1ab HC1     4       3.812   7.156   2.362  1.00  0.00           H  
ATOM    180 H1ac HC1     4       3.817   7.166   2.353  1.00  0.00           H  
ATOM    181  C2  HC1     4       3.878   4.339   1.696  1.00  0.00           C  
ATOM    182  C3  HC1     4       3.554   4.004   3.019  1.00  0.00           C  
ATOM    183  H3  HC1     4       3.130   4.624   3.551  1.00  0.00           H  
ATOM    184  C4  HC1     4       3.857   2.740   3.546  1.00  0.00           C  
ATOM    185  C5  HC1     4       4.453   1.770   2.707  1.00  0.00           C  
ATOM    186  O5  HC1     4       4.716   0.516   3.172  1.00  0.00           O  
ATOM    187  C6  HC1     4       4.766   2.084   1.375  1.00  0.00           C  
ATOM    188  C6a HC1     4       4.468   3.361   0.864  1.00  0.00           C  
ATOM    189  O6a HC1     4       4.748   3.646  -0.439  1.00  0.00           O  
ATOM    190  C6b HC1     4       3.756   3.642  -1.437  1.00  0.00           C  
ATOM    191 H6ba HC1     4       4.168   3.411  -2.275  1.00  0.00           H  
ATOM    192 H6bb HC1     4       3.101   2.967  -1.240  1.00  0.00           H  
ATOM    193  O7  HC1     4       5.353   1.144   0.583  1.00  0.00           O  
ATOM    194  C8  HC1     4       6.731   1.124   0.347  1.00  0.00           C  
ATOM    195  H8a HC1     4       7.114   1.835   0.842  1.00  0.00           H  
ATOM    196  H8b HC1     4       7.055   0.321   0.719  1.00  0.00           H  
ATOM    197  C9  HC1     4       7.114   1.218  -1.109  1.00  0.00           C  
ATOM    198  C10 HC1     4       8.400   1.375  -1.522  1.00  0.00           C  
ATOM    199 C10a HC1     4       9.495   1.436  -0.638  1.00  0.00           C  
ATOM    200 O10a HC1     4       9.408   1.340   0.568  1.00  0.00           O  
ATOM    201 O10b HC1     4      10.574   1.587  -1.094  1.00  0.00           O  
ATOM    202  C11 HC1     4       8.601   1.474  -2.903  1.00  0.00           C  
ATOM    203  H11 HC1     4       9.432   1.583  -3.181  1.00  0.00           H  
ATOM    204  C12 HC1     4       7.605   1.415  -3.884  1.00  0.00           C  
ATOM    205 C12a HC1     4       7.942   1.542  -5.247  1.00  0.00           C  
ATOM    206 O12a HC1     4       7.137   1.520  -6.156  1.00  0.00           O  
ATOM    207 O12b HC1     4       9.080   1.687  -5.530  1.00  0.00           O  
ATOM    208  C13 HC1     4       6.332   1.234  -3.444  1.00  0.00           C  
ATOM    209 C13a HC1     4       6.128   1.148  -2.077  1.00  0.00           C  
ATOM    210 H13a HC1     4       5.296   1.037  -1.798  1.00  0.00           H  
ATOM    211  C14 HC1     4       5.152   1.125  -4.378  1.00  0.00           C  
ATOM    212 H14a HC1     4       5.320   0.488  -5.060  1.00  0.00           H  
ATOM    213 H14b HC1     4       4.994   1.952  -4.801  1.00  0.00           H  
ATOM    214  O15 HC1     4       3.955   0.763  -3.753  1.00  0.00           O  
ATOM    215  C16 HC1     4       3.256  -0.349  -4.114  1.00  0.00           C  
ATOM    216 C16a HC1     4       3.629  -1.617  -3.631  1.00  0.00           C  
ATOM    217 O16a HC1     4       4.684  -1.725  -2.775  1.00  0.00           O  
ATOM    218  C17 HC1     4       2.149  -0.223  -4.971  1.00  0.00           C  
ATOM    219  O17 HC1     4       1.783   1.018  -5.400  1.00  0.00           O  
ATOM    220 C17a HC1     4       0.704   1.711  -4.821  1.00  0.00           C  
ATOM    221 H17a HC1     4       0.653   1.513  -3.882  1.00  0.00           H  
ATOM    222 H17b HC1     4       0.866   2.656  -4.910  1.00  0.00           H  
ATOM    223  C18 HC1     4       1.422  -1.367  -5.368  1.00  0.00           C  
ATOM    224 C18a HC1     4       0.210  -1.250  -6.289  1.00  0.00           C  
ATOM    225 H18a HC1     4       0.357  -0.455  -6.830  1.00  0.00           H  
ATOM    226 C18b HC1     4       0.033  -2.379  -7.320  1.00  0.00           C  
ATOM    227 H18b HC1     4      -0.006  -2.621  -7.558  1.00  0.00           H  
ATOM    228 H18c HC1     4      -0.011  -2.626  -7.552  1.00  0.00           H  
ATOM    229 H18d HC1     4      -0.002  -2.627  -7.552  1.00  0.00           H  
ATOM    230  C19 HC1     4       1.798  -2.622  -4.867  1.00  0.00           C  
ATOM    231  H19 HC1     4       1.300  -3.365  -5.088  1.00  0.00           H  
ATOM    232  C20 HC1     4       2.911  -2.768  -4.024  1.00  0.00           C  
ATOM    233  C1  EAT     5       0.386   0.343  -0.189  1.00  0.00           C  
ATOM    234  H1  EAT     5       0.380   0.342  -0.194  1.00  0.00           H  
ATOM    235  H2  EAT     5       0.397   0.333  -0.190  1.00  0.00           H  
ATOM    236  H3  EAT     5       0.381   0.338  -0.196  1.00  0.00           H  
ATOM    237  C2  EAT     5       0.385   0.371  -0.168  1.00  0.00           C  
ATOM    238  O2  EAT     5       0.387   0.375  -0.165  1.00  0.00           O  
ATOM    239  O1  EAT     5       0.381   0.389  -0.156  1.00  0.00           O  
ATOM    240  C3  EAT     5       0.388   0.412  -0.137  1.00  0.00           C  
ATOM    241  H31 EAT     5       0.380   0.416  -0.137  1.00  0.00           H  
ATOM    242  H32 EAT     5       0.395   0.415  -0.137  1.00  0.00           H  
ATOM    243  C4  EAT     5       0.398   0.427  -0.122  1.00  0.00           C  
ATOM    244  H41 EAT     5       0.405   0.435  -0.123  1.00  0.00           H  
ATOM    245  H42 EAT     5       0.402   0.429  -0.117  1.00  0.00           H  
ATOM    246  H43 EAT     5       0.393   0.428  -0.115  1.00  0.00           H  
END
