# Supplementary material for: How the water-soluble hemicarcerand incarcerates guests at room temperature decoded with modular simulations
Source: Commun Chem. 2021 Mar 1;4:26. doi: 10.1038/s42004-021-00469-3 (PMC9814894; doi:10.1038/s42004-021-00469-3)
Supplement: Supplementary file 5 — Supplementary Data 3 [file 42004_2021_469_MOESM5_ESM.bz2 › DataS3/363K/avg.c0xyp363.pdb]

ATOM      1  C1  HC1     1      -0.750  -6.130  -0.933  1.00  0.00           C  
ATOM      2  H1  HC1     1      -0.846  -6.522  -0.049  1.00  0.00           H  
ATOM      3  C1a HC1     1      -0.933  -7.315  -1.892  1.00  0.00           C  
ATOM      4 H1aa HC1     1      -0.974  -7.584  -2.094  1.00  0.00           H  
ATOM      5 H1ab HC1     1      -0.979  -7.579  -2.101  1.00  0.00           H  
ATOM      6 H1ac HC1     1      -0.969  -7.581  -2.101  1.00  0.00           H  
ATOM      7  C2  HC1     1      -1.801  -5.026  -1.021  1.00  0.00           C  
ATOM      8  C3  HC1     1      -2.305  -4.639  -2.269  1.00  0.00           C  
ATOM      9  H3  HC1     1      -1.990  -5.051  -3.030  1.00  0.00           H  
ATOM     10  C4  HC1     1      -3.267  -3.627  -2.386  1.00  0.00           C  
ATOM     11  C5  HC1     1      -3.690  -2.949  -1.223  1.00  0.00           C  
ATOM     12  O5  HC1     1      -4.597  -1.940  -1.302  1.00  0.00           O  
ATOM     13  C6  HC1     1      -3.174  -3.305   0.031  1.00  0.00           C  
ATOM     14  C6a HC1     1      -2.235  -4.342   0.132  1.00  0.00           C  
ATOM     15  O6a HC1     1      -1.743  -4.663   1.358  1.00  0.00           O  
ATOM     16  C6b HC1     1      -0.491  -4.209   1.793  1.00  0.00           C  
ATOM     17 H6ba HC1     1      -0.325  -3.333   1.444  1.00  0.00           H  
ATOM     18 H6bb HC1     1      -0.504  -4.148   2.749  1.00  0.00           H  
ATOM     19  O7  HC1     1      -3.562  -2.634   1.146  1.00  0.00           O  
ATOM     20  C8  HC1     1      -4.638  -2.923   1.886  1.00  0.00           C  
ATOM     21  H8a HC1     1      -5.034  -3.626   1.479  1.00  0.00           H  
ATOM     22  H8b HC1     1      -4.325  -3.225   2.659  1.00  0.00           H  
ATOM     23  C9  HC1     1      -5.587  -1.795   2.111  1.00  0.00           C  
ATOM     24  C10 HC1     1      -6.818  -1.987   2.568  1.00  0.00           C  
ATOM     25 C10a HC1     1      -7.315  -3.245   2.910  1.00  0.00           C  
ATOM     26 O10a HC1     1      -6.698  -4.273   2.864  1.00  0.00           O  
ATOM     27 O10b HC1     1      -8.403  -3.306   3.279  1.00  0.00           O  
ATOM     28  C11 HC1     1      -7.603  -0.852   2.691  1.00  0.00           C  
ATOM     29  H11 HC1     1      -8.409  -0.970   2.976  1.00  0.00           H  
ATOM     30  C12 HC1     1      -7.232   0.451   2.404  1.00  0.00           C  
ATOM     31 C12a HC1     1      -8.133   1.504   2.553  1.00  0.00           C  
ATOM     32 O12a HC1     1      -7.905   2.655   2.298  1.00  0.00           O  
ATOM     33 O12b HC1     1      -9.187   1.256   2.943  1.00  0.00           O  
ATOM     34  C13 HC1     1      -5.983   0.621   1.986  1.00  0.00           C  
ATOM     35 C13a HC1     1      -5.205  -0.503   1.845  1.00  0.00           C  
ATOM     36 H13a HC1     1      -4.397  -0.385   1.561  1.00  0.00           H  
ATOM     37  C14 HC1     1      -5.424   1.969   1.679  1.00  0.00           C  
ATOM     38 H14a HC1     1      -5.651   2.585   2.307  1.00  0.00           H  
ATOM     39 H14b HC1     1      -5.743   2.269   0.900  1.00  0.00           H  
ATOM     40  O15 HC1     1      -4.085   2.025   1.573  1.00  0.00           O  
ATOM     41  C16 HC1     1      -3.286   2.874   2.271  1.00  0.00           C  
ATOM     42 C16a HC1     1      -2.901   4.096   1.703  1.00  0.00           C  
ATOM     43 O16a HC1     1      -3.352   4.413   0.461  1.00  0.00           O  
ATOM     44  C17 HC1     1      -2.826   2.522   3.547  1.00  0.00           C  
ATOM     45  O17 HC1     1      -3.204   1.332   4.080  1.00  0.00           O  
ATOM     46 C17a HC1     1      -2.369   0.206   4.061  1.00  0.00           C  
ATOM     47 H17a HC1     1      -1.846   0.207   3.262  1.00  0.00           H  
ATOM     48 H17b HC1     1      -2.918  -0.578   4.054  1.00  0.00           H  
ATOM     49  C18 HC1     1      -1.975   3.388   4.264  1.00  0.00           C  
ATOM     50 C18a HC1     1      -1.439   3.004   5.640  1.00  0.00           C  
ATOM     51 H18a HC1     1      -2.104   2.420   6.036  1.00  0.00           H  
ATOM     52 C18b HC1     1      -1.293   4.149   6.651  1.00  0.00           C  
ATOM     53 H18b HC1     1      -1.282   4.396   6.885  1.00  0.00           H  
ATOM     54 H18c HC1     1      -1.264   4.413   6.865  1.00  0.00           H  
ATOM     55 H18d HC1     1      -1.251   4.391   6.886  1.00  0.00           H  
ATOM     56  C19 HC1     1      -1.576   4.592   3.669  1.00  0.00           C  
ATOM     57  H19 HC1     1      -0.982   5.139   4.111  1.00  0.00           H  
ATOM     58  C20 HC1     1      -2.050   4.973   2.407  1.00  0.00           C  
ATOM     59  C1  HC1     2      -1.590   6.289   1.788  1.00  0.00           C  
ATOM     60  H1  HC1     2      -2.295   6.561   1.177  1.00  0.00           H  
ATOM     61  C1a HC1     2      -1.447   7.474   2.750  1.00  0.00           C  
ATOM     62 H1aa HC1     2      -1.415   7.739   2.961  1.00  0.00           H  
ATOM     63 H1ab HC1     2      -1.422   7.745   2.955  1.00  0.00           H  
ATOM     64 H1ac HC1     2      -1.424   7.738   2.962  1.00  0.00           H  
ATOM     65  C2  HC1     2      -0.373   5.980   0.918  1.00  0.00           C  
ATOM     66  C3  HC1     2       0.916   6.093   1.453  1.00  0.00           C  
ATOM     67  H3  HC1     2       1.018   6.344   2.332  1.00  0.00           H  
ATOM     68  C4  HC1     2       2.054   5.820   0.682  1.00  0.00           C  
ATOM     69  C5  HC1     2       1.886   5.371  -0.645  1.00  0.00           C  
ATOM     70  O5  HC1     2       2.963   5.059  -1.415  1.00  0.00           O  
ATOM     71  C6  HC1     2       0.603   5.222  -1.187  1.00  0.00           C  
ATOM     72  C6a HC1     2      -0.524   5.526  -0.409  1.00  0.00           C  
ATOM     73  O6a HC1     2      -1.761   5.371  -0.948  1.00  0.00           O  
ATOM     74  C6b HC1     2      -2.553   4.246  -0.679  1.00  0.00           C  
ATOM     75 H6ba HC1     2      -3.125   4.091  -1.429  1.00  0.00           H  
ATOM     76 H6bb HC1     2      -1.994   3.477  -0.572  1.00  0.00           H  
ATOM     77  O7  HC1     2       0.455   4.765  -2.459  1.00  0.00           O  
ATOM     78  C8  HC1     2       0.319   5.560  -3.548  1.00  0.00           C  
ATOM     79  H8a HC1     2       0.337   6.421  -3.238  1.00  0.00           H  
ATOM     80  H8b HC1     2       1.067   5.445  -4.037  1.00  0.00           H  
ATOM     81  C9  HC1     2      -0.892   5.294  -4.380  1.00  0.00           C  
ATOM     82  C10 HC1     2      -1.322   6.152  -5.305  1.00  0.00           C  
ATOM     83 C10a HC1     2      -0.663   7.347  -5.599  1.00  0.00           C  
ATOM     84 O10a HC1     2       0.358   7.720  -5.085  1.00  0.00           O  
ATOM     85 O10b HC1     2      -1.124   8.033  -6.407  1.00  0.00           O  
ATOM     86  C11 HC1     2      -2.481   5.793  -5.978  1.00  0.00           C  
ATOM     87  H11 HC1     2      -2.772   6.351  -6.572  1.00  0.00           H  
ATOM     88  C12 HC1     2      -3.219   4.634  -5.798  1.00  0.00           C  
ATOM     89 C12a HC1     2      -4.385   4.405  -6.534  1.00  0.00           C  
ATOM     90 O12a HC1     2      -5.099   3.442  -6.421  1.00  0.00           O  
ATOM     91 O12b HC1     2      -4.701   5.205  -7.306  1.00  0.00           O  
ATOM     92  C13 HC1     2      -2.749   3.776  -4.894  1.00  0.00           C  
ATOM     93 C13a HC1     2      -1.610   4.133  -4.209  1.00  0.00           C  
ATOM     94 H13a HC1     2      -1.317   3.576  -3.616  1.00  0.00           H  
ATOM     95  C14 HC1     2      -3.416   2.469  -4.616  1.00  0.00           C  
ATOM     96 H14a HC1     2      -3.656   2.039  -5.386  1.00  0.00           H  
ATOM     97 H14b HC1     2      -4.170   2.597  -4.145  1.00  0.00           H  
ATOM     98  O15 HC1     2      -2.678   1.587  -3.908  1.00  0.00           O  
ATOM     99  C16 HC1     2      -2.408   0.316  -4.304  1.00  0.00           C  
ATOM    100 C16a HC1     2      -1.299   0.052  -5.122  1.00  0.00           C  
ATOM    101 O16a HC1     2      -0.513   1.085  -5.525  1.00  0.00           O  
ATOM    102  C17 HC1     2      -3.225  -0.738  -3.874  1.00  0.00           C  
ATOM    103  O17 HC1     2      -4.287  -0.458  -3.073  1.00  0.00           O  
ATOM    104 C17a HC1     2      -4.236  -0.641  -1.686  1.00  0.00           C  
ATOM    105 H17a HC1     2      -3.354  -0.446  -1.368  1.00  0.00           H  
ATOM    106 H17b HC1     2      -4.841  -0.024  -1.274  1.00  0.00           H  
ATOM    107  C18 HC1     2      -2.938  -2.066  -4.254  1.00  0.00           C  
ATOM    108 C18a HC1     2      -3.795  -3.229  -3.763  1.00  0.00           C  
ATOM    109 H18a HC1     2      -4.683  -2.866  -3.615  1.00  0.00           H  
ATOM    110 C18b HC1     2      -4.013  -4.374  -4.759  1.00  0.00           C  
ATOM    111 H18b HC1     2      -4.061  -4.634  -4.974  1.00  0.00           H  
ATOM    112 H18c HC1     2      -4.066  -4.620  -4.988  1.00  0.00           H  
ATOM    113 H18d HC1     2      -4.079  -4.626  -4.975  1.00  0.00           H  
ATOM    114  C19 HC1     2      -1.812  -2.313  -5.052  1.00  0.00           C  
ATOM    115  H19 HC1     2      -1.593  -3.182  -5.264  1.00  0.00           H  
ATOM    116  C20 HC1     2      -1.002  -1.270  -5.516  1.00  0.00           C  
ATOM    117  C1  HC1     3       0.217  -1.577  -6.383  1.00  0.00           C  
ATOM    118  H1  HC1     3       0.373  -0.783  -6.919  1.00  0.00           H  
ATOM    119  C1a HC1     3       0.046  -2.700  -7.413  1.00  0.00           C  
ATOM    120 H1aa HC1     3       0.013  -2.957  -7.635  1.00  0.00           H  
ATOM    121 H1ab HC1     3      -0.009  -2.940  -7.650  1.00  0.00           H  
ATOM    122 H1ac HC1     3       0.022  -2.936  -7.657  1.00  0.00           H  
ATOM    123  C2  HC1     3       1.417  -1.700  -5.449  1.00  0.00           C  
ATOM    124  C3  HC1     3       1.789  -2.954  -4.949  1.00  0.00           C  
ATOM    125  H3  HC1     3       1.298  -3.696  -5.183  1.00  0.00           H  
ATOM    126  C4  HC1     3       2.883  -3.101  -4.087  1.00  0.00           C  
ATOM    127  C5  HC1     3       3.588  -1.951  -3.677  1.00  0.00           C  
ATOM    128  O5  HC1     3       4.634  -2.055  -2.816  1.00  0.00           O  
ATOM    129  C6  HC1     3       3.210  -0.683  -4.144  1.00  0.00           C  
ATOM    130  C6a HC1     3       2.131  -0.559  -5.028  1.00  0.00           C  
ATOM    131  O6a HC1     3       1.780   0.680  -5.462  1.00  0.00           O  
ATOM    132  C6b HC1     3       0.706   1.382  -4.900  1.00  0.00           C  
ATOM    133 H6ba HC1     3       0.644   1.184  -3.966  1.00  0.00           H  
ATOM    134 H6bb HC1     3       0.872   2.320  -4.992  1.00  0.00           H  
ATOM    135  O7  HC1     3       3.872   0.427  -3.723  1.00  0.00           O  
ATOM    136  C8  HC1     3       5.000   0.911  -4.296  1.00  0.00           C  
ATOM    137  H8a HC1     3       5.204   0.338  -4.981  1.00  0.00           H  
ATOM    138  H8b HC1     3       4.771   1.695  -4.675  1.00  0.00           H  
ATOM    139  C9  HC1     3       6.152   1.098  -3.365  1.00  0.00           C  
ATOM    140  C10 HC1     3       7.394   1.275  -3.803  1.00  0.00           C  
ATOM    141 C10a HC1     3       7.719   1.336  -5.157  1.00  0.00           C  
ATOM    142 O10a HC1     3       6.936   1.269  -6.067  1.00  0.00           O  
ATOM    143 O10b HC1     3       8.829   1.474  -5.434  1.00  0.00           O  
ATOM    144  C11 HC1     3       8.369   1.401  -2.826  1.00  0.00           C  
ATOM    145  H11 HC1     3       9.180   1.504  -3.101  1.00  0.00           H  
ATOM    146  C12 HC1     3       8.179   1.378  -1.454  1.00  0.00           C  
ATOM    147 C12a HC1     3       9.257   1.498  -0.577  1.00  0.00           C  
ATOM    148 O12a HC1     3       9.186   1.456   0.621  1.00  0.00           O  
ATOM    149 O12b HC1     3      10.306   1.639  -1.034  1.00  0.00           O  
ATOM    150  C13 HC1     3       6.923   1.237  -1.043  1.00  0.00           C  
ATOM    151 C13a HC1     3       5.953   1.094  -2.006  1.00  0.00           C  
ATOM    152 H13a HC1     3       5.141   0.994  -1.730  1.00  0.00           H  
ATOM    153  C14 HC1     3       6.558   1.237   0.403  1.00  0.00           C  
ATOM    154 H14a HC1     3       6.979   1.895   0.859  1.00  0.00           H  
ATOM    155 H14b HC1     3       6.799   0.468   0.783  1.00  0.00           H  
ATOM    156  O15 HC1     3       5.250   1.382   0.667  1.00  0.00           O  
ATOM    157  C16 HC1     3       4.723   2.327   1.491  1.00  0.00           C  
ATOM    158 C16a HC1     3       4.479   2.023   2.836  1.00  0.00           C  
ATOM    159 O16a HC1     3       4.791   0.781   3.294  1.00  0.00           O  
ATOM    160  C17 HC1     3       4.401   3.598   0.991  1.00  0.00           C  
ATOM    161  O17 HC1     3       4.642   3.875  -0.318  1.00  0.00           O  
ATOM    162 C17a HC1     3       3.631   3.836  -1.287  1.00  0.00           C  
ATOM    163 H17a HC1     3       4.028   3.617  -2.130  1.00  0.00           H  
ATOM    164 H17b HC1     3       3.004   3.147  -1.070  1.00  0.00           H  
ATOM    165  C18 HC1     3       3.829   4.572   1.835  1.00  0.00           C  
ATOM    166 C18a HC1     3       3.443   5.949   1.299  1.00  0.00           C  
ATOM    167 H18a HC1     3       4.048   6.131   0.563  1.00  0.00           H  
ATOM    168 C18b HC1     3       3.649   7.128   2.259  1.00  0.00           C  
ATOM    169 H18b HC1     3       3.705   7.391   2.469  1.00  0.00           H  
ATOM    170 H18c HC1     3       3.695   7.391   2.470  1.00  0.00           H  
ATOM    171 H18d HC1     3       3.699   7.397   2.463  1.00  0.00           H  
ATOM    172  C19 HC1     3       3.564   4.240   3.171  1.00  0.00           C  
ATOM    173  H19 HC1     3       3.144   4.853   3.713  1.00  0.00           H  
ATOM    174  C20 HC1     3       3.905   2.985   3.693  1.00  0.00           C  
ATOM    175  C1  HC1     4       3.595   2.658   5.150  1.00  0.00           C  
ATOM    176  H1  HC1     4       4.239   1.983   5.416  1.00  0.00           H  
ATOM    177  C1a HC1     4       3.803   3.797   6.157  1.00  0.00           C  
ATOM    178 H1aa HC1     4       3.843   4.047   6.384  1.00  0.00           H  
ATOM    179 H1ab HC1     4       3.858   4.038   6.389  1.00  0.00           H  
ATOM    180 H1ac HC1     4       3.860   4.054   6.377  1.00  0.00           H  
ATOM    181  C2  HC1     4       2.229   1.977   5.179  1.00  0.00           C  
ATOM    182  C3  HC1     4       1.071   2.739   5.385  1.00  0.00           C  
ATOM    183  H3  HC1     4       1.145   3.649   5.488  1.00  0.00           H  
ATOM    184  C4  HC1     4      -0.197   2.144   5.418  1.00  0.00           C  
ATOM    185  C5  HC1     4      -0.307   0.756   5.187  1.00  0.00           C  
ATOM    186  O5  HC1     4      -1.522   0.147   5.176  1.00  0.00           O  
ATOM    187  C6  HC1     4       0.839  -0.016   4.949  1.00  0.00           C  
ATOM    188  C6a HC1     4       2.102   0.593   4.946  1.00  0.00           C  
ATOM    189  O6a HC1     4       3.203  -0.171   4.709  1.00  0.00           O  
ATOM    190  C6b HC1     4       3.819  -0.216   3.450  1.00  0.00           C  
ATOM    191 H6ba HC1     4       4.239  -1.071   3.350  1.00  0.00           H  
ATOM    192 H6bb HC1     4       3.157  -0.131   2.764  1.00  0.00           H  
ATOM    193  O7  HC1     4       0.718  -1.344   4.699  1.00  0.00           O  
ATOM    194  C8  HC1     4       0.803  -2.315   5.577  1.00  0.00           C  
ATOM    195  H8a HC1     4       0.957  -1.914   6.353  1.00  0.00           H  
ATOM    196  H8b HC1     4       0.001  -2.646   5.633  1.00  0.00           H  
ATOM    197  C9  HC1     4       1.801  -3.382   5.275  1.00  0.00           C  
ATOM    198  C10 HC1     4       2.217  -4.243   6.195  1.00  0.00           C  
ATOM    199 C10a HC1     4       1.730  -4.252   7.502  1.00  0.00           C  
ATOM    200 O10a HC1     4       0.878  -3.523   7.931  1.00  0.00           O  
ATOM    201 O10b HC1     4       2.167  -5.026   8.231  1.00  0.00           O  
ATOM    202  C11 HC1     4       3.175  -5.153   5.786  1.00  0.00           C  
ATOM    203  H11 HC1     4       3.460  -5.708   6.382  1.00  0.00           H  
ATOM    204  C12 HC1     4       3.727  -5.268   4.523  1.00  0.00           C  
ATOM    205 C12a HC1     4       4.704  -6.222   4.248  1.00  0.00           C  
ATOM    206 O12a HC1     4       5.258  -6.368   3.194  1.00  0.00           O  
ATOM    207 O12b HC1     4       5.021  -6.924   5.103  1.00  0.00           O  
ATOM    208  C13 HC1     4       3.268  -4.420   3.610  1.00  0.00           C  
ATOM    209 C13a HC1     4       2.330  -3.502   4.014  1.00  0.00           C  
ATOM    210 H13a HC1     4       2.047  -2.946   3.418  1.00  0.00           H  
ATOM    211  C14 HC1     4       3.734  -4.449   2.194  1.00  0.00           C  
ATOM    212 H14a HC1     4       3.799  -5.276   1.872  1.00  0.00           H  
ATOM    213 H14b HC1     4       4.530  -4.097   2.121  1.00  0.00           H  
ATOM    214  O15 HC1     4       2.984  -3.797   1.328  1.00  0.00           O  
ATOM    215  C16 HC1     4       2.442  -4.303   0.191  1.00  0.00           C  
ATOM    216 C16a HC1     4       1.196  -4.946   0.229  1.00  0.00           C  
ATOM    217 O16a HC1     4       0.550  -5.069   1.419  1.00  0.00           O  
ATOM    218  C17 HC1     4       3.119  -4.163  -1.027  1.00  0.00           C  
ATOM    219  O17 HC1     4       4.322  -3.531  -1.040  1.00  0.00           O  
ATOM    220 C17a HC1     4       4.449  -2.191  -1.433  1.00  0.00           C  
ATOM    221 H17a HC1     4       3.673  -1.701  -1.162  1.00  0.00           H  
ATOM    222 H17b HC1     4       5.207  -1.813  -0.988  1.00  0.00           H  
ATOM    223  C18 HC1     4       2.553  -4.662  -2.219  1.00  0.00           C  
ATOM    224 C18a HC1     4       3.259  -4.484  -3.559  1.00  0.00           C  
ATOM    225 H18a HC1     4       4.209  -4.449  -3.362  1.00  0.00           H  
ATOM    226 C18b HC1     4       3.123  -5.645  -4.553  1.00  0.00           C  
ATOM    227 H18b HC1     4       3.111  -5.901  -4.776  1.00  0.00           H  
ATOM    228 H18c HC1     4       3.093  -5.899  -4.778  1.00  0.00           H  
ATOM    229 H18d HC1     4       3.098  -5.909  -4.765  1.00  0.00           H  
ATOM    230  C19 HC1     4       1.295  -5.278  -2.167  1.00  0.00           C  
ATOM    231  H19 HC1     4       0.901  -5.563  -2.947  1.00  0.00           H  
ATOM    232  C20 HC1     4       0.617  -5.454  -0.954  1.00  0.00           C  
ATOM    233  C1  XYP     5       0.039  -1.876  -1.950  1.00  0.00           C  
ATOM    234  H1a XYP     5       0.004  -2.119  -2.162  1.00  0.00           H  
ATOM    235  H1b XYP     5       0.002  -2.124  -2.159  1.00  0.00           H  
ATOM    236  H1c XYP     5      -0.003  -2.119  -2.161  1.00  0.00           H  
ATOM    237  C2  XYP     5       0.209  -0.753  -0.986  1.00  0.00           C  
ATOM    238  C3  XYP     5       0.291  -0.223  -0.538  1.00  0.00           C  
ATOM    239  H3  XYP     5       0.240  -0.568  -0.835  1.00  0.00           H  
ATOM    240  C4  XYP     5       0.452   0.827   0.362  1.00  0.00           C  
ATOM    241  H4  XYP     5       0.505   1.173   0.655  1.00  0.00           H  
ATOM    242  C5  XYP     5       0.530   1.353   0.815  1.00  0.00           C  
ATOM    243  C6  XYP     5       0.702   2.476   1.779  1.00  0.00           C  
ATOM    244  H6a XYP     5       0.741   2.715   1.998  1.00  0.00           H  
ATOM    245  H6b XYP     5       0.749   2.726   1.984  1.00  0.00           H  
ATOM    246  H6c XYP     5       0.728   2.723   1.986  1.00  0.00           H  
ATOM    247  C7  XYP     5       0.448   0.823   0.368  1.00  0.00           C  
ATOM    248  H7  XYP     5       0.499   1.166   0.665  1.00  0.00           H  
ATOM    249  C8  XYP     5       0.287  -0.228  -0.532  1.00  0.00           C  
ATOM    250  H8  XYP     5       0.234  -0.575  -0.826  1.00  0.00           H  
END
