# Supplementary material for: How the water-soluble hemicarcerand incarcerates guests at room temperature decoded with modular simulations
Source: Commun Chem. 2021 Mar 1;4:26. doi: 10.1038/s42004-021-00469-3 (PMC9814894; doi:10.1038/s42004-021-00469-3)
Supplement: Supplementary file 5 — Supplementary Data 3 [file 42004_2021_469_MOESM5_ESM.bz2 › DataS3/363K/avg.c0dms363.pdb]

ATOM      1  C1  HC1     1      -0.631  -5.928  -0.746  1.00  0.00           C  
ATOM      2  H1  HC1     1      -0.704  -6.329   0.137  1.00  0.00           H  
ATOM      3  C1a HC1     1      -0.811  -7.111  -1.713  1.00  0.00           C  
ATOM      4 H1aa HC1     1      -0.846  -7.378  -1.923  1.00  0.00           H  
ATOM      5 H1ab HC1     1      -0.855  -7.382  -1.917  1.00  0.00           H  
ATOM      6 H1ac HC1     1      -0.857  -7.374  -1.925  1.00  0.00           H  
ATOM      7  C2  HC1     1      -1.698  -4.839  -0.809  1.00  0.00           C  
ATOM      8  C3  HC1     1      -2.223  -4.449  -2.050  1.00  0.00           C  
ATOM      9  H3  HC1     1      -1.908  -4.846  -2.818  1.00  0.00           H  
ATOM     10  C4  HC1     1      -3.213  -3.460  -2.142  1.00  0.00           C  
ATOM     11  C5  HC1     1      -3.644  -2.807  -0.967  1.00  0.00           C  
ATOM     12  O5  HC1     1      -4.570  -1.808  -1.036  1.00  0.00           O  
ATOM     13  C6  HC1     1      -3.116  -3.176   0.284  1.00  0.00           C  
ATOM     14  C6a HC1     1      -2.139  -4.183   0.361  1.00  0.00           C  
ATOM     15  O6a HC1     1      -1.615  -4.503   1.576  1.00  0.00           O  
ATOM     16  C6b HC1     1      -0.357  -4.025   1.984  1.00  0.00           C  
ATOM     17 H6ba HC1     1      -0.214  -3.143   1.630  1.00  0.00           H  
ATOM     18 H6bb HC1     1      -0.352  -3.957   2.943  1.00  0.00           H  
ATOM     19  O7  HC1     1      -3.540  -2.563   1.423  1.00  0.00           O  
ATOM     20  C8  HC1     1      -4.725  -2.928   2.067  1.00  0.00           C  
ATOM     21  H8a HC1     1      -5.103  -3.647   1.579  1.00  0.00           H  
ATOM     22  H8b HC1     1      -4.478  -3.264   2.911  1.00  0.00           H  
ATOM     23  C9  HC1     1      -5.720  -1.805   2.222  1.00  0.00           C  
ATOM     24  C10 HC1     1      -6.985  -2.000   2.681  1.00  0.00           C  
ATOM     25 C10a HC1     1      -7.478  -3.260   3.078  1.00  0.00           C  
ATOM     26 O10a HC1     1      -6.829  -4.284   3.065  1.00  0.00           O  
ATOM     27 O10b HC1     1      -8.596  -3.328   3.453  1.00  0.00           O  
ATOM     28  C11 HC1     1      -7.804  -0.868   2.751  1.00  0.00           C  
ATOM     29  H11 HC1     1      -8.629  -0.988   3.041  1.00  0.00           H  
ATOM     30  C12 HC1     1      -7.434   0.435   2.402  1.00  0.00           C  
ATOM     31 C12a HC1     1      -8.363   1.490   2.507  1.00  0.00           C  
ATOM     32 O12a HC1     1      -8.128   2.643   2.208  1.00  0.00           O  
ATOM     33 O12b HC1     1      -9.447   1.242   2.906  1.00  0.00           O  
ATOM     34  C13 HC1     1      -6.157   0.606   1.968  1.00  0.00           C  
ATOM     35 C13a HC1     1      -5.347  -0.514   1.887  1.00  0.00           C  
ATOM     36 H13a HC1     1      -4.522  -0.395   1.596  1.00  0.00           H  
ATOM     37  C14 HC1     1      -5.601   1.952   1.580  1.00  0.00           C  
ATOM     38 H14a HC1     1      -5.768   2.592   2.259  1.00  0.00           H  
ATOM     39 H14b HC1     1      -6.017   2.264   0.794  1.00  0.00           H  
ATOM     40  O15 HC1     1      -4.223   1.958   1.331  1.00  0.00           O  
ATOM     41  C16 HC1     1      -3.366   2.754   2.028  1.00  0.00           C  
ATOM     42 C16a HC1     1      -2.928   3.962   1.464  1.00  0.00           C  
ATOM     43 O16a HC1     1      -3.351   4.298   0.213  1.00  0.00           O  
ATOM     44  C17 HC1     1      -2.912   2.372   3.305  1.00  0.00           C  
ATOM     45  O17 HC1     1      -3.317   1.183   3.833  1.00  0.00           O  
ATOM     46 C17a HC1     1      -2.492   0.044   3.826  1.00  0.00           C  
ATOM     47 H17a HC1     1      -1.952   0.044   3.031  1.00  0.00           H  
ATOM     48 H17b HC1     1      -3.051  -0.737   3.798  1.00  0.00           H  
ATOM     49  C18 HC1     1      -2.039   3.213   4.030  1.00  0.00           C  
ATOM     50 C18a HC1     1      -1.538   2.820   5.418  1.00  0.00           C  
ATOM     51 H18a HC1     1      -2.223   2.246   5.802  1.00  0.00           H  
ATOM     52 C18b HC1     1      -1.389   3.963   6.436  1.00  0.00           C  
ATOM     53 H18b HC1     1      -1.357   4.213   6.669  1.00  0.00           H  
ATOM     54 H18c HC1     1      -1.365   4.212   6.666  1.00  0.00           H  
ATOM     55 H18d HC1     1      -1.360   4.218   6.662  1.00  0.00           H  
ATOM     56  C19 HC1     1      -1.598   4.408   3.443  1.00  0.00           C  
ATOM     57  H19 HC1     1      -0.994   4.937   3.896  1.00  0.00           H  
ATOM     58  C20 HC1     1      -2.051   4.809   2.179  1.00  0.00           C  
ATOM     59  C1  HC1     2      -1.559   6.123   1.578  1.00  0.00           C  
ATOM     60  H1  HC1     2      -2.249   6.414   0.959  1.00  0.00           H  
ATOM     61  C1a HC1     2      -1.407   7.301   2.555  1.00  0.00           C  
ATOM     62 H1aa HC1     2      -1.379   7.566   2.766  1.00  0.00           H  
ATOM     63 H1ab HC1     2      -1.379   7.564   2.771  1.00  0.00           H  
ATOM     64 H1ac HC1     2      -1.375   7.566   2.769  1.00  0.00           H  
ATOM     65  C2  HC1     2      -0.334   5.791   0.729  1.00  0.00           C  
ATOM     66  C3  HC1     2       0.947   5.867   1.293  1.00  0.00           C  
ATOM     67  H3  HC1     2       1.037   6.101   2.180  1.00  0.00           H  
ATOM     68  C4  HC1     2       2.094   5.588   0.536  1.00  0.00           C  
ATOM     69  C5  HC1     2       1.947   5.168  -0.805  1.00  0.00           C  
ATOM     70  O5  HC1     2       3.037   4.842  -1.554  1.00  0.00           O  
ATOM     71  C6  HC1     2       0.670   5.067  -1.380  1.00  0.00           C  
ATOM     72  C6a HC1     2      -0.470   5.364  -0.611  1.00  0.00           C  
ATOM     73  O6a HC1     2      -1.707   5.236  -1.168  1.00  0.00           O  
ATOM     74  C6b HC1     2      -2.529   4.123  -0.914  1.00  0.00           C  
ATOM     75 H6ba HC1     2      -3.090   3.977  -1.680  1.00  0.00           H  
ATOM     76 H6bb HC1     2      -1.984   3.340  -0.799  1.00  0.00           H  
ATOM     77  O7  HC1     2       0.546   4.675  -2.677  1.00  0.00           O  
ATOM     78  C8  HC1     2       0.359   5.586  -3.718  1.00  0.00           C  
ATOM     79  H8a HC1     2       0.368   6.451  -3.336  1.00  0.00           H  
ATOM     80  H8b HC1     2       1.117   5.521  -4.270  1.00  0.00           H  
ATOM     81  C9  HC1     2      -0.895   5.364  -4.522  1.00  0.00           C  
ATOM     82  C10 HC1     2      -1.328   6.241  -5.467  1.00  0.00           C  
ATOM     83 C10a HC1     2      -0.634   7.421  -5.803  1.00  0.00           C  
ATOM     84 O10a HC1     2       0.417   7.764  -5.303  1.00  0.00           O  
ATOM     85 O10b HC1     2      -1.098   8.125  -6.631  1.00  0.00           O  
ATOM     86  C11 HC1     2      -2.524   5.917  -6.114  1.00  0.00           C  
ATOM     87  H11 HC1     2      -2.816   6.484  -6.724  1.00  0.00           H  
ATOM     88  C12 HC1     2      -3.299   4.774  -5.885  1.00  0.00           C  
ATOM     89 C12a HC1     2      -4.496   4.572  -6.602  1.00  0.00           C  
ATOM     90 O12a HC1     2      -5.231   3.618  -6.451  1.00  0.00           O  
ATOM     91 O12b HC1     2      -4.813   5.383  -7.399  1.00  0.00           O  
ATOM     92  C13 HC1     2      -2.832   3.904  -4.951  1.00  0.00           C  
ATOM     93 C13a HC1     2      -1.654   4.228  -4.299  1.00  0.00           C  
ATOM     94 H13a HC1     2      -1.361   3.660  -3.689  1.00  0.00           H  
ATOM     95  C14 HC1     2      -3.538   2.617  -4.610  1.00  0.00           C  
ATOM     96 H14a HC1     2      -3.739   2.125  -5.392  1.00  0.00           H  
ATOM     97 H14b HC1     2      -4.353   2.798  -4.179  1.00  0.00           H  
ATOM     98  O15 HC1     2      -2.819   1.773  -3.763  1.00  0.00           O  
ATOM     99  C16 HC1     2      -2.488   0.500  -4.114  1.00  0.00           C  
ATOM    100 C16a HC1     2      -1.374   0.251  -4.936  1.00  0.00           C  
ATOM    101 O16a HC1     2      -0.608   1.295  -5.361  1.00  0.00           O  
ATOM    102  C17 HC1     2      -3.266  -0.572  -3.646  1.00  0.00           C  
ATOM    103  O17 HC1     2      -4.320  -0.314  -2.822  1.00  0.00           O  
ATOM    104 C17a HC1     2      -4.231  -0.501  -1.431  1.00  0.00           C  
ATOM    105 H17a HC1     2      -3.343  -0.295  -1.132  1.00  0.00           H  
ATOM    106 H17b HC1     2      -4.834   0.111  -1.001  1.00  0.00           H  
ATOM    107  C18 HC1     2      -2.947  -1.898  -4.014  1.00  0.00           C  
ATOM    108 C18a HC1     2      -3.776  -3.077  -3.509  1.00  0.00           C  
ATOM    109 H18a HC1     2      -4.671  -2.731  -3.349  1.00  0.00           H  
ATOM    110 C18b HC1     2      -3.990  -4.231  -4.502  1.00  0.00           C  
ATOM    111 H18b HC1     2      -4.042  -4.490  -4.717  1.00  0.00           H  
ATOM    112 H18c HC1     2      -4.037  -4.483  -4.729  1.00  0.00           H  
ATOM    113 H18d HC1     2      -4.052  -4.483  -4.724  1.00  0.00           H  
ATOM    114  C19 HC1     2      -1.826  -2.130  -4.824  1.00  0.00           C  
ATOM    115  H19 HC1     2      -1.592  -2.995  -5.033  1.00  0.00           H  
ATOM    116  C20 HC1     2      -1.051  -1.070  -5.316  1.00  0.00           C  
ATOM    117  C1  HC1     3       0.150  -1.360  -6.212  1.00  0.00           C  
ATOM    118  H1  HC1     3       0.282  -0.566  -6.758  1.00  0.00           H  
ATOM    119  C1a HC1     3      -0.026  -2.495  -7.236  1.00  0.00           C  
ATOM    120 H1aa HC1     3      -0.071  -2.746  -7.461  1.00  0.00           H  
ATOM    121 H1ab HC1     3      -0.067  -2.734  -7.474  1.00  0.00           H  
ATOM    122 H1ac HC1     3      -0.053  -2.746  -7.467  1.00  0.00           H  
ATOM    123  C2  HC1     3       1.370  -1.459  -5.299  1.00  0.00           C  
ATOM    124  C3  HC1     3       1.762  -2.707  -4.794  1.00  0.00           C  
ATOM    125  H3  HC1     3       1.271  -3.456  -5.010  1.00  0.00           H  
ATOM    126  C4  HC1     3       2.884  -2.835  -3.962  1.00  0.00           C  
ATOM    127  C5  HC1     3       3.593  -1.674  -3.582  1.00  0.00           C  
ATOM    128  O5  HC1     3       4.658  -1.767  -2.735  1.00  0.00           O  
ATOM    129  C6  HC1     3       3.203  -0.414  -4.069  1.00  0.00           C  
ATOM    130  C6a HC1     3       2.089  -0.305  -4.916  1.00  0.00           C  
ATOM    131  O6a HC1     3       1.704   0.928  -5.348  1.00  0.00           O  
ATOM    132  C6b HC1     3       0.625   1.609  -4.761  1.00  0.00           C  
ATOM    133 H6ba HC1     3       0.585   1.410  -3.823  1.00  0.00           H  
ATOM    134 H6bb HC1     3       0.775   2.554  -4.853  1.00  0.00           H  
ATOM    135  O7  HC1     3       3.894   0.708  -3.720  1.00  0.00           O  
ATOM    136  C8  HC1     3       5.082   1.079  -4.356  1.00  0.00           C  
ATOM    137  H8a HC1     3       5.249   0.438  -5.032  1.00  0.00           H  
ATOM    138  H8b HC1     3       4.910   1.897  -4.787  1.00  0.00           H  
ATOM    139  C9  HC1     3       6.266   1.210  -3.435  1.00  0.00           C  
ATOM    140  C10 HC1     3       7.534   1.406  -3.887  1.00  0.00           C  
ATOM    141 C10a HC1     3       7.856   1.530  -5.254  1.00  0.00           C  
ATOM    142 O10a HC1     3       7.044   1.497  -6.155  1.00  0.00           O  
ATOM    143 O10b HC1     3       8.989   1.686  -5.549  1.00  0.00           O  
ATOM    144  C11 HC1     3       8.537   1.481  -2.917  1.00  0.00           C  
ATOM    145  H11 HC1     3       9.365   1.601  -3.203  1.00  0.00           H  
ATOM    146  C12 HC1     3       8.349   1.387  -1.534  1.00  0.00           C  
ATOM    147 C12a HC1     3       9.452   1.470  -0.660  1.00  0.00           C  
ATOM    148 O12a HC1     3       9.375   1.383   0.548  1.00  0.00           O  
ATOM    149 O12b HC1     3      10.525   1.629  -1.127  1.00  0.00           O  
ATOM    150  C13 HC1     3       7.070   1.217  -1.107  1.00  0.00           C  
ATOM    151 C13a HC1     3       6.076   1.128  -2.067  1.00  0.00           C  
ATOM    152 H13a HC1     3       5.248   1.009  -1.780  1.00  0.00           H  
ATOM    153  C14 HC1     3       6.702   1.123   0.352  1.00  0.00           C  
ATOM    154 H14a HC1     3       7.077   1.843   0.840  1.00  0.00           H  
ATOM    155 H14b HC1     3       7.040   0.328   0.724  1.00  0.00           H  
ATOM    156  O15 HC1     3       5.326   1.126   0.600  1.00  0.00           O  
ATOM    157  C16 HC1     3       4.734   2.063   1.392  1.00  0.00           C  
ATOM    158 C16a HC1     3       4.434   1.751   2.728  1.00  0.00           C  
ATOM    159 O16a HC1     3       4.718   0.502   3.194  1.00  0.00           O  
ATOM    160  C17 HC1     3       4.418   3.336   0.882  1.00  0.00           C  
ATOM    161  O17 HC1     3       4.686   3.620  -0.425  1.00  0.00           O  
ATOM    162 C17a HC1     3       3.684   3.603  -1.412  1.00  0.00           C  
ATOM    163 H17a HC1     3       4.090   3.373  -2.253  1.00  0.00           H  
ATOM    164 H17b HC1     3       3.040   2.921  -1.204  1.00  0.00           H  
ATOM    165  C18 HC1     3       3.822   4.308   1.714  1.00  0.00           C  
ATOM    166 C18a HC1     3       3.473   5.695   1.181  1.00  0.00           C  
ATOM    167 H18a HC1     3       4.098   5.876   0.458  1.00  0.00           H  
ATOM    168 C18b HC1     3       3.675   6.868   2.155  1.00  0.00           C  
ATOM    169 H18b HC1     3       3.729   7.136   2.361  1.00  0.00           H  
ATOM    170 H18c HC1     3       3.731   7.127   2.372  1.00  0.00           H  
ATOM    171 H18d HC1     3       3.717   7.132   2.368  1.00  0.00           H  
ATOM    172  C19 HC1     3       3.511   3.973   3.040  1.00  0.00           C  
ATOM    173  H19 HC1     3       3.082   4.589   3.572  1.00  0.00           H  
ATOM    174  C20 HC1     3       3.835   2.715   3.568  1.00  0.00           C  
ATOM    175  C1  HC1     4       3.494   2.392   5.020  1.00  0.00           C  
ATOM    176  H1  HC1     4       4.124   1.707   5.302  1.00  0.00           H  
ATOM    177  C1a HC1     4       3.697   3.531   6.034  1.00  0.00           C  
ATOM    178 H1aa HC1     4       3.749   3.774   6.267  1.00  0.00           H  
ATOM    179 H1ab HC1     4       3.753   3.784   6.258  1.00  0.00           H  
ATOM    180 H1ac HC1     4       3.739   3.782   6.262  1.00  0.00           H  
ATOM    181  C2  HC1     4       2.118   1.731   5.017  1.00  0.00           C  
ATOM    182  C3  HC1     4       0.967   2.514   5.193  1.00  0.00           C  
ATOM    183  H3  HC1     4       1.053   3.426   5.290  1.00  0.00           H  
ATOM    184  C4  HC1     4      -0.310   1.937   5.212  1.00  0.00           C  
ATOM    185  C5  HC1     4      -0.439   0.547   4.998  1.00  0.00           C  
ATOM    186  O5  HC1     4      -1.669  -0.039   4.962  1.00  0.00           O  
ATOM    187  C6  HC1     4       0.701  -0.249   4.802  1.00  0.00           C  
ATOM    188  C6a HC1     4       1.977   0.343   4.799  1.00  0.00           C  
ATOM    189  O6a HC1     4       3.077  -0.433   4.578  1.00  0.00           O  
ATOM    190  C6b HC1     4       3.719  -0.477   3.328  1.00  0.00           C  
ATOM    191 H6ba HC1     4       4.124  -1.343   3.225  1.00  0.00           H  
ATOM    192 H6bb HC1     4       3.069  -0.378   2.628  1.00  0.00           H  
ATOM    193  O7  HC1     4       0.560  -1.591   4.613  1.00  0.00           O  
ATOM    194  C8  HC1     4       0.749  -2.512   5.652  1.00  0.00           C  
ATOM    195  H8a HC1     4       0.950  -2.017   6.435  1.00  0.00           H  
ATOM    196  H8b HC1     4      -0.084  -2.931   5.793  1.00  0.00           H  
ATOM    197  C9  HC1     4       1.815  -3.542   5.380  1.00  0.00           C  
ATOM    198  C10 HC1     4       2.248  -4.417   6.325  1.00  0.00           C  
ATOM    199 C10a HC1     4       1.729  -4.462   7.635  1.00  0.00           C  
ATOM    200 O10a HC1     4       0.841  -3.745   8.044  1.00  0.00           O  
ATOM    201 O10b HC1     4       2.181  -5.253   8.388  1.00  0.00           O  
ATOM    202  C11 HC1     4       3.260  -5.302   5.936  1.00  0.00           C  
ATOM    203  H11 HC1     4       3.553  -5.869   6.546  1.00  0.00           H  
ATOM    204  C12 HC1     4       3.849  -5.371   4.669  1.00  0.00           C  
ATOM    205 C12a HC1     4       4.872  -6.304   4.410  1.00  0.00           C  
ATOM    206 O12a HC1     4       5.446  -6.414   3.346  1.00  0.00           O  
ATOM    207 O12b HC1     4       5.203  -7.027   5.283  1.00  0.00           O  
ATOM    208  C13 HC1     4       3.380  -4.499   3.738  1.00  0.00           C  
ATOM    209 C13a HC1     4       2.388  -3.615   4.123  1.00  0.00           C  
ATOM    210 H13a HC1     4       2.094  -3.048   3.513  1.00  0.00           H  
ATOM    211  C14 HC1     4       3.893  -4.465   2.321  1.00  0.00           C  
ATOM    212 H14a HC1     4       3.884  -5.332   1.939  1.00  0.00           H  
ATOM    213 H14b HC1     4       4.784  -4.163   2.303  1.00  0.00           H  
ATOM    214  O15 HC1     4       3.172  -3.627   1.466  1.00  0.00           O  
ATOM    215  C16 HC1     4       2.577  -4.088   0.330  1.00  0.00           C  
ATOM    216 C16a HC1     4       1.327  -4.731   0.390  1.00  0.00           C  
ATOM    217 O16a HC1     4       0.699  -4.869   1.592  1.00  0.00           O  
ATOM    218  C17 HC1     4       3.215  -3.913  -0.907  1.00  0.00           C  
ATOM    219  O17 HC1     4       4.408  -3.258  -0.948  1.00  0.00           O  
ATOM    220 C17a HC1     4       4.496  -1.913  -1.347  1.00  0.00           C  
ATOM    221 H17a HC1     4       3.711  -1.438  -1.062  1.00  0.00           H  
ATOM    222 H17b HC1     4       5.253  -1.514  -0.909  1.00  0.00           H  
ATOM    223  C18 HC1     4       2.619  -4.400  -2.092  1.00  0.00           C  
ATOM    224 C18a HC1     4       3.294  -4.213  -3.448  1.00  0.00           C  
ATOM    225 H18a HC1     4       4.250  -4.164  -3.271  1.00  0.00           H  
ATOM    226 C18b HC1     4       3.153  -5.378  -4.442  1.00  0.00           C  
ATOM    227 H18b HC1     4       3.135  -5.637  -4.662  1.00  0.00           H  
ATOM    228 H18c HC1     4       3.125  -5.635  -4.666  1.00  0.00           H  
ATOM    229 H18d HC1     4       3.125  -5.641  -4.658  1.00  0.00           H  
ATOM    230  C19 HC1     4       1.366  -5.025  -2.018  1.00  0.00           C  
ATOM    231  H19 HC1     4       0.956  -5.306  -2.792  1.00  0.00           H  
ATOM    232  C20 HC1     4       0.723  -5.224  -0.788  1.00  0.00           C  
ATOM    233  C1  DMS     5       0.374   0.317  -0.083  1.00  0.00           C  
ATOM    234  H1  DMS     5       0.374   0.313  -0.078  1.00  0.00           H  
ATOM    235  H2  DMS     5       0.378   0.324  -0.089  1.00  0.00           H  
ATOM    236  H3  DMS     5       0.374   0.317  -0.079  1.00  0.00           H  
ATOM    237  S   DMS     5       0.366   0.310  -0.087  1.00  0.00           S  
ATOM    238  O   DMS     5       0.360   0.313  -0.088  1.00  0.00           O  
ATOM    239  C2  DMS     5       0.359   0.305  -0.094  1.00  0.00           C  
ATOM    240  H4  DMS     5       0.362   0.302  -0.098  1.00  0.00           H  
ATOM    241  H5  DMS     5       0.355   0.305  -0.096  1.00  0.00           H  
ATOM    242  H6  DMS     5       0.356   0.309  -0.095  1.00  0.00           H  
END
