# Supplementary material for: How the water-soluble hemicarcerand incarcerates guests at room temperature decoded with modular simulations
Source: Commun Chem. 2021 Mar 1;4:26. doi: 10.1038/s42004-021-00469-3 (PMC9814894; doi:10.1038/s42004-021-00469-3)
Supplement: Supplementary file 5 — Supplementary Data 3 [file 42004_2021_469_MOESM5_ESM.bz2 › DataS3/363K/rep.c0dio363.pdb]

ATOM      1  C1  HC1     1      -2.768  -5.007  -1.447  1.00  0.00           C  
ATOM      2  H1  HC1     1      -3.385  -5.201  -0.710  1.00  0.00           H  
ATOM      3  C1a HC1     1      -3.037  -6.144  -2.340  1.00  0.00           C  
ATOM      4 H1aa HC1     1      -3.900  -6.109  -2.804  1.00  0.00           H  
ATOM      5 H1ab HC1     1      -2.292  -6.290  -2.960  1.00  0.00           H  
ATOM      6 H1ac HC1     1      -2.915  -6.965  -1.819  1.00  0.00           H  
ATOM      7  C2  HC1     1      -3.084  -3.569  -1.879  1.00  0.00           C  
ATOM      8  C3  HC1     1      -2.741  -3.274  -3.250  1.00  0.00           C  
ATOM      9  H3  HC1     1      -2.377  -3.958  -3.764  1.00  0.00           H  
ATOM     10  C4  HC1     1      -3.004  -1.920  -3.796  1.00  0.00           C  
ATOM     11  C5  HC1     1      -3.551  -0.985  -2.914  1.00  0.00           C  
ATOM     12  O5  HC1     1      -3.946   0.255  -3.384  1.00  0.00           O  
ATOM     13  C6  HC1     1      -3.924  -1.328  -1.639  1.00  0.00           C  
ATOM     14  C6a HC1     1      -3.604  -2.574  -1.060  1.00  0.00           C  
ATOM     15  O6a HC1     1      -3.795  -2.724   0.278  1.00  0.00           O  
ATOM     16  C6b HC1     1      -2.768  -2.942   1.230  1.00  0.00           C  
ATOM     17 H6ba HC1     1      -1.998  -2.402   0.957  1.00  0.00           H  
ATOM     18 H6bb HC1     1      -3.160  -2.706   2.096  1.00  0.00           H  
ATOM     19  O7  HC1     1      -4.470  -0.382  -0.886  1.00  0.00           O  
ATOM     20  C8  HC1     1      -5.849  -0.301  -0.624  1.00  0.00           C  
ATOM     21  H8a HC1     1      -6.156   0.507  -1.087  1.00  0.00           H  
ATOM     22  H8b HC1     1      -6.250  -1.024  -1.151  1.00  0.00           H  
ATOM     23  C9  HC1     1      -6.241  -0.465   0.876  1.00  0.00           C  
ATOM     24  C10 HC1     1      -7.597  -0.541   1.331  1.00  0.00           C  
ATOM     25 C10a HC1     1      -8.668  -0.256   0.401  1.00  0.00           C  
ATOM     26 O10a HC1     1      -8.515   0.200  -0.785  1.00  0.00           O  
ATOM     27 O10b HC1     1      -9.778  -0.592   0.777  1.00  0.00           O  
ATOM     28  C11 HC1     1      -7.917  -0.784   2.691  1.00  0.00           C  
ATOM     29  H11 HC1     1      -8.815  -0.841   2.928  1.00  0.00           H  
ATOM     30  C12 HC1     1      -6.864  -0.790   3.646  1.00  0.00           C  
ATOM     31 C12a HC1     1      -7.226  -0.973   5.023  1.00  0.00           C  
ATOM     32 O12a HC1     1      -6.352  -1.123   5.965  1.00  0.00           O  
ATOM     33 O12b HC1     1      -8.448  -1.105   5.354  1.00  0.00           O  
ATOM     34  C13 HC1     1      -5.453  -0.649   3.233  1.00  0.00           C  
ATOM     35 C13a HC1     1      -5.197  -0.680   1.804  1.00  0.00           C  
ATOM     36 H13a HC1     1      -4.316  -0.690   1.508  1.00  0.00           H  
ATOM     37  C14 HC1     1      -4.304  -0.591   4.207  1.00  0.00           C  
ATOM     38 H14a HC1     1      -4.176  -1.517   4.502  1.00  0.00           H  
ATOM     39 H14b HC1     1      -4.432   0.022   4.961  1.00  0.00           H  
ATOM     40  O15 HC1     1      -3.123  -0.217   3.537  1.00  0.00           O  
ATOM     41  C16 HC1     1      -2.440   0.888   3.914  1.00  0.00           C  
ATOM     42 C16a HC1     1      -2.824   2.185   3.478  1.00  0.00           C  
ATOM     43 O16a HC1     1      -3.991   2.207   2.685  1.00  0.00           O  
ATOM     44  C17 HC1     1      -1.251   0.816   4.635  1.00  0.00           C  
ATOM     45  O17 HC1     1      -0.950  -0.500   4.957  1.00  0.00           O  
ATOM     46 C17a HC1     1       0.314  -1.149   4.644  1.00  0.00           C  
ATOM     47 H17a HC1     1       0.407  -1.256   3.674  1.00  0.00           H  
ATOM     48 H17b HC1     1       0.114  -1.999   5.087  1.00  0.00           H  
ATOM     49  C18 HC1     1      -0.525   2.000   4.994  1.00  0.00           C  
ATOM     50 C18a HC1     1       0.765   2.015   5.922  1.00  0.00           C  
ATOM     51 H18a HC1     1       0.686   1.226   6.497  1.00  0.00           H  
ATOM     52 C18b HC1     1       0.922   3.119   7.035  1.00  0.00           C  
ATOM     53 H18b HC1     1       0.882   4.003   6.615  1.00  0.00           H  
ATOM     54 H18c HC1     1       1.834   2.943   7.346  1.00  0.00           H  
ATOM     55 H18d HC1     1       0.317   2.964   7.790  1.00  0.00           H  
ATOM     56  C19 HC1     1      -0.894   3.250   4.451  1.00  0.00           C  
ATOM     57  H19 HC1     1      -0.457   4.009   4.766  1.00  0.00           H  
ATOM     58  C20 HC1     1      -2.113   3.364   3.797  1.00  0.00           C  
ATOM     59  C1  HC1     2      -2.635   4.708   3.341  1.00  0.00           C  
ATOM     60  H1  HC1     2      -3.605   4.757   3.208  1.00  0.00           H  
ATOM     61  C1a HC1     2      -2.422   5.799   4.424  1.00  0.00           C  
ATOM     62 H1aa HC1     2      -2.796   6.659   4.139  1.00  0.00           H  
ATOM     63 H1ab HC1     2      -2.836   5.601   5.291  1.00  0.00           H  
ATOM     64 H1ac HC1     2      -1.476   5.763   4.673  1.00  0.00           H  
ATOM     65  C2  HC1     2      -1.976   4.919   2.015  1.00  0.00           C  
ATOM     66  C3  HC1     2      -0.672   5.404   1.893  1.00  0.00           C  
ATOM     67  H3  HC1     2      -0.178   5.518   2.672  1.00  0.00           H  
ATOM     68  C4  HC1     2      -0.133   5.761   0.611  1.00  0.00           C  
ATOM     69  C5  HC1     2      -0.776   5.228  -0.532  1.00  0.00           C  
ATOM     70  O5  HC1     2      -0.143   5.308  -1.752  1.00  0.00           O  
ATOM     71  C6  HC1     2      -2.033   4.696  -0.457  1.00  0.00           C  
ATOM     72  C6a HC1     2      -2.662   4.542   0.816  1.00  0.00           C  
ATOM     73  O6a HC1     2      -3.888   3.862   0.975  1.00  0.00           O  
ATOM     74  C6b HC1     2      -3.921   2.509   1.355  1.00  0.00           C  
ATOM     75 H6ba HC1     2      -4.683   2.102   0.892  1.00  0.00           H  
ATOM     76 H6bb HC1     2      -3.069   2.064   1.164  1.00  0.00           H  
ATOM     77  O7  HC1     2      -2.736   4.215  -1.523  1.00  0.00           O  
ATOM     78  C8  HC1     2      -3.387   4.973  -2.528  1.00  0.00           C  
ATOM     79  H8a HC1     2      -4.330   4.708  -2.497  1.00  0.00           H  
ATOM     80  H8b HC1     2      -3.369   5.878  -2.155  1.00  0.00           H  
ATOM     81  C9  HC1     2      -2.765   5.059  -3.911  1.00  0.00           C  
ATOM     82  C10 HC1     2      -3.224   6.040  -4.836  1.00  0.00           C  
ATOM     83 C10a HC1     2      -4.310   6.953  -4.604  1.00  0.00           C  
ATOM     84 O10a HC1     2      -5.091   6.939  -3.624  1.00  0.00           O  
ATOM     85 O10b HC1     2      -4.523   7.833  -5.494  1.00  0.00           O  
ATOM     86  C11 HC1     2      -2.588   6.024  -6.107  1.00  0.00           C  
ATOM     87  H11 HC1     2      -2.835   6.764  -6.612  1.00  0.00           H  
ATOM     88  C12 HC1     2      -1.533   5.138  -6.506  1.00  0.00           C  
ATOM     89 C12a HC1     2      -1.003   5.149  -7.794  1.00  0.00           C  
ATOM     90 O12a HC1     2      -0.434   4.105  -8.288  1.00  0.00           O  
ATOM     91 O12b HC1     2      -1.279   6.207  -8.416  1.00  0.00           O  
ATOM     92  C13 HC1     2      -1.054   4.185  -5.494  1.00  0.00           C  
ATOM     93 C13a HC1     2      -1.676   4.178  -4.265  1.00  0.00           C  
ATOM     94 H13a HC1     2      -1.383   3.571  -3.624  1.00  0.00           H  
ATOM     95  C14 HC1     2       0.153   3.196  -5.691  1.00  0.00           C  
ATOM     96 H14a HC1     2       0.944   3.761  -5.562  1.00  0.00           H  
ATOM     97 H14b HC1     2       0.153   2.764  -6.571  1.00  0.00           H  
ATOM     98  O15 HC1     2       0.353   2.241  -4.668  1.00  0.00           O  
ATOM     99  C16 HC1     2       0.162   0.872  -4.904  1.00  0.00           C  
ATOM    100 C16a HC1     2       1.330   0.082  -5.300  1.00  0.00           C  
ATOM    101 O16a HC1     2       2.567   0.587  -5.275  1.00  0.00           O  
ATOM    102  C17 HC1     2      -1.145   0.335  -4.816  1.00  0.00           C  
ATOM    103  O17 HC1     2      -2.173   1.236  -4.717  1.00  0.00           O  
ATOM    104 C17a HC1     2      -3.001   1.297  -3.527  1.00  0.00           C  
ATOM    105 H17a HC1     2      -2.465   1.335  -2.708  1.00  0.00           H  
ATOM    106 H17b HC1     2      -3.597   2.064  -3.655  1.00  0.00           H  
ATOM    107  C18 HC1     2      -1.331  -0.988  -5.195  1.00  0.00           C  
ATOM    108 C18a HC1     2      -2.693  -1.557  -5.213  1.00  0.00           C  
ATOM    109 H18a HC1     2      -3.278  -0.808  -5.452  1.00  0.00           H  
ATOM    110 C18b HC1     2      -3.013  -2.703  -6.223  1.00  0.00           C  
ATOM    111 H18b HC1     2      -3.988  -2.800  -6.246  1.00  0.00           H  
ATOM    112 H18c HC1     2      -2.491  -3.531  -6.181  1.00  0.00           H  
ATOM    113 H18d HC1     2      -2.980  -2.279  -7.107  1.00  0.00           H  
ATOM    114  C19 HC1     2      -0.214  -1.771  -5.431  1.00  0.00           C  
ATOM    115  H19 HC1     2      -0.309  -2.697  -5.447  1.00  0.00           H  
ATOM    116  C20 HC1     2       1.103  -1.295  -5.387  1.00  0.00           C  
ATOM    117  C1  HC1     3       2.283  -2.314  -5.585  1.00  0.00           C  
ATOM    118  H1  HC1     3       3.006  -1.781  -5.977  1.00  0.00           H  
ATOM    119  C1a HC1     3       2.118  -3.552  -6.696  1.00  0.00           C  
ATOM    120 H1aa HC1     3       1.269  -4.001  -6.499  1.00  0.00           H  
ATOM    121 H1ab HC1     3       1.987  -3.263  -7.623  1.00  0.00           H  
ATOM    122 H1ac HC1     3       2.841  -4.193  -6.535  1.00  0.00           H  
ATOM    123  C2  HC1     3       2.764  -2.755  -4.221  1.00  0.00           C  
ATOM    124  C3  HC1     3       2.237  -3.906  -3.542  1.00  0.00           C  
ATOM    125  H3  HC1     3       1.606  -4.415  -3.997  1.00  0.00           H  
ATOM    126  C4  HC1     3       2.675  -4.130  -2.287  1.00  0.00           C  
ATOM    127  C5  HC1     3       3.545  -3.234  -1.577  1.00  0.00           C  
ATOM    128  O5  HC1     3       3.926  -3.543  -0.344  1.00  0.00           O  
ATOM    129  C6  HC1     3       4.004  -2.106  -2.206  1.00  0.00           C  
ATOM    130  C6a HC1     3       3.703  -1.959  -3.554  1.00  0.00           C  
ATOM    131  O6a HC1     3       4.176  -0.870  -4.197  1.00  0.00           O  
ATOM    132  C6b HC1     3       3.420   0.358  -4.132  1.00  0.00           C  
ATOM    133 H6ba HC1     3       2.859   0.400  -3.329  1.00  0.00           H  
ATOM    134 H6bb HC1     3       4.009   1.132  -4.009  1.00  0.00           H  
ATOM    135  O7  HC1     3       4.799  -1.173  -1.529  1.00  0.00           O  
ATOM    136  C8  HC1     3       6.236  -1.274  -1.794  1.00  0.00           C  
ATOM    137  H8a HC1     3       6.704  -1.480  -0.958  1.00  0.00           H  
ATOM    138  H8b HC1     3       6.338  -1.953  -2.494  1.00  0.00           H  
ATOM    139  C9  HC1     3       6.863   0.135  -2.178  1.00  0.00           C  
ATOM    140  C10 HC1     3       8.201   0.249  -2.534  1.00  0.00           C  
ATOM    141 C10a HC1     3       9.138  -0.847  -2.512  1.00  0.00           C  
ATOM    142 O10a HC1     3       8.762  -2.000  -2.230  1.00  0.00           O  
ATOM    143 O10b HC1     3      10.362  -0.707  -2.999  1.00  0.00           O  
ATOM    144  C11 HC1     3       8.682   1.491  -2.840  1.00  0.00           C  
ATOM    145  H11 HC1     3       9.582   1.628  -3.033  1.00  0.00           H  
ATOM    146  C12 HC1     3       7.857   2.671  -2.788  1.00  0.00           C  
ATOM    147 C12a HC1     3       8.417   3.925  -3.132  1.00  0.00           C  
ATOM    148 O12a HC1     3       7.797   4.989  -3.041  1.00  0.00           O  
ATOM    149 O12b HC1     3       9.622   4.019  -3.491  1.00  0.00           O  
ATOM    150  C13 HC1     3       6.483   2.542  -2.395  1.00  0.00           C  
ATOM    151 C13a HC1     3       6.047   1.228  -2.105  1.00  0.00           C  
ATOM    152 H13a HC1     3       5.199   1.128  -1.738  1.00  0.00           H  
ATOM    153  C14 HC1     3       5.491   3.763  -2.239  1.00  0.00           C  
ATOM    154 H14a HC1     3       5.416   4.303  -3.054  1.00  0.00           H  
ATOM    155 H14b HC1     3       5.817   4.417  -1.585  1.00  0.00           H  
ATOM    156  O15 HC1     3       4.233   3.285  -1.778  1.00  0.00           O  
ATOM    157  C16 HC1     3       3.837   3.721  -0.523  1.00  0.00           C  
ATOM    158 C16a HC1     3       4.441   3.352   0.721  1.00  0.00           C  
ATOM    159 O16a HC1     3       5.389   2.350   0.747  1.00  0.00           O  
ATOM    160  C17 HC1     3       2.830   4.708  -0.601  1.00  0.00           C  
ATOM    161  O17 HC1     3       2.263   4.993  -1.795  1.00  0.00           O  
ATOM    162 C17a HC1     3       0.945   4.645  -2.210  1.00  0.00           C  
ATOM    163 H17a HC1     3       0.890   4.708  -3.187  1.00  0.00           H  
ATOM    164 H17b HC1     3       0.928   3.673  -2.081  1.00  0.00           H  
ATOM    165  C18 HC1     3       2.323   5.316   0.565  1.00  0.00           C  
ATOM    166 C18a HC1     3       1.209   6.387   0.526  1.00  0.00           C  
ATOM    167 H18a HC1     3       1.289   6.767  -0.375  1.00  0.00           H  
ATOM    168 C18b HC1     3       1.427   7.604   1.482  1.00  0.00           C  
ATOM    169 H18b HC1     3       1.214   7.294   2.386  1.00  0.00           H  
ATOM    170 H18c HC1     3       0.783   8.298   1.228  1.00  0.00           H  
ATOM    171 H18d HC1     3       2.361   7.897   1.435  1.00  0.00           H  
ATOM    172  C19 HC1     3       2.872   4.889   1.817  1.00  0.00           C  
ATOM    173  H19 HC1     3       2.566   5.254   2.617  1.00  0.00           H  
ATOM    174  C20 HC1     3       3.936   4.016   1.883  1.00  0.00           C  
ATOM    175  C1  HC1     4       4.559   3.765   3.176  1.00  0.00           C  
ATOM    176  H1  HC1     4       5.445   3.444   2.911  1.00  0.00           H  
ATOM    177  C1a HC1     4       4.790   4.959   4.221  1.00  0.00           C  
ATOM    178 H1aa HC1     4       4.718   5.823   3.763  1.00  0.00           H  
ATOM    179 H1ab HC1     4       4.233   4.948   5.028  1.00  0.00           H  
ATOM    180 H1ac HC1     4       5.682   4.950   4.625  1.00  0.00           H  
ATOM    181  C2  HC1     4       3.828   2.553   3.719  1.00  0.00           C  
ATOM    182  C3  HC1     4       2.686   2.765   4.495  1.00  0.00           C  
ATOM    183  H3  HC1     4       2.417   3.615   4.760  1.00  0.00           H  
ATOM    184  C4  HC1     4       1.882   1.764   5.000  1.00  0.00           C  
ATOM    185  C5  HC1     4       2.227   0.459   4.601  1.00  0.00           C  
ATOM    186  O5  HC1     4       1.523  -0.604   5.152  1.00  0.00           O  
ATOM    187  C6  HC1     4       3.337   0.159   3.742  1.00  0.00           C  
ATOM    188  C6a HC1     4       4.233   1.210   3.328  1.00  0.00           C  
ATOM    189  O6a HC1     4       5.405   0.962   2.600  1.00  0.00           O  
ATOM    190  C6b HC1     4       5.263   1.029   1.253  1.00  0.00           C  
ATOM    191 H6ba HC1     4       5.963   0.470   0.856  1.00  0.00           H  
ATOM    192 H6bb HC1     4       4.373   0.677   1.042  1.00  0.00           H  
ATOM    193  O7  HC1     4       3.554  -1.158   3.464  1.00  0.00           O  
ATOM    194  C8  HC1     4       4.224  -1.971   4.441  1.00  0.00           C  
ATOM    195  H8a HC1     4       5.017  -2.285   3.959  1.00  0.00           H  
ATOM    196  H8b HC1     4       4.447  -1.407   5.211  1.00  0.00           H  
ATOM    197  C9  HC1     4       3.429  -3.189   4.898  1.00  0.00           C  
ATOM    198  C10 HC1     4       3.878  -4.007   5.936  1.00  0.00           C  
ATOM    199 C10a HC1     4       5.086  -3.804   6.697  1.00  0.00           C  
ATOM    200 O10a HC1     4       5.884  -2.916   6.380  1.00  0.00           O  
ATOM    201 O10b HC1     4       5.276  -4.619   7.674  1.00  0.00           O  
ATOM    202  C11 HC1     4       3.024  -5.082   6.303  1.00  0.00           C  
ATOM    203  H11 HC1     4       3.263  -5.634   7.011  1.00  0.00           H  
ATOM    204  C12 HC1     4       1.896  -5.525   5.568  1.00  0.00           C  
ATOM    205 C12a HC1     4       1.335  -6.779   5.978  1.00  0.00           C  
ATOM    206 O12a HC1     4       0.563  -7.460   5.276  1.00  0.00           O  
ATOM    207 O12b HC1     4       1.720  -7.230   7.066  1.00  0.00           O  
ATOM    208  C13 HC1     4       1.589  -4.798   4.380  1.00  0.00           C  
ATOM    209 C13a HC1     4       2.352  -3.646   4.114  1.00  0.00           C  
ATOM    210 H13a HC1     4       2.136  -3.223   3.315  1.00  0.00           H  
ATOM    211  C14 HC1     4       0.419  -5.205   3.464  1.00  0.00           C  
ATOM    212 H14a HC1     4      -0.399  -5.348   3.983  1.00  0.00           H  
ATOM    213 H14b HC1     4       0.608  -5.978   2.892  1.00  0.00           H  
ATOM    214  O15 HC1     4       0.005  -4.190   2.548  1.00  0.00           O  
ATOM    215  C16 HC1     4      -0.134  -4.469   1.233  1.00  0.00           C  
ATOM    216 C16a HC1     4      -1.346  -4.704   0.620  1.00  0.00           C  
ATOM    217 O16a HC1     4      -2.488  -4.325   1.251  1.00  0.00           O  
ATOM    218  C17 HC1     4       1.034  -4.706   0.410  1.00  0.00           C  
ATOM    219  O17 HC1     4       2.277  -4.498   0.985  1.00  0.00           O  
ATOM    220 C17a HC1     4       3.050  -3.377   0.768  1.00  0.00           C  
ATOM    221 H17a HC1     4       2.488  -2.590   0.611  1.00  0.00           H  
ATOM    222 H17b HC1     4       3.560  -3.214   1.589  1.00  0.00           H  
ATOM    223  C18 HC1     4       0.976  -5.132  -0.958  1.00  0.00           C  
ATOM    224 C18a HC1     4       2.248  -5.540  -1.668  1.00  0.00           C  
ATOM    225 H18a HC1     4       2.917  -5.793  -0.998  1.00  0.00           H  
ATOM    226 C18b HC1     4       2.108  -6.768  -2.629  1.00  0.00           C  
ATOM    227 H18b HC1     4       2.510  -7.527  -2.156  1.00  0.00           H  
ATOM    228 H18c HC1     4       2.397  -6.683  -3.562  1.00  0.00           H  
ATOM    229 H18d HC1     4       1.196  -7.124  -2.674  1.00  0.00           H  
ATOM    230  C19 HC1     4      -0.309  -5.217  -1.537  1.00  0.00           C  
ATOM    231  H19 HC1     4      -0.412  -5.382  -2.447  1.00  0.00           H  
ATOM    232  C20 HC1     4      -1.447  -5.046  -0.761  1.00  0.00           C  
ATOM    233  O1  DIO     5       0.896  -0.831   0.946  1.00  0.00           O  
ATOM    234  C2  DIO     5       1.184  -0.678  -0.451  1.00  0.00           C  
ATOM    235  H3  DIO     5       1.672  -1.495  -0.685  1.00  0.00           H  
ATOM    236  H4  DIO     5       1.778   0.102  -0.436  1.00  0.00           H  
ATOM    237  C3  DIO     5      -0.030  -0.441  -1.326  1.00  0.00           C  
ATOM    238  H5  DIO     5      -0.553  -1.268  -1.375  1.00  0.00           H  
ATOM    239  H6  DIO     5       0.172   0.013  -2.171  1.00  0.00           H  
ATOM    240  O4  DIO     5      -0.906   0.510  -0.647  1.00  0.00           O  
ATOM    241  C5  DIO     5      -0.400   1.264   0.343  1.00  0.00           C  
ATOM    242  H9  DIO     5       0.308   1.865   0.032  1.00  0.00           H  
ATOM    243  H10 DIO     5      -1.052   1.862   0.764  1.00  0.00           H  
ATOM    244  C6  DIO     5       0.077   0.329   1.413  1.00  0.00           C  
ATOM    245  H11 DIO     5       0.651   0.874   1.991  1.00  0.00           H  
ATOM    246  H12 DIO     5      -0.672  -0.058   1.914  1.00  0.00           H  
END
