# Supplementary material for: How the water-soluble hemicarcerand incarcerates guests at room temperature decoded with modular simulations
Source: Commun Chem. 2021 Mar 1;4:26. doi: 10.1038/s42004-021-00469-3 (PMC9814894; doi:10.1038/s42004-021-00469-3)
Supplement: Supplementary file 5 — Supplementary Data 3 [file 42004_2021_469_MOESM5_ESM.bz2 › DataS3/363K/rep.c0nap363.pdb]

ATOM      1  C1  HC1     1       3.441   2.501   5.117  1.00  0.00           C  
ATOM      2  H1  HC1     1       4.118   1.835   5.357  1.00  0.00           H  
ATOM      3  C1a HC1     1       3.599   3.567   6.148  1.00  0.00           C  
ATOM      4 H1aa HC1     1       3.769   3.101   6.993  1.00  0.00           H  
ATOM      5 H1ab HC1     1       4.429   4.056   5.967  1.00  0.00           H  
ATOM      6 H1ac HC1     1       2.811   4.109   6.359  1.00  0.00           H  
ATOM      7  C2  HC1     1       3.663   2.926   3.586  1.00  0.00           C  
ATOM      8  C3  HC1     1       3.393   4.266   3.275  1.00  0.00           C  
ATOM      9  H3  HC1     1       3.009   4.823   3.915  1.00  0.00           H  
ATOM     10  C4  HC1     1       3.805   4.619   1.981  1.00  0.00           C  
ATOM     11  C5  HC1     1       4.345   3.704   1.065  1.00  0.00           C  
ATOM     12  O5  HC1     1       4.837   4.100  -0.174  1.00  0.00           O  
ATOM     13  C6  HC1     1       4.526   2.328   1.402  1.00  0.00           C  
ATOM     14  C6a HC1     1       4.244   2.026   2.707  1.00  0.00           C  
ATOM     15  O6a HC1     1       4.602   0.758   3.139  1.00  0.00           O  
ATOM     16  C6b HC1     1       3.686  -0.209   3.086  1.00  0.00           C  
ATOM     17 H6ba HC1     1       3.062   0.076   2.386  1.00  0.00           H  
ATOM     18 H6bb HC1     1       3.999  -1.097   2.817  1.00  0.00           H  
ATOM     19  O7  HC1     1       4.969   1.335   0.578  1.00  0.00           O  
ATOM     20  C8  HC1     1       6.343   1.133   0.372  1.00  0.00           C  
ATOM     21  H8a HC1     1       6.826   1.913   0.715  1.00  0.00           H  
ATOM     22  H8b HC1     1       6.669   0.375   0.903  1.00  0.00           H  
ATOM     23  C9  HC1     1       6.790   1.133  -1.031  1.00  0.00           C  
ATOM     24  C10 HC1     1       8.208   1.147  -1.340  1.00  0.00           C  
ATOM     25 C10a HC1     1       9.213   1.048  -0.252  1.00  0.00           C  
ATOM     26 O10a HC1     1       8.931   0.896   0.958  1.00  0.00           O  
ATOM     27 O10b HC1     1      10.420   1.207  -0.515  1.00  0.00           O  
ATOM     28  C11 HC1     1       8.602   1.145  -2.757  1.00  0.00           C  
ATOM     29  H11 HC1     1       9.518   1.205  -2.913  1.00  0.00           H  
ATOM     30  C12 HC1     1       7.656   1.081  -3.798  1.00  0.00           C  
ATOM     31 C12a HC1     1       8.151   1.154  -5.126  1.00  0.00           C  
ATOM     32 O12a HC1     1       7.389   1.129  -6.065  1.00  0.00           O  
ATOM     33 O12b HC1     1       9.354   1.185  -5.375  1.00  0.00           O  
ATOM     34  C13 HC1     1       6.180   0.994  -3.455  1.00  0.00           C  
ATOM     35 C13a HC1     1       5.844   1.145  -2.105  1.00  0.00           C  
ATOM     36 H13a HC1     1       4.945   1.141  -1.864  1.00  0.00           H  
ATOM     37  C14 HC1     1       5.009   0.876  -4.421  1.00  0.00           C  
ATOM     38 H14a HC1     1       5.222   0.204  -5.102  1.00  0.00           H  
ATOM     39 H14b HC1     1       5.040   1.762  -4.838  1.00  0.00           H  
ATOM     40  O15 HC1     1       3.755   0.612  -3.801  1.00  0.00           O  
ATOM     41  C16 HC1     1       3.035  -0.485  -4.163  1.00  0.00           C  
ATOM     42 C16a HC1     1       1.966  -0.403  -5.083  1.00  0.00           C  
ATOM     43 O16a HC1     1       1.614   0.881  -5.512  1.00  0.00           O  
ATOM     44  C17 HC1     1       3.363  -1.762  -3.644  1.00  0.00           C  
ATOM     45  O17 HC1     1       4.442  -1.833  -2.774  1.00  0.00           O  
ATOM     46 C17a HC1     1       4.262  -2.063  -1.398  1.00  0.00           C  
ATOM     47 H17a HC1     1       3.429  -1.612  -1.144  1.00  0.00           H  
ATOM     48 H17b HC1     1       4.999  -1.631  -0.918  1.00  0.00           H  
ATOM     49  C18 HC1     1       2.708  -2.972  -4.053  1.00  0.00           C  
ATOM     50 C18a HC1     1       3.275  -4.337  -3.680  1.00  0.00           C  
ATOM     51 H18a HC1     1       4.196  -4.195  -3.379  1.00  0.00           H  
ATOM     52 C18b HC1     1       3.273  -5.469  -4.686  1.00  0.00           C  
ATOM     53 H18b HC1     1       2.345  -5.667  -4.934  1.00  0.00           H  
ATOM     54 H18c HC1     1       3.759  -6.285  -4.445  1.00  0.00           H  
ATOM     55 H18d HC1     1       3.580  -5.063  -5.523  1.00  0.00           H  
ATOM     56  C19 HC1     1       1.715  -2.891  -5.107  1.00  0.00           C  
ATOM     57  H19 HC1     1       1.278  -3.629  -5.464  1.00  0.00           H  
ATOM     58  C20 HC1     1       1.274  -1.613  -5.496  1.00  0.00           C  
ATOM     59  C1  HC1     2       0.107  -1.583  -6.487  1.00  0.00           C  
ATOM     60  H1  HC1     2       0.158  -0.771  -7.034  1.00  0.00           H  
ATOM     61  C1a HC1     2       0.120  -2.684  -7.451  1.00  0.00           C  
ATOM     62 H1aa HC1     2      -0.465  -2.369  -8.171  1.00  0.00           H  
ATOM     63 H1ab HC1     2       1.029  -2.853  -7.776  1.00  0.00           H  
ATOM     64 H1ac HC1     2      -0.315  -3.494  -7.112  1.00  0.00           H  
ATOM     65  C2  HC1     2      -1.115  -1.331  -5.579  1.00  0.00           C  
ATOM     66  C3  HC1     2      -1.857  -2.459  -5.045  1.00  0.00           C  
ATOM     67  H3  HC1     2      -1.675  -3.340  -5.279  1.00  0.00           H  
ATOM     68  C4  HC1     2      -2.910  -2.192  -4.118  1.00  0.00           C  
ATOM     69  C5  HC1     2      -3.224  -0.898  -3.676  1.00  0.00           C  
ATOM     70  O5  HC1     2      -4.394  -0.586  -2.959  1.00  0.00           O  
ATOM     71  C6  HC1     2      -2.391   0.198  -4.104  1.00  0.00           C  
ATOM     72  C6a HC1     2      -1.353  -0.060  -5.025  1.00  0.00           C  
ATOM     73  O6a HC1     2      -0.701   1.040  -5.596  1.00  0.00           O  
ATOM     74  C6b HC1     2       0.522   1.614  -5.094  1.00  0.00           C  
ATOM     75 H6ba HC1     2       0.598   2.557  -5.354  1.00  0.00           H  
ATOM     76 H6bb HC1     2       0.536   1.618  -4.115  1.00  0.00           H  
ATOM     77  O7  HC1     2      -2.655   1.477  -3.575  1.00  0.00           O  
ATOM     78  C8  HC1     2      -3.395   2.480  -4.409  1.00  0.00           C  
ATOM     79  H8a HC1     2      -3.759   2.069  -5.221  1.00  0.00           H  
ATOM     80  H8b HC1     2      -4.137   2.744  -3.826  1.00  0.00           H  
ATOM     81  C9  HC1     2      -2.709   3.715  -4.819  1.00  0.00           C  
ATOM     82  C10 HC1     2      -3.371   4.693  -5.643  1.00  0.00           C  
ATOM     83 C10a HC1     2      -4.756   4.606  -6.108  1.00  0.00           C  
ATOM     84 O10a HC1     2      -5.603   3.727  -5.777  1.00  0.00           O  
ATOM     85 O10b HC1     2      -5.275   5.437  -6.948  1.00  0.00           O  
ATOM     86  C11 HC1     2      -2.596   5.849  -5.976  1.00  0.00           C  
ATOM     87  H11 HC1     2      -3.005   6.511  -6.485  1.00  0.00           H  
ATOM     88  C12 HC1     2      -1.283   6.096  -5.401  1.00  0.00           C  
ATOM     89 C12a HC1     2      -0.608   7.373  -5.730  1.00  0.00           C  
ATOM     90 O12a HC1     2       0.473   7.665  -5.269  1.00  0.00           O  
ATOM     91 O12b HC1     2      -1.158   8.034  -6.635  1.00  0.00           O  
ATOM     92  C13 HC1     2      -0.716   5.166  -4.493  1.00  0.00           C  
ATOM     93 C13a HC1     2      -1.539   4.060  -4.122  1.00  0.00           C  
ATOM     94 H13a HC1     2      -1.256   3.476  -3.455  1.00  0.00           H  
ATOM     95  C14 HC1     2       0.634   5.359  -3.681  1.00  0.00           C  
ATOM     96 H14a HC1     2       0.864   6.273  -3.411  1.00  0.00           H  
ATOM     97 H14b HC1     2       1.382   5.045  -4.230  1.00  0.00           H  
ATOM     98  O15 HC1     2       0.807   4.555  -2.511  1.00  0.00           O  
ATOM     99  C16 HC1     2       0.867   5.077  -1.216  1.00  0.00           C  
ATOM    100 C16a HC1     2      -0.300   5.122  -0.442  1.00  0.00           C  
ATOM    101 O16a HC1     2      -1.556   4.778  -0.926  1.00  0.00           O  
ATOM    102  C17 HC1     2       2.077   5.409  -0.585  1.00  0.00           C  
ATOM    103  O17 HC1     2       3.263   5.326  -1.377  1.00  0.00           O  
ATOM    104 C17a HC1     2       4.092   4.215  -1.352  1.00  0.00           C  
ATOM    105 H17a HC1     2       3.405   3.517  -1.337  1.00  0.00           H  
ATOM    106 H17b HC1     2       4.696   4.221  -2.124  1.00  0.00           H  
ATOM    107  C18 HC1     2       2.160   5.789   0.748  1.00  0.00           C  
ATOM    108 C18a HC1     2       3.494   6.008   1.377  1.00  0.00           C  
ATOM    109 H18a HC1     2       4.082   6.090   0.597  1.00  0.00           H  
ATOM    110 C18b HC1     2       3.641   7.196   2.346  1.00  0.00           C  
ATOM    111 H18b HC1     2       3.638   6.975   3.301  1.00  0.00           H  
ATOM    112 H18c HC1     2       2.914   7.806   2.105  1.00  0.00           H  
ATOM    113 H18d HC1     2       4.445   7.722   2.153  1.00  0.00           H  
ATOM    114  C19 HC1     2       0.999   5.870   1.493  1.00  0.00           C  
ATOM    115  H19 HC1     2       1.025   6.316   2.307  1.00  0.00           H  
ATOM    116  C20 HC1     2      -0.258   5.580   0.909  1.00  0.00           C  
ATOM    117  C1  HC1     3      -1.537   6.043   1.618  1.00  0.00           C  
ATOM    118  H1  HC1     3      -2.223   6.174   0.930  1.00  0.00           H  
ATOM    119  C1a HC1     3      -1.411   7.278   2.468  1.00  0.00           C  
ATOM    120 H1aa HC1     3      -2.348   7.569   2.478  1.00  0.00           H  
ATOM    121 H1ab HC1     3      -1.205   7.116   3.413  1.00  0.00           H  
ATOM    122 H1ac HC1     3      -0.741   7.840   2.025  1.00  0.00           H  
ATOM    123  C2  HC1     3      -2.080   4.781   2.351  1.00  0.00           C  
ATOM    124  C3  HC1     3      -1.632   4.519   3.643  1.00  0.00           C  
ATOM    125  H3  HC1     3      -1.020   5.081   4.060  1.00  0.00           H  
ATOM    126  C4  HC1     3      -2.089   3.419   4.302  1.00  0.00           C  
ATOM    127  C5  HC1     3      -3.047   2.505   3.672  1.00  0.00           C  
ATOM    128  O5  HC1     3      -3.541   1.427   4.323  1.00  0.00           O  
ATOM    129  C6  HC1     3      -3.399   2.729   2.316  1.00  0.00           C  
ATOM    130  C6a HC1     3      -2.899   3.838   1.657  1.00  0.00           C  
ATOM    131  O6a HC1     3      -3.163   3.889   0.333  1.00  0.00           O  
ATOM    132  C6b HC1     3      -2.171   3.552  -0.575  1.00  0.00           C  
ATOM    133 H6ba HC1     3      -1.685   2.757  -0.272  1.00  0.00           H  
ATOM    134 H6bb HC1     3      -2.668   3.340  -1.391  1.00  0.00           H  
ATOM    135  O7  HC1     3      -4.074   1.720   1.616  1.00  0.00           O  
ATOM    136  C8  HC1     3      -5.490   1.670   1.785  1.00  0.00           C  
ATOM    137  H8a HC1     3      -5.796   2.371   2.398  1.00  0.00           H  
ATOM    138  H8b HC1     3      -5.856   1.969   0.927  1.00  0.00           H  
ATOM    139  C9  HC1     3      -6.192   0.278   2.098  1.00  0.00           C  
ATOM    140  C10 HC1     3      -7.569   0.124   2.508  1.00  0.00           C  
ATOM    141 C10a HC1     3      -8.524   1.238   2.649  1.00  0.00           C  
ATOM    142 O10a HC1     3      -8.205   2.346   2.191  1.00  0.00           O  
ATOM    143 O10b HC1     3      -9.662   1.069   3.093  1.00  0.00           O  
ATOM    144  C11 HC1     3      -8.025  -1.137   2.823  1.00  0.00           C  
ATOM    145  H11 HC1     3      -8.851  -1.294   3.219  1.00  0.00           H  
ATOM    146  C12 HC1     3      -7.133  -2.263   2.773  1.00  0.00           C  
ATOM    147 C12a HC1     3      -7.666  -3.525   3.106  1.00  0.00           C  
ATOM    148 O12a HC1     3      -6.946  -4.503   3.374  1.00  0.00           O  
ATOM    149 O12b HC1     3      -8.848  -3.734   3.330  1.00  0.00           O  
ATOM    150  C13 HC1     3      -5.811  -2.115   2.332  1.00  0.00           C  
ATOM    151 C13a HC1     3      -5.413  -0.858   1.979  1.00  0.00           C  
ATOM    152 H13a HC1     3      -4.559  -0.695   1.648  1.00  0.00           H  
ATOM    153  C14 HC1     3      -4.870  -3.245   2.104  1.00  0.00           C  
ATOM    154 H14a HC1     3      -5.196  -4.009   1.584  1.00  0.00           H  
ATOM    155 H14b HC1     3      -4.650  -3.651   2.968  1.00  0.00           H  
ATOM    156  O15 HC1     3      -3.650  -2.981   1.366  1.00  0.00           O  
ATOM    157  C16 HC1     3      -3.250  -3.599   0.148  1.00  0.00           C  
ATOM    158 C16a HC1     3      -2.245  -4.566   0.199  1.00  0.00           C  
ATOM    159 O16a HC1     3      -1.713  -4.777   1.473  1.00  0.00           O  
ATOM    160  C17 HC1     3      -3.781  -3.198  -1.136  1.00  0.00           C  
ATOM    161  O17 HC1     3      -4.709  -2.245  -1.221  1.00  0.00           O  
ATOM    162 C17a HC1     3      -4.435  -0.912  -1.545  1.00  0.00           C  
ATOM    163 H17a HC1     3      -5.055  -0.414  -0.973  1.00  0.00           H  
ATOM    164 H17b HC1     3      -3.576  -0.668  -1.141  1.00  0.00           H  
ATOM    165  C18 HC1     3      -3.406  -3.856  -2.343  1.00  0.00           C  
ATOM    166 C18a HC1     3      -3.851  -3.348  -3.677  1.00  0.00           C  
ATOM    167 H18a HC1     3      -4.691  -2.887  -3.473  1.00  0.00           H  
ATOM    168 C18b HC1     3      -4.149  -4.373  -4.829  1.00  0.00           C  
ATOM    169 H18b HC1     3      -4.729  -5.098  -4.515  1.00  0.00           H  
ATOM    170 H18c HC1     3      -3.320  -4.703  -5.236  1.00  0.00           H  
ATOM    171 H18d HC1     3      -4.688  -3.861  -5.465  1.00  0.00           H  
ATOM    172  C19 HC1     3      -2.363  -4.797  -2.260  1.00  0.00           C  
ATOM    173  H19 HC1     3      -2.014  -5.067  -3.079  1.00  0.00           H  
ATOM    174  C20 HC1     3      -1.801  -5.192  -0.986  1.00  0.00           C  
ATOM    175  C1  HC1     4      -0.720  -6.277  -0.964  1.00  0.00           C  
ATOM    176  H1  HC1     4      -0.815  -6.756  -0.115  1.00  0.00           H  
ATOM    177  C1a HC1     4      -0.954  -7.446  -1.943  1.00  0.00           C  
ATOM    178 H1aa HC1     4      -0.358  -8.178  -1.679  1.00  0.00           H  
ATOM    179 H1ab HC1     4      -1.879  -7.753  -1.843  1.00  0.00           H  
ATOM    180 H1ac HC1     4      -0.802  -7.103  -2.848  1.00  0.00           H  
ATOM    181  C2  HC1     4       0.617  -5.575  -0.964  1.00  0.00           C  
ATOM    182  C3  HC1     4       1.334  -5.376  -2.239  1.00  0.00           C  
ATOM    183  H3  HC1     4       1.003  -5.707  -3.043  1.00  0.00           H  
ATOM    184  C4  HC1     4       2.580  -4.756  -2.310  1.00  0.00           C  
ATOM    185  C5  HC1     4       3.085  -4.151  -1.114  1.00  0.00           C  
ATOM    186  O5  HC1     4       4.310  -3.487  -1.141  1.00  0.00           O  
ATOM    187  C6  HC1     4       2.418  -4.293   0.116  1.00  0.00           C  
ATOM    188  C6a HC1     4       1.268  -5.142   0.240  1.00  0.00           C  
ATOM    189  O6a HC1     4       0.548  -5.167   1.413  1.00  0.00           O  
ATOM    190  C6b HC1     4      -0.457  -4.217   1.727  1.00  0.00           C  
ATOM    191 H6ba HC1     4      -0.519  -4.010   2.682  1.00  0.00           H  
ATOM    192 H6bb HC1     4      -0.331  -3.379   1.236  1.00  0.00           H  
ATOM    193  O7  HC1     4       2.882  -3.695   1.257  1.00  0.00           O  
ATOM    194  C8  HC1     4       3.840  -4.348   2.167  1.00  0.00           C  
ATOM    195  H8a HC1     4       4.151  -5.249   1.939  1.00  0.00           H  
ATOM    196  H8b HC1     4       4.665  -3.823   2.100  1.00  0.00           H  
ATOM    197  C9  HC1     4       3.390  -4.373   3.644  1.00  0.00           C  
ATOM    198  C10 HC1     4       3.834  -5.394   4.545  1.00  0.00           C  
ATOM    199 C10a HC1     4       4.916  -6.306   4.289  1.00  0.00           C  
ATOM    200 O10a HC1     4       5.502  -6.525   3.169  1.00  0.00           O  
ATOM    201 O10b HC1     4       5.199  -7.098   5.199  1.00  0.00           O  
ATOM    202  C11 HC1     4       3.157  -5.368   5.799  1.00  0.00           C  
ATOM    203  H11 HC1     4       3.392  -5.967   6.469  1.00  0.00           H  
ATOM    204  C12 HC1     4       2.224  -4.408   6.213  1.00  0.00           C  
ATOM    205 C12a HC1     4       1.712  -4.431   7.607  1.00  0.00           C  
ATOM    206 O12a HC1     4       0.795  -3.681   7.980  1.00  0.00           O  
ATOM    207 O12b HC1     4       2.237  -5.187   8.447  1.00  0.00           O  
ATOM    208  C13 HC1     4       1.762  -3.456   5.268  1.00  0.00           C  
ATOM    209 C13a HC1     4       2.416  -3.461   4.006  1.00  0.00           C  
ATOM    210 H13a HC1     4       2.193  -2.822   3.369  1.00  0.00           H  
ATOM    211  C14 HC1     4       0.646  -2.495   5.479  1.00  0.00           C  
ATOM    212 H14a HC1     4       0.724  -2.036   6.340  1.00  0.00           H  
ATOM    213 H14b HC1     4      -0.110  -3.106   5.351  1.00  0.00           H  
ATOM    214  O15 HC1     4       0.523  -1.456   4.627  1.00  0.00           O  
ATOM    215  C16 HC1     4       0.644  -0.133   4.883  1.00  0.00           C  
ATOM    216 C16a HC1     4       1.939   0.487   4.760  1.00  0.00           C  
ATOM    217 O16a HC1     4       2.999  -0.323   4.348  1.00  0.00           O  
ATOM    218  C17 HC1     4      -0.502   0.675   5.183  1.00  0.00           C  
ATOM    219  O17 HC1     4      -1.738   0.157   5.318  1.00  0.00           O  
ATOM    220 C17a HC1     4      -2.830   0.179   4.427  1.00  0.00           C  
ATOM    221 H17a HC1     4      -2.468  -0.005   3.535  1.00  0.00           H  
ATOM    222 H17b HC1     4      -3.479  -0.526   4.631  1.00  0.00           H  
ATOM    223  C18 HC1     4      -0.351   2.066   5.378  1.00  0.00           C  
ATOM    224 C18a HC1     4      -1.512   3.013   5.669  1.00  0.00           C  
ATOM    225 H18a HC1     4      -2.207   2.436   6.049  1.00  0.00           H  
ATOM    226 C18b HC1     4      -1.270   4.128   6.711  1.00  0.00           C  
ATOM    227 H18b HC1     4      -1.795   4.111   7.537  1.00  0.00           H  
ATOM    228 H18c HC1     4      -1.482   4.978   6.273  1.00  0.00           H  
ATOM    229 H18d HC1     4      -0.312   4.172   6.914  1.00  0.00           H  
ATOM    230  C19 HC1     4       0.970   2.555   5.333  1.00  0.00           C  
ATOM    231  H19 HC1     4       1.040   3.480   5.278  1.00  0.00           H  
ATOM    232  C20 HC1     4       2.095   1.796   5.165  1.00  0.00           C  
ATOM    233  C1  NAP     5      -0.484   0.188   0.104  1.00  0.00           C  
ATOM    234  C2  NAP     5      -0.827   0.925   1.251  1.00  0.00           C  
ATOM    235  H2  NAP     5      -1.615   0.665   1.669  1.00  0.00           H  
ATOM    236  C3  NAP     5      -0.014   1.916   1.788  1.00  0.00           C  
ATOM    237  H3  NAP     5      -0.313   2.425   2.508  1.00  0.00           H  
ATOM    238  C4  NAP     5       1.131   2.351   1.014  1.00  0.00           C  
ATOM    239  H4  NAP     5       1.671   3.027   1.355  1.00  0.00           H  
ATOM    240  C5  NAP     5       1.502   1.561  -0.154  1.00  0.00           C  
ATOM    241  H5  NAP     5       2.263   1.788  -0.636  1.00  0.00           H  
ATOM    242  C6  NAP     5       0.697   0.531  -0.537  1.00  0.00           C  
ATOM    243  C7  NAP     5       1.096  -0.173  -1.674  1.00  0.00           C  
ATOM    244  H7  NAP     5       1.843   0.166  -2.111  1.00  0.00           H  
ATOM    245  C8  NAP     5       0.308  -1.289  -2.162  1.00  0.00           C  
ATOM    246  H8  NAP     5       0.420  -1.643  -3.015  1.00  0.00           H  
ATOM    247  C9  NAP     5      -0.754  -1.714  -1.358  1.00  0.00           C  
ATOM    248  H9  NAP     5      -1.142  -2.536  -1.555  1.00  0.00           H  
ATOM    249  C10 NAP     5      -1.150  -1.003  -0.203  1.00  0.00           C  
ATOM    250  H10 NAP     5      -1.809  -1.244   0.407  1.00  0.00           H  
END
