# Supplementary material for: How the water-soluble hemicarcerand incarcerates guests at room temperature decoded with modular simulations
Source: Commun Chem. 2021 Mar 1;4:26. doi: 10.1038/s42004-021-00469-3 (PMC9814894; doi:10.1038/s42004-021-00469-3)
Supplement: Supplementary file 5 — Supplementary Data 3 [file 42004_2021_469_MOESM5_ESM.bz2 › DataS3/363K/rep.c0dma363.pdb]

ATOM      1  C1  HC1     1      -2.813  -4.996  -1.518  1.00  0.00           C  
ATOM      2  H1  HC1     1      -3.411  -4.995  -0.742  1.00  0.00           H  
ATOM      3  C1a HC1     1      -3.119  -6.213  -2.479  1.00  0.00           C  
ATOM      4 H1aa HC1     1      -2.501  -6.261  -3.238  1.00  0.00           H  
ATOM      5 H1ab HC1     1      -3.025  -7.059  -1.993  1.00  0.00           H  
ATOM      6 H1ac HC1     1      -4.028  -6.245  -2.843  1.00  0.00           H  
ATOM      7  C2  HC1     1      -3.244  -3.602  -1.977  1.00  0.00           C  
ATOM      8  C3  HC1     1      -3.109  -3.322  -3.288  1.00  0.00           C  
ATOM      9  H3  HC1     1      -2.666  -3.976  -3.779  1.00  0.00           H  
ATOM     10  C4  HC1     1      -3.242  -2.037  -3.780  1.00  0.00           C  
ATOM     11  C5  HC1     1      -3.611  -0.996  -2.900  1.00  0.00           C  
ATOM     12  O5  HC1     1      -3.943   0.210  -3.490  1.00  0.00           O  
ATOM     13  C6  HC1     1      -3.730  -1.210  -1.548  1.00  0.00           C  
ATOM     14  C6a HC1     1      -3.586  -2.554  -1.036  1.00  0.00           C  
ATOM     15  O6a HC1     1      -3.829  -2.822   0.247  1.00  0.00           O  
ATOM     16  C6b HC1     1      -2.747  -2.807   1.145  1.00  0.00           C  
ATOM     17 H6ba HC1     1      -2.133  -2.138   0.777  1.00  0.00           H  
ATOM     18 H6bb HC1     1      -3.065  -2.502   2.021  1.00  0.00           H  
ATOM     19  O7  HC1     1      -4.168  -0.234  -0.688  1.00  0.00           O  
ATOM     20  C8  HC1     1      -5.572  -0.158  -0.580  1.00  0.00           C  
ATOM     21  H8a HC1     1      -5.843   0.729  -0.898  1.00  0.00           H  
ATOM     22  H8b HC1     1      -5.888  -0.787  -1.261  1.00  0.00           H  
ATOM     23  C9  HC1     1      -6.015  -0.431   0.863  1.00  0.00           C  
ATOM     24  C10 HC1     1      -7.368  -0.772   1.200  1.00  0.00           C  
ATOM     25 C10a HC1     1      -8.464  -0.802   0.239  1.00  0.00           C  
ATOM     26 O10a HC1     1      -8.311  -0.425  -0.926  1.00  0.00           O  
ATOM     27 O10b HC1     1      -9.544  -1.348   0.499  1.00  0.00           O  
ATOM     28  C11 HC1     1      -7.663  -0.882   2.536  1.00  0.00           C  
ATOM     29  H11 HC1     1      -8.554  -1.107   2.680  1.00  0.00           H  
ATOM     30  C12 HC1     1      -6.796  -0.842   3.592  1.00  0.00           C  
ATOM     31 C12a HC1     1      -7.114  -0.949   4.945  1.00  0.00           C  
ATOM     32 O12a HC1     1      -6.397  -0.664   5.922  1.00  0.00           O  
ATOM     33 O12b HC1     1      -8.253  -1.304   5.157  1.00  0.00           O  
ATOM     34  C13 HC1     1      -5.468  -0.557   3.261  1.00  0.00           C  
ATOM     35 C13a HC1     1      -5.053  -0.360   1.915  1.00  0.00           C  
ATOM     36 H13a HC1     1      -4.144  -0.216   1.778  1.00  0.00           H  
ATOM     37  C14 HC1     1      -4.307  -0.583   4.283  1.00  0.00           C  
ATOM     38 H14a HC1     1      -4.151  -1.388   4.820  1.00  0.00           H  
ATOM     39 H14b HC1     1      -4.386   0.040   5.035  1.00  0.00           H  
ATOM     40  O15 HC1     1      -3.014  -0.281   3.730  1.00  0.00           O  
ATOM     41  C16 HC1     1      -2.386   0.910   4.072  1.00  0.00           C  
ATOM     42 C16a HC1     1      -2.743   2.166   3.480  1.00  0.00           C  
ATOM     43 O16a HC1     1      -3.831   2.219   2.652  1.00  0.00           O  
ATOM     44  C17 HC1     1      -1.203   0.876   4.891  1.00  0.00           C  
ATOM     45  O17 HC1     1      -0.741  -0.312   5.283  1.00  0.00           O  
ATOM     46 C17a HC1     1       0.333  -1.049   4.809  1.00  0.00           C  
ATOM     47 H17a HC1     1       0.368  -0.892   3.842  1.00  0.00           H  
ATOM     48 H17b HC1     1       0.069  -1.987   4.907  1.00  0.00           H  
ATOM     49  C18 HC1     1      -0.491   2.097   5.191  1.00  0.00           C  
ATOM     50 C18a HC1     1       0.742   1.935   6.142  1.00  0.00           C  
ATOM     51 H18a HC1     1       0.686   1.116   6.676  1.00  0.00           H  
ATOM     52 C18b HC1     1       1.071   3.155   7.086  1.00  0.00           C  
ATOM     53 H18b HC1     1       1.882   2.929   7.588  1.00  0.00           H  
ATOM     54 H18c HC1     1       0.329   3.234   7.722  1.00  0.00           H  
ATOM     55 H18d HC1     1       1.142   4.039   6.668  1.00  0.00           H  
ATOM     56  C19 HC1     1      -0.936   3.257   4.638  1.00  0.00           C  
ATOM     57  H19 HC1     1      -0.452   4.044   4.751  1.00  0.00           H  
ATOM     58  C20 HC1     1      -2.056   3.333   3.786  1.00  0.00           C  
ATOM     59  C1  HC1     2      -2.605   4.693   3.268  1.00  0.00           C  
ATOM     60  H1  HC1     2      -3.579   4.601   3.219  1.00  0.00           H  
ATOM     61  C1a HC1     2      -2.491   5.812   4.348  1.00  0.00           C  
ATOM     62 H1aa HC1     2      -3.066   5.525   5.088  1.00  0.00           H  
ATOM     63 H1ab HC1     2      -1.574   5.977   4.653  1.00  0.00           H  
ATOM     64 H1ac HC1     2      -2.777   6.630   3.892  1.00  0.00           H  
ATOM     65  C2  HC1     2      -2.057   5.010   1.908  1.00  0.00           C  
ATOM     66  C3  HC1     2      -0.823   5.676   1.830  1.00  0.00           C  
ATOM     67  H3  HC1     2      -0.401   5.760   2.654  1.00  0.00           H  
ATOM     68  C4  HC1     2      -0.125   5.973   0.621  1.00  0.00           C  
ATOM     69  C5  HC1     2      -0.747   5.424  -0.542  1.00  0.00           C  
ATOM     70  O5  HC1     2      -0.119   5.523  -1.775  1.00  0.00           O  
ATOM     71  C6  HC1     2      -2.028   4.772  -0.547  1.00  0.00           C  
ATOM     72  C6a HC1     2      -2.694   4.531   0.739  1.00  0.00           C  
ATOM     73  O6a HC1     2      -3.834   3.808   0.767  1.00  0.00           O  
ATOM     74  C6b HC1     2      -3.918   2.466   1.295  1.00  0.00           C  
ATOM     75 H6ba HC1     2      -4.790   2.070   1.087  1.00  0.00           H  
ATOM     76 H6bb HC1     2      -3.312   1.808   0.894  1.00  0.00           H  
ATOM     77  O7  HC1     2      -2.460   4.143  -1.745  1.00  0.00           O  
ATOM     78  C8  HC1     2      -3.325   4.878  -2.658  1.00  0.00           C  
ATOM     79  H8a HC1     2      -4.097   4.278  -2.729  1.00  0.00           H  
ATOM     80  H8b HC1     2      -3.398   5.749  -2.217  1.00  0.00           H  
ATOM     81  C9  HC1     2      -2.617   5.026  -3.983  1.00  0.00           C  
ATOM     82  C10 HC1     2      -3.133   5.897  -4.979  1.00  0.00           C  
ATOM     83 C10a HC1     2      -4.355   6.700  -4.775  1.00  0.00           C  
ATOM     84 O10a HC1     2      -4.872   6.771  -3.668  1.00  0.00           O  
ATOM     85 O10b HC1     2      -4.835   7.426  -5.663  1.00  0.00           O  
ATOM     86  C11 HC1     2      -2.459   5.976  -6.201  1.00  0.00           C  
ATOM     87  H11 HC1     2      -2.907   6.581  -6.747  1.00  0.00           H  
ATOM     88  C12 HC1     2      -1.323   5.161  -6.521  1.00  0.00           C  
ATOM     89 C12a HC1     2      -0.732   5.449  -7.816  1.00  0.00           C  
ATOM     90 O12a HC1     2       0.314   4.803  -8.071  1.00  0.00           O  
ATOM     91 O12b HC1     2      -1.194   6.324  -8.580  1.00  0.00           O  
ATOM     92  C13 HC1     2      -1.004   4.143  -5.565  1.00  0.00           C  
ATOM     93 C13a HC1     2      -1.571   4.143  -4.267  1.00  0.00           C  
ATOM     94 H13a HC1     2      -1.298   3.512  -3.640  1.00  0.00           H  
ATOM     95  C14 HC1     2       0.133   3.108  -5.818  1.00  0.00           C  
ATOM     96 H14a HC1     2       0.987   3.534  -6.038  1.00  0.00           H  
ATOM     97 H14b HC1     2      -0.187   2.612  -6.600  1.00  0.00           H  
ATOM     98  O15 HC1     2       0.292   2.221  -4.748  1.00  0.00           O  
ATOM     99  C16 HC1     2       0.053   0.843  -4.858  1.00  0.00           C  
ATOM    100 C16a HC1     2       1.185   0.029  -5.052  1.00  0.00           C  
ATOM    101 O16a HC1     2       2.387   0.651  -4.996  1.00  0.00           O  
ATOM    102  C17 HC1     2      -1.273   0.308  -4.952  1.00  0.00           C  
ATOM    103  O17 HC1     2      -2.413   1.155  -4.812  1.00  0.00           O  
ATOM    104 C17a HC1     2      -3.128   1.249  -3.621  1.00  0.00           C  
ATOM    105 H17a HC1     2      -2.641   1.463  -2.798  1.00  0.00           H  
ATOM    106 H17b HC1     2      -3.726   2.020  -3.717  1.00  0.00           H  
ATOM    107  C18 HC1     2      -1.437  -1.077  -5.082  1.00  0.00           C  
ATOM    108 C18a HC1     2      -2.840  -1.715  -5.221  1.00  0.00           C  
ATOM    109 H18a HC1     2      -3.427  -0.992  -5.524  1.00  0.00           H  
ATOM    110 C18b HC1     2      -2.972  -2.915  -6.246  1.00  0.00           C  
ATOM    111 H18b HC1     2      -2.231  -3.515  -6.022  1.00  0.00           H  
ATOM    112 H18c HC1     2      -2.721  -2.558  -7.123  1.00  0.00           H  
ATOM    113 H18d HC1     2      -3.770  -3.483  -6.193  1.00  0.00           H  
ATOM    114  C19 HC1     2      -0.218  -1.874  -5.286  1.00  0.00           C  
ATOM    115  H19 HC1     2      -0.420  -2.776  -5.386  1.00  0.00           H  
ATOM    116  C20 HC1     2       1.056  -1.343  -5.322  1.00  0.00           C  
ATOM    117  C1  HC1     3       2.306  -2.161  -5.610  1.00  0.00           C  
ATOM    118  H1  HC1     3       2.881  -1.421  -5.898  1.00  0.00           H  
ATOM    119  C1a HC1     3       2.123  -3.144  -6.797  1.00  0.00           C  
ATOM    120 H1aa HC1     3       1.805  -4.017  -6.487  1.00  0.00           H  
ATOM    121 H1ab HC1     3       1.381  -2.807  -7.342  1.00  0.00           H  
ATOM    122 H1ac HC1     3       2.945  -3.335  -7.294  1.00  0.00           H  
ATOM    123  C2  HC1     3       2.719  -2.590  -4.207  1.00  0.00           C  
ATOM    124  C3  HC1     3       2.098  -3.705  -3.610  1.00  0.00           C  
ATOM    125  H3  HC1     3       1.508  -4.236  -4.094  1.00  0.00           H  
ATOM    126  C4  HC1     3       2.628  -4.259  -2.444  1.00  0.00           C  
ATOM    127  C5  HC1     3       3.524  -3.451  -1.677  1.00  0.00           C  
ATOM    128  O5  HC1     3       3.915  -3.809  -0.407  1.00  0.00           O  
ATOM    129  C6  HC1     3       3.916  -2.148  -2.157  1.00  0.00           C  
ATOM    130  C6a HC1     3       3.570  -1.810  -3.496  1.00  0.00           C  
ATOM    131  O6a HC1     3       4.071  -0.632  -3.981  1.00  0.00           O  
ATOM    132  C6b HC1     3       3.243   0.527  -3.878  1.00  0.00           C  
ATOM    133 H6ba HC1     3       2.757   0.638  -3.033  1.00  0.00           H  
ATOM    134 H6bb HC1     3       3.883   1.269  -3.866  1.00  0.00           H  
ATOM    135  O7  HC1     3       4.737  -1.328  -1.430  1.00  0.00           O  
ATOM    136  C8  HC1     3       6.083  -1.305  -1.806  1.00  0.00           C  
ATOM    137  H8a HC1     3       6.531  -1.713  -1.036  1.00  0.00           H  
ATOM    138  H8b HC1     3       6.001  -1.909  -2.574  1.00  0.00           H  
ATOM    139  C9  HC1     3       6.735  -0.003  -2.222  1.00  0.00           C  
ATOM    140  C10 HC1     3       8.106   0.138  -2.627  1.00  0.00           C  
ATOM    141 C10a HC1     3       8.912  -0.963  -2.844  1.00  0.00           C  
ATOM    142 O10a HC1     3       8.667  -2.144  -2.456  1.00  0.00           O  
ATOM    143 O10b HC1     3      10.019  -0.840  -3.411  1.00  0.00           O  
ATOM    144  C11 HC1     3       8.608   1.433  -2.966  1.00  0.00           C  
ATOM    145  H11 HC1     3       9.517   1.450  -3.162  1.00  0.00           H  
ATOM    146  C12 HC1     3       7.813   2.606  -2.828  1.00  0.00           C  
ATOM    147 C12a HC1     3       8.493   3.849  -3.035  1.00  0.00           C  
ATOM    148 O12a HC1     3       7.869   4.956  -3.098  1.00  0.00           O  
ATOM    149 O12b HC1     3       9.752   3.720  -3.108  1.00  0.00           O  
ATOM    150  C13 HC1     3       6.432   2.461  -2.438  1.00  0.00           C  
ATOM    151 C13a HC1     3       5.968   1.181  -2.080  1.00  0.00           C  
ATOM    152 H13a HC1     3       5.070   1.073  -1.861  1.00  0.00           H  
ATOM    153  C14 HC1     3       5.538   3.582  -2.163  1.00  0.00           C  
ATOM    154 H14a HC1     3       5.318   4.110  -2.957  1.00  0.00           H  
ATOM    155 H14b HC1     3       5.985   4.181  -1.529  1.00  0.00           H  
ATOM    156  O15 HC1     3       4.304   3.259  -1.569  1.00  0.00           O  
ATOM    157  C16 HC1     3       3.852   3.915  -0.465  1.00  0.00           C  
ATOM    158 C16a HC1     3       4.390   3.551   0.767  1.00  0.00           C  
ATOM    159 O16a HC1     3       5.337   2.605   0.752  1.00  0.00           O  
ATOM    160  C17 HC1     3       2.730   4.805  -0.539  1.00  0.00           C  
ATOM    161  O17 HC1     3       2.141   4.958  -1.728  1.00  0.00           O  
ATOM    162 C17a HC1     3       0.858   4.538  -2.057  1.00  0.00           C  
ATOM    163 H17a HC1     3       0.889   4.422  -3.029  1.00  0.00           H  
ATOM    164 H17b HC1     3       0.597   3.635  -1.779  1.00  0.00           H  
ATOM    165  C18 HC1     3       2.352   5.449   0.636  1.00  0.00           C  
ATOM    166 C18a HC1     3       1.313   6.571   0.527  1.00  0.00           C  
ATOM    167 H18a HC1     3       1.385   7.027  -0.338  1.00  0.00           H  
ATOM    168 C18b HC1     3       1.592   7.776   1.524  1.00  0.00           C  
ATOM    169 H18b HC1     3       2.366   8.255   1.160  1.00  0.00           H  
ATOM    170 H18c HC1     3       1.819   7.458   2.423  1.00  0.00           H  
ATOM    171 H18d HC1     3       0.860   8.417   1.633  1.00  0.00           H  
ATOM    172  C19 HC1     3       2.808   5.056   1.927  1.00  0.00           C  
ATOM    173  H19 HC1     3       2.463   5.431   2.705  1.00  0.00           H  
ATOM    174  C20 HC1     3       3.903   4.161   1.949  1.00  0.00           C  
ATOM    175  C1  HC1     4       4.469   3.842   3.307  1.00  0.00           C  
ATOM    176  H1  HC1     4       5.344   3.430   3.150  1.00  0.00           H  
ATOM    177  C1a HC1     4       4.785   4.906   4.393  1.00  0.00           C  
ATOM    178 H1aa HC1     4       4.342   4.735   5.251  1.00  0.00           H  
ATOM    179 H1ab HC1     4       5.744   4.777   4.550  1.00  0.00           H  
ATOM    180 H1ac HC1     4       4.621   5.814   4.064  1.00  0.00           H  
ATOM    181  C2  HC1     4       3.682   2.585   3.783  1.00  0.00           C  
ATOM    182  C3  HC1     4       2.580   2.743   4.662  1.00  0.00           C  
ATOM    183  H3  HC1     4       2.295   3.608   4.853  1.00  0.00           H  
ATOM    184  C4  HC1     4       1.879   1.693   5.140  1.00  0.00           C  
ATOM    185  C5  HC1     4       2.245   0.356   4.743  1.00  0.00           C  
ATOM    186  O5  HC1     4       1.628  -0.733   5.222  1.00  0.00           O  
ATOM    187  C6  HC1     4       3.303   0.154   3.854  1.00  0.00           C  
ATOM    188  C6a HC1     4       4.025   1.271   3.346  1.00  0.00           C  
ATOM    189  O6a HC1     4       5.122   1.079   2.566  1.00  0.00           O  
ATOM    190  C6b HC1     4       5.065   1.223   1.153  1.00  0.00           C  
ATOM    191 H6ba HC1     4       5.767   0.730   0.680  1.00  0.00           H  
ATOM    192 H6bb HC1     4       4.246   0.867   0.751  1.00  0.00           H  
ATOM    193  O7  HC1     4       3.640  -1.117   3.469  1.00  0.00           O  
ATOM    194  C8  HC1     4       4.352  -1.919   4.395  1.00  0.00           C  
ATOM    195  H8a HC1     4       5.233  -2.136   4.023  1.00  0.00           H  
ATOM    196  H8b HC1     4       4.474  -1.426   5.234  1.00  0.00           H  
ATOM    197  C9  HC1     4       3.694  -3.290   4.664  1.00  0.00           C  
ATOM    198  C10 HC1     4       4.225  -4.207   5.692  1.00  0.00           C  
ATOM    199 C10a HC1     4       5.363  -3.867   6.431  1.00  0.00           C  
ATOM    200 O10a HC1     4       6.135  -3.031   5.976  1.00  0.00           O  
ATOM    201 O10b HC1     4       5.547  -4.500   7.479  1.00  0.00           O  
ATOM    202  C11 HC1     4       3.389  -5.323   6.006  1.00  0.00           C  
ATOM    203  H11 HC1     4       3.699  -5.968   6.599  1.00  0.00           H  
ATOM    204  C12 HC1     4       2.108  -5.582   5.397  1.00  0.00           C  
ATOM    205 C12a HC1     4       1.467  -6.846   5.903  1.00  0.00           C  
ATOM    206 O12a HC1     4       0.411  -7.256   5.365  1.00  0.00           O  
ATOM    207 O12b HC1     4       1.976  -7.482   6.827  1.00  0.00           O  
ATOM    208  C13 HC1     4       1.664  -4.740   4.347  1.00  0.00           C  
ATOM    209 C13a HC1     4       2.444  -3.589   4.048  1.00  0.00           C  
ATOM    210 H13a HC1     4       2.052  -2.911   3.547  1.00  0.00           H  
ATOM    211  C14 HC1     4       0.261  -4.825   3.693  1.00  0.00           C  
ATOM    212 H14a HC1     4      -0.449  -4.725   4.361  1.00  0.00           H  
ATOM    213 H14b HC1     4       0.055  -5.707   3.320  1.00  0.00           H  
ATOM    214  O15 HC1     4       0.044  -4.081   2.514  1.00  0.00           O  
ATOM    215  C16 HC1     4      -0.050  -4.472   1.212  1.00  0.00           C  
ATOM    216 C16a HC1     4      -1.252  -4.474   0.591  1.00  0.00           C  
ATOM    217 O16a HC1     4      -2.351  -4.106   1.261  1.00  0.00           O  
ATOM    218  C17 HC1     4       1.095  -4.854   0.473  1.00  0.00           C  
ATOM    219  O17 HC1     4       2.321  -4.740   1.035  1.00  0.00           O  
ATOM    220 C17a HC1     4       3.106  -3.612   0.663  1.00  0.00           C  
ATOM    221 H17a HC1     4       2.578  -2.805   0.488  1.00  0.00           H  
ATOM    222 H17b HC1     4       3.591  -3.312   1.460  1.00  0.00           H  
ATOM    223  C18 HC1     4       1.006  -5.339  -0.848  1.00  0.00           C  
ATOM    224 C18a HC1     4       2.211  -5.583  -1.750  1.00  0.00           C  
ATOM    225 H18a HC1     4       2.884  -5.957  -1.145  1.00  0.00           H  
ATOM    226 C18b HC1     4       2.003  -6.755  -2.687  1.00  0.00           C  
ATOM    227 H18b HC1     4       1.730  -7.569  -2.214  1.00  0.00           H  
ATOM    228 H18c HC1     4       2.805  -6.987  -3.199  1.00  0.00           H  
ATOM    229 H18d HC1     4       1.373  -6.590  -3.419  1.00  0.00           H  
ATOM    230  C19 HC1     4      -0.272  -5.451  -1.385  1.00  0.00           C  
ATOM    231  H19 HC1     4      -0.288  -5.662  -2.290  1.00  0.00           H  
ATOM    232  C20 HC1     4      -1.429  -4.934  -0.757  1.00  0.00           C  
ATOM    233  C1  DMA     5       0.629   1.945   1.379  1.00  0.00           C  
ATOM    234  H1  DMA     5       0.979   2.698   0.859  1.00  0.00           H  
ATOM    235  H2  DMA     5       1.021   2.015   2.274  1.00  0.00           H  
ATOM    236  H3  DMA     5      -0.336   2.116   1.384  1.00  0.00           H  
ATOM    237  C2  DMA     5       0.966   0.620   0.709  1.00  0.00           C  
ATOM    238  O   DMA     5       1.860  -0.053   1.277  1.00  0.00           O  
ATOM    239  N   DMA     5       0.262   0.231  -0.370  1.00  0.00           N  
ATOM    240  C3  DMA     5       0.388  -1.097  -0.936  1.00  0.00           C  
ATOM    241  H31 DMA     5       0.453  -1.772  -0.228  1.00  0.00           H  
ATOM    242  H32 DMA     5      -0.332  -1.294  -1.570  1.00  0.00           H  
ATOM    243  H33 DMA     5       1.189  -1.259  -1.477  1.00  0.00           H  
ATOM    244  C4  DMA     5      -0.776   0.979  -1.044  1.00  0.00           C  
ATOM    245  H41 DMA     5      -1.456   1.243  -0.391  1.00  0.00           H  
ATOM    246  H42 DMA     5      -1.239   0.357  -1.643  1.00  0.00           H  
ATOM    247  H43 DMA     5      -0.516   1.816  -1.483  1.00  0.00           H  
END
