# Supplementary material for: How the water-soluble hemicarcerand incarcerates guests at room temperature decoded with modular simulations
Source: Commun Chem. 2021 Mar 1;4:26. doi: 10.1038/s42004-021-00469-3 (PMC9814894; doi:10.1038/s42004-021-00469-3)
Supplement: Supplementary file 5 — Supplementary Data 3 [file 42004_2021_469_MOESM5_ESM.bz2 › DataS3/363K/rep.c0dea363.pdb]

ATOM      1  C1  HC1     1      -1.002  -6.316  -1.379  1.00  0.00           C  
ATOM      2  H1  HC1     1      -1.173  -6.721  -0.503  1.00  0.00           H  
ATOM      3  C1a HC1     1      -1.136  -7.531  -2.325  1.00  0.00           C  
ATOM      4 H1aa HC1     1      -1.979  -7.948  -2.048  1.00  0.00           H  
ATOM      5 H1ab HC1     1      -1.093  -7.179  -3.239  1.00  0.00           H  
ATOM      6 H1ac HC1     1      -0.376  -8.059  -2.002  1.00  0.00           H  
ATOM      7  C2  HC1     1      -1.874  -5.120  -1.625  1.00  0.00           C  
ATOM      8  C3  HC1     1      -2.309  -4.739  -2.943  1.00  0.00           C  
ATOM      9  H3  HC1     1      -1.928  -5.195  -3.658  1.00  0.00           H  
ATOM     10  C4  HC1     1      -3.293  -3.736  -3.128  1.00  0.00           C  
ATOM     11  C5  HC1     1      -3.753  -2.994  -2.015  1.00  0.00           C  
ATOM     12  O5  HC1     1      -4.633  -1.957  -2.154  1.00  0.00           O  
ATOM     13  C6  HC1     1      -3.340  -3.307  -0.713  1.00  0.00           C  
ATOM     14  C6a HC1     1      -2.445  -4.386  -0.522  1.00  0.00           C  
ATOM     15  O6a HC1     1      -2.031  -4.694   0.750  1.00  0.00           O  
ATOM     16  C6b HC1     1      -0.780  -4.388   1.288  1.00  0.00           C  
ATOM     17 H6ba HC1     1      -0.356  -3.635   0.825  1.00  0.00           H  
ATOM     18 H6bb HC1     1      -0.843  -4.273   2.259  1.00  0.00           H  
ATOM     19  O7  HC1     1      -3.710  -2.473   0.261  1.00  0.00           O  
ATOM     20  C8  HC1     1      -4.945  -2.804   0.982  1.00  0.00           C  
ATOM     21  H8a HC1     1      -5.682  -3.144   0.431  1.00  0.00           H  
ATOM     22  H8b HC1     1      -4.612  -3.662   1.321  1.00  0.00           H  
ATOM     23  C9  HC1     1      -5.482  -1.898   2.004  1.00  0.00           C  
ATOM     24  C10 HC1     1      -6.389  -2.361   3.005  1.00  0.00           C  
ATOM     25 C10a HC1     1      -6.641  -3.715   3.265  1.00  0.00           C  
ATOM     26 O10a HC1     1      -5.985  -4.689   2.735  1.00  0.00           O  
ATOM     27 O10b HC1     1      -7.557  -4.046   4.042  1.00  0.00           O  
ATOM     28  C11 HC1     1      -7.051  -1.389   3.814  1.00  0.00           C  
ATOM     29  H11 HC1     1      -7.672  -1.648   4.456  1.00  0.00           H  
ATOM     30  C12 HC1     1      -6.932   0.041   3.640  1.00  0.00           C  
ATOM     31 C12a HC1     1      -7.618   0.912   4.511  1.00  0.00           C  
ATOM     32 O12a HC1     1      -7.731   2.168   4.374  1.00  0.00           O  
ATOM     33 O12b HC1     1      -8.248   0.427   5.526  1.00  0.00           O  
ATOM     34  C13 HC1     1      -6.077   0.463   2.574  1.00  0.00           C  
ATOM     35 C13a HC1     1      -5.402  -0.531   1.800  1.00  0.00           C  
ATOM     36 H13a HC1     1      -4.855  -0.285   1.089  1.00  0.00           H  
ATOM     37  C14 HC1     1      -5.674   1.968   2.167  1.00  0.00           C  
ATOM     38 H14a HC1     1      -5.859   2.534   2.945  1.00  0.00           H  
ATOM     39 H14b HC1     1      -6.214   2.369   1.455  1.00  0.00           H  
ATOM     40  O15 HC1     1      -4.265   2.179   1.802  1.00  0.00           O  
ATOM     41  C16 HC1     1      -3.418   2.923   2.531  1.00  0.00           C  
ATOM     42 C16a HC1     1      -2.950   4.133   1.940  1.00  0.00           C  
ATOM     43 O16a HC1     1      -3.448   4.464   0.653  1.00  0.00           O  
ATOM     44  C17 HC1     1      -2.920   2.473   3.747  1.00  0.00           C  
ATOM     45  O17 HC1     1      -3.187   1.188   4.195  1.00  0.00           O  
ATOM     46 C17a HC1     1      -2.296   0.061   3.939  1.00  0.00           C  
ATOM     47 H17a HC1     1      -1.769   0.238   3.133  1.00  0.00           H  
ATOM     48 H17b HC1     1      -2.780  -0.782   3.813  1.00  0.00           H  
ATOM     49  C18 HC1     1      -2.060   3.300   4.514  1.00  0.00           C  
ATOM     50 C18a HC1     1      -1.494   2.889   5.888  1.00  0.00           C  
ATOM     51 H18a HC1     1      -2.102   2.212   6.253  1.00  0.00           H  
ATOM     52 C18b HC1     1      -1.379   3.910   7.091  1.00  0.00           C  
ATOM     53 H18b HC1     1      -0.767   4.637   6.850  1.00  0.00           H  
ATOM     54 H18c HC1     1      -1.222   3.397   7.912  1.00  0.00           H  
ATOM     55 H18d HC1     1      -2.284   4.267   7.201  1.00  0.00           H  
ATOM     56  C19 HC1     1      -1.495   4.394   3.873  1.00  0.00           C  
ATOM     57  H19 HC1     1      -0.868   4.956   4.266  1.00  0.00           H  
ATOM     58  C20 HC1     1      -1.947   4.821   2.559  1.00  0.00           C  
ATOM     59  C1  HC1     2      -1.558   6.158   1.974  1.00  0.00           C  
ATOM     60  H1  HC1     2      -2.204   6.546   1.347  1.00  0.00           H  
ATOM     61  C1a HC1     2      -1.377   7.187   3.002  1.00  0.00           C  
ATOM     62 H1aa HC1     2      -2.024   7.047   3.724  1.00  0.00           H  
ATOM     63 H1ab HC1     2      -0.465   7.169   3.361  1.00  0.00           H  
ATOM     64 H1ac HC1     2      -1.535   8.078   2.628  1.00  0.00           H  
ATOM     65  C2  HC1     2      -0.324   5.901   1.133  1.00  0.00           C  
ATOM     66  C3  HC1     2       0.942   6.115   1.567  1.00  0.00           C  
ATOM     67  H3  HC1     2       1.040   6.347   2.463  1.00  0.00           H  
ATOM     68  C4  HC1     2       2.135   5.905   0.829  1.00  0.00           C  
ATOM     69  C5  HC1     2       1.980   5.447  -0.456  1.00  0.00           C  
ATOM     70  O5  HC1     2       3.070   5.219  -1.318  1.00  0.00           O  
ATOM     71  C6  HC1     2       0.627   5.198  -1.009  1.00  0.00           C  
ATOM     72  C6a HC1     2      -0.512   5.428  -0.195  1.00  0.00           C  
ATOM     73  O6a HC1     2      -1.787   5.328  -0.734  1.00  0.00           O  
ATOM     74  C6b HC1     2      -2.614   4.268  -0.490  1.00  0.00           C  
ATOM     75 H6ba HC1     2      -3.240   3.998  -1.195  1.00  0.00           H  
ATOM     76 H6bb HC1     2      -2.104   3.432  -0.439  1.00  0.00           H  
ATOM     77  O7  HC1     2       0.430   4.886  -2.367  1.00  0.00           O  
ATOM     78  C8  HC1     2       0.269   5.787  -3.424  1.00  0.00           C  
ATOM     79  H8a HC1     2       0.469   6.726  -3.230  1.00  0.00           H  
ATOM     80  H8b HC1     2       1.072   5.745  -3.985  1.00  0.00           H  
ATOM     81  C9  HC1     2      -0.949   5.591  -4.291  1.00  0.00           C  
ATOM     82  C10 HC1     2      -1.644   6.729  -4.935  1.00  0.00           C  
ATOM     83 C10a HC1     2      -1.258   8.144  -4.914  1.00  0.00           C  
ATOM     84 O10a HC1     2      -0.261   8.611  -4.307  1.00  0.00           O  
ATOM     85 O10b HC1     2      -1.887   8.932  -5.684  1.00  0.00           O  
ATOM     86  C11 HC1     2      -2.780   6.349  -5.660  1.00  0.00           C  
ATOM     87  H11 HC1     2      -3.275   7.038  -6.040  1.00  0.00           H  
ATOM     88  C12 HC1     2      -3.242   5.067  -5.905  1.00  0.00           C  
ATOM     89 C12a HC1     2      -4.288   4.825  -6.823  1.00  0.00           C  
ATOM     90 O12a HC1     2      -4.721   3.682  -7.069  1.00  0.00           O  
ATOM     91 O12b HC1     2      -4.741   5.803  -7.509  1.00  0.00           O  
ATOM     92  C13 HC1     2      -2.503   4.039  -5.245  1.00  0.00           C  
ATOM     93 C13a HC1     2      -1.361   4.260  -4.512  1.00  0.00           C  
ATOM     94 H13a HC1     2      -0.861   3.529  -4.228  1.00  0.00           H  
ATOM     95  C14 HC1     2      -2.851   2.548  -5.452  1.00  0.00           C  
ATOM     96 H14a HC1     2      -2.542   2.273  -6.341  1.00  0.00           H  
ATOM     97 H14b HC1     2      -3.827   2.466  -5.416  1.00  0.00           H  
ATOM     98  O15 HC1     2      -2.449   1.589  -4.466  1.00  0.00           O  
ATOM     99  C16 HC1     2      -2.068   0.317  -4.709  1.00  0.00           C  
ATOM    100 C16a HC1     2      -0.914   0.119  -5.405  1.00  0.00           C  
ATOM    101 O16a HC1     2      -0.016   1.125  -5.708  1.00  0.00           O  
ATOM    102  C17 HC1     2      -2.868  -0.759  -4.389  1.00  0.00           C  
ATOM    103  O17 HC1     2      -4.002  -0.444  -3.769  1.00  0.00           O  
ATOM    104 C17a HC1     2      -4.260  -0.661  -2.384  1.00  0.00           C  
ATOM    105 H17a HC1     2      -3.431  -0.649  -1.860  1.00  0.00           H  
ATOM    106 H17b HC1     2      -5.000  -0.158  -1.986  1.00  0.00           H  
ATOM    107  C18 HC1     2      -2.590  -2.103  -4.733  1.00  0.00           C  
ATOM    108 C18a HC1     2      -3.592  -3.222  -4.500  1.00  0.00           C  
ATOM    109 H18a HC1     2      -4.492  -2.867  -4.348  1.00  0.00           H  
ATOM    110 C18b HC1     2      -3.707  -4.284  -5.590  1.00  0.00           C  
ATOM    111 H18b HC1     2      -2.817  -4.650  -5.772  1.00  0.00           H  
ATOM    112 H18c HC1     2      -4.084  -3.872  -6.396  1.00  0.00           H  
ATOM    113 H18d HC1     2      -4.190  -5.084  -5.294  1.00  0.00           H  
ATOM    114  C19 HC1     2      -1.478  -2.308  -5.541  1.00  0.00           C  
ATOM    115  H19 HC1     2      -1.308  -3.163  -5.864  1.00  0.00           H  
ATOM    116  C20 HC1     2      -0.589  -1.211  -5.874  1.00  0.00           C  
ATOM    117  C1  HC1     3       0.665  -1.440  -6.667  1.00  0.00           C  
ATOM    118  H1  HC1     3       0.943  -0.694  -7.240  1.00  0.00           H  
ATOM    119  C1a HC1     3       0.445  -2.481  -7.748  1.00  0.00           C  
ATOM    120 H1aa HC1     3       0.296  -3.395  -7.428  1.00  0.00           H  
ATOM    121 H1ab HC1     3      -0.268  -2.042  -8.259  1.00  0.00           H  
ATOM    122 H1ac HC1     3       1.288  -2.524  -8.245  1.00  0.00           H  
ATOM    123  C2  HC1     3       1.811  -1.739  -5.646  1.00  0.00           C  
ATOM    124  C3  HC1     3       1.917  -3.039  -5.097  1.00  0.00           C  
ATOM    125  H3  HC1     3       1.340  -3.722  -5.357  1.00  0.00           H  
ATOM    126  C4  HC1     3       2.873  -3.260  -4.096  1.00  0.00           C  
ATOM    127  C5  HC1     3       3.738  -2.232  -3.698  1.00  0.00           C  
ATOM    128  O5  HC1     3       4.746  -2.419  -2.762  1.00  0.00           O  
ATOM    129  C6  HC1     3       3.497  -0.913  -4.178  1.00  0.00           C  
ATOM    130  C6a HC1     3       2.606  -0.614  -5.197  1.00  0.00           C  
ATOM    131  O6a HC1     3       2.250   0.614  -5.484  1.00  0.00           O  
ATOM    132  C6b HC1     3       1.158   1.276  -4.898  1.00  0.00           C  
ATOM    133 H6ba HC1     3       0.940   1.005  -3.981  1.00  0.00           H  
ATOM    134 H6bb HC1     3       1.355   2.233  -4.969  1.00  0.00           H  
ATOM    135  O7  HC1     3       4.260   0.111  -3.625  1.00  0.00           O  
ATOM    136  C8  HC1     3       5.388   0.591  -4.266  1.00  0.00           C  
ATOM    137  H8a HC1     3       5.629  -0.135  -4.880  1.00  0.00           H  
ATOM    138  H8b HC1     3       5.091   1.366  -4.786  1.00  0.00           H  
ATOM    139  C9  HC1     3       6.415   0.951  -3.234  1.00  0.00           C  
ATOM    140  C10 HC1     3       7.768   1.249  -3.626  1.00  0.00           C  
ATOM    141 C10a HC1     3       8.256   1.500  -4.908  1.00  0.00           C  
ATOM    142 O10a HC1     3       7.508   1.812  -5.853  1.00  0.00           O  
ATOM    143 O10b HC1     3       9.528   1.548  -5.069  1.00  0.00           O  
ATOM    144  C11 HC1     3       8.725   1.130  -2.581  1.00  0.00           C  
ATOM    145  H11 HC1     3       9.612   1.232  -2.841  1.00  0.00           H  
ATOM    146  C12 HC1     3       8.410   1.017  -1.179  1.00  0.00           C  
ATOM    147 C12a HC1     3       9.428   1.073  -0.192  1.00  0.00           C  
ATOM    148 O12a HC1     3       9.189   0.989   1.036  1.00  0.00           O  
ATOM    149 O12b HC1     3      10.590   1.312  -0.550  1.00  0.00           O  
ATOM    150  C13 HC1     3       7.007   1.004  -0.865  1.00  0.00           C  
ATOM    151 C13a HC1     3       6.081   0.888  -1.821  1.00  0.00           C  
ATOM    152 H13a HC1     3       5.214   0.834  -1.488  1.00  0.00           H  
ATOM    153  C14 HC1     3       6.466   1.121   0.583  1.00  0.00           C  
ATOM    154 H14a HC1     3       6.867   1.896   1.027  1.00  0.00           H  
ATOM    155 H14b HC1     3       6.656   0.373   1.188  1.00  0.00           H  
ATOM    156  O15 HC1     3       5.027   1.328   0.665  1.00  0.00           O  
ATOM    157  C16 HC1     3       4.490   2.301   1.533  1.00  0.00           C  
ATOM    158 C16a HC1     3       4.290   2.002   2.905  1.00  0.00           C  
ATOM    159 O16a HC1     3       4.657   0.771   3.397  1.00  0.00           O  
ATOM    160  C17 HC1     3       4.319   3.675   1.107  1.00  0.00           C  
ATOM    161  O17 HC1     3       4.649   4.010  -0.126  1.00  0.00           O  
ATOM    162 C17a HC1     3       3.815   4.040  -1.213  1.00  0.00           C  
ATOM    163 H17a HC1     3       4.169   3.859  -2.109  1.00  0.00           H  
ATOM    164 H17b HC1     3       3.185   3.292  -1.137  1.00  0.00           H  
ATOM    165  C18 HC1     3       3.735   4.584   1.971  1.00  0.00           C  
ATOM    166 C18a HC1     3       3.463   6.055   1.516  1.00  0.00           C  
ATOM    167 H18a HC1     3       4.131   6.298   0.841  1.00  0.00           H  
ATOM    168 C18b HC1     3       3.565   7.245   2.563  1.00  0.00           C  
ATOM    169 H18b HC1     3       2.820   7.253   3.200  1.00  0.00           H  
ATOM    170 H18c HC1     3       3.441   8.073   2.054  1.00  0.00           H  
ATOM    171 H18d HC1     3       4.440   7.294   3.002  1.00  0.00           H  
ATOM    172  C19 HC1     3       3.433   4.271   3.291  1.00  0.00           C  
ATOM    173  H19 HC1     3       3.078   4.942   3.828  1.00  0.00           H  
ATOM    174  C20 HC1     3       3.706   2.936   3.770  1.00  0.00           C  
ATOM    175  C1  HC1     4       3.453   2.695   5.300  1.00  0.00           C  
ATOM    176  H1  HC1     4       4.081   2.003   5.594  1.00  0.00           H  
ATOM    177  C1a HC1     4       3.749   3.906   6.233  1.00  0.00           C  
ATOM    178 H1aa HC1     4       4.644   4.261   6.051  1.00  0.00           H  
ATOM    179 H1ab HC1     4       3.024   4.566   6.254  1.00  0.00           H  
ATOM    180 H1ac HC1     4       3.912   3.627   7.158  1.00  0.00           H  
ATOM    181  C2  HC1     4       2.097   1.970   5.331  1.00  0.00           C  
ATOM    182  C3  HC1     4       0.922   2.681   5.640  1.00  0.00           C  
ATOM    183  H3  HC1     4       0.964   3.608   5.708  1.00  0.00           H  
ATOM    184  C4  HC1     4      -0.278   2.028   5.617  1.00  0.00           C  
ATOM    185  C5  HC1     4      -0.372   0.617   5.350  1.00  0.00           C  
ATOM    186  O5  HC1     4      -1.643   0.086   5.230  1.00  0.00           O  
ATOM    187  C6  HC1     4       0.696  -0.092   5.018  1.00  0.00           C  
ATOM    188  C6a HC1     4       1.989   0.543   5.106  1.00  0.00           C  
ATOM    189  O6a HC1     4       3.117  -0.179   4.964  1.00  0.00           O  
ATOM    190  C6b HC1     4       3.787  -0.349   3.675  1.00  0.00           C  
ATOM    191 H6ba HC1     4       4.258  -1.202   3.584  1.00  0.00           H  
ATOM    192 H6bb HC1     4       3.055  -0.317   3.023  1.00  0.00           H  
ATOM    193  O7  HC1     4       0.691  -1.361   4.460  1.00  0.00           O  
ATOM    194  C8  HC1     4       0.624  -2.496   5.237  1.00  0.00           C  
ATOM    195  H8a HC1     4       0.427  -2.398   6.192  1.00  0.00           H  
ATOM    196  H8b HC1     4      -0.109  -3.080   4.951  1.00  0.00           H  
ATOM    197  C9  HC1     4       2.035  -3.165   5.091  1.00  0.00           C  
ATOM    198  C10 HC1     4       3.113  -3.174   6.083  1.00  0.00           C  
ATOM    199 C10a HC1     4       2.953  -2.572   7.390  1.00  0.00           C  
ATOM    200 O10a HC1     4       1.889  -2.087   7.866  1.00  0.00           O  
ATOM    201 O10b HC1     4       3.911  -2.622   8.187  1.00  0.00           O  
ATOM    202  C11 HC1     4       4.342  -3.753   5.644  1.00  0.00           C  
ATOM    203  H11 HC1     4       5.085  -3.709   6.203  1.00  0.00           H  
ATOM    204  C12 HC1     4       4.548  -4.320   4.342  1.00  0.00           C  
ATOM    205 C12a HC1     4       5.847  -4.875   3.946  1.00  0.00           C  
ATOM    206 O12a HC1     4       6.012  -5.561   2.943  1.00  0.00           O  
ATOM    207 O12b HC1     4       6.786  -4.809   4.740  1.00  0.00           O  
ATOM    208  C13 HC1     4       3.483  -4.277   3.434  1.00  0.00           C  
ATOM    209 C13a HC1     4       2.219  -3.897   3.914  1.00  0.00           C  
ATOM    210 H13a HC1     4       1.464  -3.925   3.370  1.00  0.00           H  
ATOM    211  C14 HC1     4       3.466  -4.663   1.925  1.00  0.00           C  
ATOM    212 H14a HC1     4       3.578  -5.622   1.759  1.00  0.00           H  
ATOM    213 H14b HC1     4       4.351  -4.411   1.587  1.00  0.00           H  
ATOM    214  O15 HC1     4       2.536  -4.079   1.136  1.00  0.00           O  
ATOM    215  C16 HC1     4       2.116  -4.674  -0.051  1.00  0.00           C  
ATOM    216 C16a HC1     4       0.899  -5.320  -0.045  1.00  0.00           C  
ATOM    217 O16a HC1     4       0.181  -5.346   1.093  1.00  0.00           O  
ATOM    218  C17 HC1     4       2.899  -4.434  -1.165  1.00  0.00           C  
ATOM    219  O17 HC1     4       4.110  -3.817  -1.083  1.00  0.00           O  
ATOM    220 C17a HC1     4       4.364  -2.524  -1.476  1.00  0.00           C  
ATOM    221 H17a HC1     4       3.586  -1.931  -1.407  1.00  0.00           H  
ATOM    222 H17b HC1     4       5.130  -2.179  -0.970  1.00  0.00           H  
ATOM    223  C18 HC1     4       2.365  -4.855  -2.484  1.00  0.00           C  
ATOM    224 C18a HC1     4       3.192  -4.724  -3.667  1.00  0.00           C  
ATOM    225 H18a HC1     4       4.160  -4.793  -3.534  1.00  0.00           H  
ATOM    226 C18b HC1     4       3.026  -5.890  -4.665  1.00  0.00           C  
ATOM    227 H18b HC1     4       2.365  -6.531  -4.330  1.00  0.00           H  
ATOM    228 H18c HC1     4       3.864  -6.362  -4.846  1.00  0.00           H  
ATOM    229 H18d HC1     4       2.703  -5.672  -5.564  1.00  0.00           H  
ATOM    230  C19 HC1     4       1.018  -5.355  -2.482  1.00  0.00           C  
ATOM    231  H19 HC1     4       0.554  -5.424  -3.286  1.00  0.00           H  
ATOM    232  C20 HC1     4       0.399  -5.674  -1.284  1.00  0.00           C  
ATOM    233  C1  DEA     5       0.573  -1.907  -1.822  1.00  0.00           C  
ATOM    234  H11 DEA     5       0.954  -2.250  -2.657  1.00  0.00           H  
ATOM    235  H12 DEA     5      -0.402  -1.983  -1.891  1.00  0.00           H  
ATOM    236  H13 DEA     5       0.733  -2.540  -1.091  1.00  0.00           H  
ATOM    237  C2  DEA     5       1.007  -0.468  -1.468  1.00  0.00           C  
ATOM    238  H21 DEA     5       1.979  -0.452  -1.345  1.00  0.00           H  
ATOM    239  H22 DEA     5       0.762   0.110  -2.221  1.00  0.00           H  
ATOM    240  N   DEA     5       0.421   0.244  -0.337  1.00  0.00           N  
ATOM    241  H1  DEA     5       0.111  -0.372   0.401  1.00  0.00           H  
ATOM    242  H2  DEA     5      -0.308   0.834  -0.711  1.00  0.00           H  
ATOM    243  C3  DEA     5       1.332   1.220   0.339  1.00  0.00           C  
ATOM    244  H31 DEA     5       1.984   0.773   0.918  1.00  0.00           H  
ATOM    245  H32 DEA     5       1.875   1.733  -0.296  1.00  0.00           H  
ATOM    246  C4  DEA     5       0.522   2.124   1.226  1.00  0.00           C  
ATOM    247  H41 DEA     5       1.153   2.675   1.735  1.00  0.00           H  
ATOM    248  H42 DEA     5       0.079   1.471   1.805  1.00  0.00           H  
ATOM    249  H43 DEA     5      -0.064   2.727   0.723  1.00  0.00           H  
END
