# Supplementary material for: How the water-soluble hemicarcerand incarcerates guests at room temperature decoded with modular simulations
Source: Commun Chem. 2021 Mar 1;4:26. doi: 10.1038/s42004-021-00469-3 (PMC9814894; doi:10.1038/s42004-021-00469-3)
Supplement: Supplementary file 5 — Supplementary Data 3 [file 42004_2021_469_MOESM5_ESM.bz2 › DataS3/363K/rep.c0xyp363.pdb]

ATOM      1  C1  HC1     1      -0.711  -6.012  -0.757  1.00  0.00           C  
ATOM      2  H1  HC1     1      -0.900  -6.370   0.135  1.00  0.00           H  
ATOM      3  C1a HC1     1      -0.889  -7.223  -1.670  1.00  0.00           C  
ATOM      4 H1aa HC1     1      -1.783  -7.599  -1.529  1.00  0.00           H  
ATOM      5 H1ab HC1     1      -0.878  -6.945  -2.609  1.00  0.00           H  
ATOM      6 H1ac HC1     1      -0.202  -7.908  -1.531  1.00  0.00           H  
ATOM      7  C2  HC1     1      -1.688  -4.826  -0.944  1.00  0.00           C  
ATOM      8  C3  HC1     1      -2.194  -4.668  -2.204  1.00  0.00           C  
ATOM      9  H3  HC1     1      -1.908  -5.186  -2.921  1.00  0.00           H  
ATOM     10  C4  HC1     1      -3.183  -3.655  -2.438  1.00  0.00           C  
ATOM     11  C5  HC1     1      -3.775  -2.978  -1.299  1.00  0.00           C  
ATOM     12  O5  HC1     1      -4.803  -2.082  -1.503  1.00  0.00           O  
ATOM     13  C6  HC1     1      -3.251  -3.222  -0.024  1.00  0.00           C  
ATOM     14  C6a HC1     1      -2.217  -4.159   0.166  1.00  0.00           C  
ATOM     15  O6a HC1     1      -1.600  -4.375   1.324  1.00  0.00           O  
ATOM     16  C6b HC1     1      -0.368  -3.849   1.749  1.00  0.00           C  
ATOM     17 H6ba HC1     1      -0.136  -3.018   1.283  1.00  0.00           H  
ATOM     18 H6bb HC1     1      -0.382  -3.532   2.676  1.00  0.00           H  
ATOM     19  O7  HC1     1      -3.531  -2.502   1.022  1.00  0.00           O  
ATOM     20  C8  HC1     1      -4.598  -2.781   1.882  1.00  0.00           C  
ATOM     21  H8a HC1     1      -4.989  -3.530   1.385  1.00  0.00           H  
ATOM     22  H8b HC1     1      -4.141  -3.039   2.710  1.00  0.00           H  
ATOM     23  C9  HC1     1      -5.576  -1.685   2.207  1.00  0.00           C  
ATOM     24  C10 HC1     1      -6.808  -1.913   2.938  1.00  0.00           C  
ATOM     25 C10a HC1     1      -7.206  -3.220   3.493  1.00  0.00           C  
ATOM     26 O10a HC1     1      -6.430  -4.235   3.486  1.00  0.00           O  
ATOM     27 O10b HC1     1      -8.333  -3.335   4.140  1.00  0.00           O  
ATOM     28  C11 HC1     1      -7.666  -0.779   3.243  1.00  0.00           C  
ATOM     29  H11 HC1     1      -8.449  -0.972   3.708  1.00  0.00           H  
ATOM     30  C12 HC1     1      -7.437   0.501   2.686  1.00  0.00           C  
ATOM     31 C12a HC1     1      -8.407   1.507   2.791  1.00  0.00           C  
ATOM     32 O12a HC1     1      -8.357   2.594   2.180  1.00  0.00           O  
ATOM     33 O12b HC1     1      -9.377   1.280   3.574  1.00  0.00           O  
ATOM     34  C13 HC1     1      -6.178   0.717   2.093  1.00  0.00           C  
ATOM     35 C13a HC1     1      -5.317  -0.374   1.799  1.00  0.00           C  
ATOM     36 H13a HC1     1      -4.498  -0.241   1.380  1.00  0.00           H  
ATOM     37  C14 HC1     1      -5.600   2.069   1.843  1.00  0.00           C  
ATOM     38 H14a HC1     1      -5.789   2.732   2.540  1.00  0.00           H  
ATOM     39 H14b HC1     1      -6.001   2.411   1.017  1.00  0.00           H  
ATOM     40  O15 HC1     1      -4.212   2.135   1.584  1.00  0.00           O  
ATOM     41  C16 HC1     1      -3.388   2.968   2.268  1.00  0.00           C  
ATOM     42 C16a HC1     1      -2.946   4.236   1.732  1.00  0.00           C  
ATOM     43 O16a HC1     1      -3.368   4.688   0.525  1.00  0.00           O  
ATOM     44  C17 HC1     1      -2.776   2.514   3.458  1.00  0.00           C  
ATOM     45  O17 HC1     1      -3.081   1.257   4.115  1.00  0.00           O  
ATOM     46 C17a HC1     1      -2.266   0.100   3.993  1.00  0.00           C  
ATOM     47 H17a HC1     1      -1.642   0.226   3.247  1.00  0.00           H  
ATOM     48 H17b HC1     1      -2.730  -0.761   3.948  1.00  0.00           H  
ATOM     49  C18 HC1     1      -1.876   3.403   4.152  1.00  0.00           C  
ATOM     50 C18a HC1     1      -1.413   2.934   5.503  1.00  0.00           C  
ATOM     51 H18a HC1     1      -2.163   2.419   5.869  1.00  0.00           H  
ATOM     52 C18b HC1     1      -1.351   4.039   6.557  1.00  0.00           C  
ATOM     53 H18b HC1     1      -0.742   4.789   6.396  1.00  0.00           H  
ATOM     54 H18c HC1     1      -1.141   3.677   7.442  1.00  0.00           H  
ATOM     55 H18d HC1     1      -2.259   4.406   6.600  1.00  0.00           H  
ATOM     56  C19 HC1     1      -1.461   4.655   3.647  1.00  0.00           C  
ATOM     57  H19 HC1     1      -0.788   5.153   4.053  1.00  0.00           H  
ATOM     58  C20 HC1     1      -1.946   5.012   2.349  1.00  0.00           C  
ATOM     59  C1  HC1     2      -1.488   6.386   1.849  1.00  0.00           C  
ATOM     60  H1  HC1     2      -2.095   6.853   1.238  1.00  0.00           H  
ATOM     61  C1a HC1     2      -1.212   7.469   2.890  1.00  0.00           C  
ATOM     62 H1aa HC1     2      -0.755   8.219   2.455  1.00  0.00           H  
ATOM     63 H1ab HC1     2      -2.087   7.779   3.202  1.00  0.00           H  
ATOM     64 H1ac HC1     2      -0.621   7.089   3.574  1.00  0.00           H  
ATOM     65  C2  HC1     2      -0.346   6.057   0.934  1.00  0.00           C  
ATOM     66  C3  HC1     2       0.968   6.214   1.423  1.00  0.00           C  
ATOM     67  H3  HC1     2       1.059   6.560   2.281  1.00  0.00           H  
ATOM     68  C4  HC1     2       2.096   5.853   0.641  1.00  0.00           C  
ATOM     69  C5  HC1     2       1.881   5.371  -0.676  1.00  0.00           C  
ATOM     70  O5  HC1     2       2.949   5.004  -1.448  1.00  0.00           O  
ATOM     71  C6  HC1     2       0.582   5.224  -1.240  1.00  0.00           C  
ATOM     72  C6a HC1     2      -0.506   5.622  -0.446  1.00  0.00           C  
ATOM     73  O6a HC1     2      -1.765   5.748  -0.932  1.00  0.00           O  
ATOM     74  C6b HC1     2      -2.641   4.648  -0.702  1.00  0.00           C  
ATOM     75 H6ba HC1     2      -3.352   4.650  -1.376  1.00  0.00           H  
ATOM     76 H6bb HC1     2      -2.143   3.809  -0.800  1.00  0.00           H  
ATOM     77  O7  HC1     2       0.433   4.835  -2.558  1.00  0.00           O  
ATOM     78  C8  HC1     2       0.051   5.733  -3.575  1.00  0.00           C  
ATOM     79  H8a HC1     2      -0.194   6.595  -3.179  1.00  0.00           H  
ATOM     80  H8b HC1     2       0.832   5.887  -4.147  1.00  0.00           H  
ATOM     81  C9  HC1     2      -1.126   5.385  -4.462  1.00  0.00           C  
ATOM     82  C10 HC1     2      -1.504   6.102  -5.622  1.00  0.00           C  
ATOM     83 C10a HC1     2      -0.871   7.390  -5.887  1.00  0.00           C  
ATOM     84 O10a HC1     2       0.053   7.812  -5.155  1.00  0.00           O  
ATOM     85 O10b HC1     2      -1.085   8.041  -6.952  1.00  0.00           O  
ATOM     86  C11 HC1     2      -2.570   5.650  -6.428  1.00  0.00           C  
ATOM     87  H11 HC1     2      -2.820   6.111  -7.196  1.00  0.00           H  
ATOM     88  C12 HC1     2      -3.302   4.535  -6.073  1.00  0.00           C  
ATOM     89 C12a HC1     2      -4.428   4.227  -6.953  1.00  0.00           C  
ATOM     90 O12a HC1     2      -5.340   3.413  -6.622  1.00  0.00           O  
ATOM     91 O12b HC1     2      -4.774   4.984  -7.934  1.00  0.00           O  
ATOM     92  C13 HC1     2      -2.936   3.772  -4.890  1.00  0.00           C  
ATOM     93 C13a HC1     2      -1.806   4.178  -4.194  1.00  0.00           C  
ATOM     94 H13a HC1     2      -1.647   3.688  -3.420  1.00  0.00           H  
ATOM     95  C14 HC1     2      -3.658   2.471  -4.339  1.00  0.00           C  
ATOM     96 H14a HC1     2      -4.051   1.858  -4.994  1.00  0.00           H  
ATOM     97 H14b HC1     2      -4.412   2.547  -3.719  1.00  0.00           H  
ATOM     98  O15 HC1     2      -2.812   1.551  -3.708  1.00  0.00           O  
ATOM     99  C16 HC1     2      -2.433   0.313  -4.233  1.00  0.00           C  
ATOM    100 C16a HC1     2      -1.323   0.118  -5.062  1.00  0.00           C  
ATOM    101 O16a HC1     2      -0.483   1.182  -5.203  1.00  0.00           O  
ATOM    102  C17 HC1     2      -3.252  -0.845  -3.961  1.00  0.00           C  
ATOM    103  O17 HC1     2      -4.464  -0.673  -3.312  1.00  0.00           O  
ATOM    104 C17a HC1     2      -4.647  -0.726  -1.924  1.00  0.00           C  
ATOM    105 H17a HC1     2      -3.845  -0.412  -1.454  1.00  0.00           H  
ATOM    106 H17b HC1     2      -5.430  -0.182  -1.698  1.00  0.00           H  
ATOM    107  C18 HC1     2      -2.841  -2.135  -4.314  1.00  0.00           C  
ATOM    108 C18a HC1     2      -3.654  -3.346  -3.893  1.00  0.00           C  
ATOM    109 H18a HC1     2      -4.619  -3.203  -3.802  1.00  0.00           H  
ATOM    110 C18b HC1     2      -3.681  -4.546  -4.915  1.00  0.00           C  
ATOM    111 H18b HC1     2      -4.253  -4.257  -5.657  1.00  0.00           H  
ATOM    112 H18c HC1     2      -4.156  -5.316  -4.542  1.00  0.00           H  
ATOM    113 H18d HC1     2      -2.826  -4.960  -5.159  1.00  0.00           H  
ATOM    114  C19 HC1     2      -1.752  -2.279  -5.140  1.00  0.00           C  
ATOM    115  H19 HC1     2      -1.385  -3.101  -5.373  1.00  0.00           H  
ATOM    116  C20 HC1     2      -0.999  -1.159  -5.586  1.00  0.00           C  
ATOM    117  C1  HC1     3       0.271  -1.472  -6.345  1.00  0.00           C  
ATOM    118  H1  HC1     3       0.443  -0.636  -6.827  1.00  0.00           H  
ATOM    119  C1a HC1     3       0.230  -2.649  -7.397  1.00  0.00           C  
ATOM    120 H1aa HC1     3       1.043  -2.656  -7.943  1.00  0.00           H  
ATOM    121 H1ab HC1     3       0.247  -3.549  -7.007  1.00  0.00           H  
ATOM    122 H1ac HC1     3      -0.556  -2.650  -7.982  1.00  0.00           H  
ATOM    123  C2  HC1     3       1.415  -1.573  -5.372  1.00  0.00           C  
ATOM    124  C3  HC1     3       1.839  -2.814  -4.830  1.00  0.00           C  
ATOM    125  H3  HC1     3       1.368  -3.579  -5.074  1.00  0.00           H  
ATOM    126  C4  HC1     3       2.868  -3.008  -3.921  1.00  0.00           C  
ATOM    127  C5  HC1     3       3.621  -1.868  -3.596  1.00  0.00           C  
ATOM    128  O5  HC1     3       4.691  -2.164  -2.726  1.00  0.00           O  
ATOM    129  C6  HC1     3       3.244  -0.620  -4.152  1.00  0.00           C  
ATOM    130  C6a HC1     3       2.145  -0.448  -5.031  1.00  0.00           C  
ATOM    131  O6a HC1     3       1.724   0.856  -5.397  1.00  0.00           O  
ATOM    132  C6b HC1     3       0.792   1.465  -4.527  1.00  0.00           C  
ATOM    133 H6ba HC1     3       0.863   1.182  -3.591  1.00  0.00           H  
ATOM    134 H6bb HC1     3       0.886   2.434  -4.643  1.00  0.00           H  
ATOM    135  O7  HC1     3       3.886   0.407  -3.692  1.00  0.00           O  
ATOM    136  C8  HC1     3       5.128   0.899  -4.344  1.00  0.00           C  
ATOM    137  H8a HC1     3       5.354   0.301  -5.087  1.00  0.00           H  
ATOM    138  H8b HC1     3       4.971   1.798  -4.700  1.00  0.00           H  
ATOM    139  C9  HC1     3       6.232   1.093  -3.309  1.00  0.00           C  
ATOM    140  C10 HC1     3       7.646   1.238  -3.772  1.00  0.00           C  
ATOM    141 C10a HC1     3       8.036   1.399  -5.109  1.00  0.00           C  
ATOM    142 O10a HC1     3       7.241   1.812  -6.042  1.00  0.00           O  
ATOM    143 O10b HC1     3       9.287   1.476  -5.363  1.00  0.00           O  
ATOM    144  C11 HC1     3       8.628   1.305  -2.723  1.00  0.00           C  
ATOM    145  H11 HC1     3       9.527   1.277  -2.959  1.00  0.00           H  
ATOM    146  C12 HC1     3       8.352   1.184  -1.340  1.00  0.00           C  
ATOM    147 C12a HC1     3       9.441   1.092  -0.377  1.00  0.00           C  
ATOM    148 O12a HC1     3       9.246   0.908   0.832  1.00  0.00           O  
ATOM    149 O12b HC1     3      10.620   1.103  -0.770  1.00  0.00           O  
ATOM    150  C13 HC1     3       6.992   1.225  -0.895  1.00  0.00           C  
ATOM    151 C13a HC1     3       5.960   1.222  -1.903  1.00  0.00           C  
ATOM    152 H13a HC1     3       5.087   1.236  -1.583  1.00  0.00           H  
ATOM    153  C14 HC1     3       6.504   1.059   0.523  1.00  0.00           C  
ATOM    154 H14a HC1     3       6.908   1.679   1.167  1.00  0.00           H  
ATOM    155 H14b HC1     3       6.675   0.155   0.859  1.00  0.00           H  
ATOM    156  O15 HC1     3       5.072   1.284   0.598  1.00  0.00           O  
ATOM    157  C16 HC1     3       4.614   2.223   1.370  1.00  0.00           C  
ATOM    158 C16a HC1     3       4.407   1.845   2.694  1.00  0.00           C  
ATOM    159 O16a HC1     3       4.766   0.562   3.151  1.00  0.00           O  
ATOM    160  C17 HC1     3       4.356   3.547   0.861  1.00  0.00           C  
ATOM    161  O17 HC1     3       4.585   3.939  -0.408  1.00  0.00           O  
ATOM    162 C17a HC1     3       3.561   3.736  -1.333  1.00  0.00           C  
ATOM    163 H17a HC1     3       3.810   3.490  -2.248  1.00  0.00           H  
ATOM    164 H17b HC1     3       2.887   3.077  -1.060  1.00  0.00           H  
ATOM    165  C18 HC1     3       3.873   4.496   1.741  1.00  0.00           C  
ATOM    166 C18a HC1     3       3.549   5.930   1.283  1.00  0.00           C  
ATOM    167 H18a HC1     3       4.158   6.059   0.526  1.00  0.00           H  
ATOM    168 C18b HC1     3       3.956   6.957   2.350  1.00  0.00           C  
ATOM    169 H18b HC1     3       3.298   6.852   3.068  1.00  0.00           H  
ATOM    170 H18c HC1     3       3.934   7.887   2.041  1.00  0.00           H  
ATOM    171 H18d HC1     3       4.840   6.813   2.749  1.00  0.00           H  
ATOM    172  C19 HC1     3       3.472   4.140   3.007  1.00  0.00           C  
ATOM    173  H19 HC1     3       2.939   4.676   3.550  1.00  0.00           H  
ATOM    174  C20 HC1     3       3.779   2.876   3.509  1.00  0.00           C  
ATOM    175  C1  HC1     4       3.533   2.613   5.013  1.00  0.00           C  
ATOM    176  H1  HC1     4       4.270   1.998   5.212  1.00  0.00           H  
ATOM    177  C1a HC1     4       3.758   3.778   5.994  1.00  0.00           C  
ATOM    178 H1aa HC1     4       3.219   4.556   5.738  1.00  0.00           H  
ATOM    179 H1ab HC1     4       3.260   3.606   6.819  1.00  0.00           H  
ATOM    180 H1ac HC1     4       4.704   4.030   6.029  1.00  0.00           H  
ATOM    181  C2  HC1     4       2.201   1.936   5.191  1.00  0.00           C  
ATOM    182  C3  HC1     4       1.038   2.726   5.377  1.00  0.00           C  
ATOM    183  H3  HC1     4       1.092   3.653   5.430  1.00  0.00           H  
ATOM    184  C4  HC1     4      -0.214   2.077   5.339  1.00  0.00           C  
ATOM    185  C5  HC1     4      -0.355   0.652   5.259  1.00  0.00           C  
ATOM    186  O5  HC1     4      -1.560   0.064   5.239  1.00  0.00           O  
ATOM    187  C6  HC1     4       0.761  -0.089   4.864  1.00  0.00           C  
ATOM    188  C6a HC1     4       2.082   0.498   4.875  1.00  0.00           C  
ATOM    189  O6a HC1     4       3.190  -0.250   4.666  1.00  0.00           O  
ATOM    190  C6b HC1     4       3.745  -0.318   3.425  1.00  0.00           C  
ATOM    191 H6ba HC1     4       4.175  -1.199   3.433  1.00  0.00           H  
ATOM    192 H6bb HC1     4       3.063  -0.312   2.722  1.00  0.00           H  
ATOM    193  O7  HC1     4       0.581  -1.427   4.739  1.00  0.00           O  
ATOM    194  C8  HC1     4       0.897  -2.384   5.709  1.00  0.00           C  
ATOM    195  H8a HC1     4       1.352  -1.846   6.390  1.00  0.00           H  
ATOM    196  H8b HC1     4       0.074  -2.684   6.151  1.00  0.00           H  
ATOM    197  C9  HC1     4       1.814  -3.527   5.269  1.00  0.00           C  
ATOM    198  C10 HC1     4       2.375  -4.372   6.280  1.00  0.00           C  
ATOM    199 C10a HC1     4       1.833  -4.450   7.584  1.00  0.00           C  
ATOM    200 O10a HC1     4       0.836  -3.840   7.943  1.00  0.00           O  
ATOM    201 O10b HC1     4       2.294  -5.113   8.515  1.00  0.00           O  
ATOM    202  C11 HC1     4       3.470  -5.146   5.817  1.00  0.00           C  
ATOM    203  H11 HC1     4       3.930  -5.654   6.446  1.00  0.00           H  
ATOM    204  C12 HC1     4       3.907  -5.319   4.494  1.00  0.00           C  
ATOM    205 C12a HC1     4       4.950  -6.325   4.228  1.00  0.00           C  
ATOM    206 O12a HC1     4       5.387  -6.619   3.121  1.00  0.00           O  
ATOM    207 O12b HC1     4       5.481  -6.920   5.179  1.00  0.00           O  
ATOM    208  C13 HC1     4       3.305  -4.452   3.514  1.00  0.00           C  
ATOM    209 C13a HC1     4       2.246  -3.547   3.931  1.00  0.00           C  
ATOM    210 H13a HC1     4       1.825  -3.006   3.303  1.00  0.00           H  
ATOM    211  C14 HC1     4       3.829  -4.442   2.103  1.00  0.00           C  
ATOM    212 H14a HC1     4       3.864  -5.348   1.728  1.00  0.00           H  
ATOM    213 H14b HC1     4       4.734  -4.080   2.195  1.00  0.00           H  
ATOM    214  O15 HC1     4       3.136  -3.597   1.177  1.00  0.00           O  
ATOM    215  C16 HC1     4       2.505  -4.129   0.190  1.00  0.00           C  
ATOM    216 C16a HC1     4       1.227  -4.675   0.245  1.00  0.00           C  
ATOM    217 O16a HC1     4       0.660  -4.742   1.469  1.00  0.00           O  
ATOM    218  C17 HC1     4       3.142  -4.182  -1.097  1.00  0.00           C  
ATOM    219  O17 HC1     4       4.382  -3.611  -1.131  1.00  0.00           O  
ATOM    220 C17a HC1     4       4.661  -2.268  -1.368  1.00  0.00           C  
ATOM    221 H17a HC1     4       3.968  -1.665  -1.025  1.00  0.00           H  
ATOM    222 H17b HC1     4       5.590  -2.112  -1.101  1.00  0.00           H  
ATOM    223  C18 HC1     4       2.562  -4.638  -2.254  1.00  0.00           C  
ATOM    224 C18a HC1     4       3.230  -4.422  -3.559  1.00  0.00           C  
ATOM    225 H18a HC1     4       4.181  -4.535  -3.355  1.00  0.00           H  
ATOM    226 C18b HC1     4       3.104  -5.514  -4.680  1.00  0.00           C  
ATOM    227 H18b HC1     4       3.902  -5.420  -5.242  1.00  0.00           H  
ATOM    228 H18c HC1     4       2.322  -5.348  -5.246  1.00  0.00           H  
ATOM    229 H18d HC1     4       3.047  -6.461  -4.439  1.00  0.00           H  
ATOM    230  C19 HC1     4       1.297  -5.241  -2.143  1.00  0.00           C  
ATOM    231  H19 HC1     4       0.790  -5.625  -2.820  1.00  0.00           H  
ATOM    232  C20 HC1     4       0.677  -5.317  -0.851  1.00  0.00           C  
ATOM    233  C1  XYP     5      -0.162  -1.661  -1.538  1.00  0.00           C  
ATOM    234  H1a XYP     5      -1.058  -1.538  -1.916  1.00  0.00           H  
ATOM    235  H1b XYP     5       0.459  -1.677  -2.297  1.00  0.00           H  
ATOM    236  H1c XYP     5      -0.110  -2.537  -1.104  1.00  0.00           H  
ATOM    237  C2  XYP     5       0.127  -0.603  -0.682  1.00  0.00           C  
ATOM    238  C3  XYP     5      -1.003  -0.127  -0.010  1.00  0.00           C  
ATOM    239  H3  XYP     5      -1.804  -0.599   0.005  1.00  0.00           H  
ATOM    240  C4  XYP     5      -0.811   0.856   0.910  1.00  0.00           C  
ATOM    241  H4  XYP     5      -1.531   1.057   1.464  1.00  0.00           H  
ATOM    242  C5  XYP     5       0.317   1.614   1.008  1.00  0.00           C  
ATOM    243  C6  XYP     5       0.362   2.708   1.992  1.00  0.00           C  
ATOM    244  H6a XYP     5       0.642   2.194   2.778  1.00  0.00           H  
ATOM    245  H6b XYP     5       1.015   3.372   1.690  1.00  0.00           H  
ATOM    246  H6c XYP     5      -0.558   3.046   1.979  1.00  0.00           H  
ATOM    247  C7  XYP     5       1.421   1.182   0.225  1.00  0.00           C  
ATOM    248  H7  XYP     5       2.178   1.721   0.242  1.00  0.00           H  
ATOM    249  C8  XYP     5       1.351   0.018  -0.621  1.00  0.00           C  
ATOM    250  H8  XYP     5       2.062  -0.226  -1.169  1.00  0.00           H  
END
