# Supplementary material for: How the water-soluble hemicarcerand incarcerates guests at room temperature decoded with modular simulations
Source: Commun Chem. 2021 Mar 1;4:26. doi: 10.1038/s42004-021-00469-3 (PMC9814894; doi:10.1038/s42004-021-00469-3)
Supplement: Supplementary file 5 — Supplementary Data 3 [file 42004_2021_469_MOESM5_ESM.bz2 › DataS3/363K/rep.c0dms363.pdb]

ATOM      1  C1  HC1     1      -0.658  -5.889  -0.893  1.00  0.00           C  
ATOM      2  H1  HC1     1      -0.731  -6.223   0.026  1.00  0.00           H  
ATOM      3  C1a HC1     1      -0.862  -7.096  -1.717  1.00  0.00           C  
ATOM      4 H1aa HC1     1      -1.751  -7.491  -1.603  1.00  0.00           H  
ATOM      5 H1ab HC1     1      -0.873  -6.770  -2.641  1.00  0.00           H  
ATOM      6 H1ac HC1     1      -0.179  -7.774  -1.536  1.00  0.00           H  
ATOM      7  C2  HC1     1      -1.710  -4.787  -0.919  1.00  0.00           C  
ATOM      8  C3  HC1     1      -2.276  -4.471  -2.134  1.00  0.00           C  
ATOM      9  H3  HC1     1      -2.015  -4.950  -2.887  1.00  0.00           H  
ATOM     10  C4  HC1     1      -3.174  -3.376  -2.206  1.00  0.00           C  
ATOM     11  C5  HC1     1      -3.647  -2.734  -1.019  1.00  0.00           C  
ATOM     12  O5  HC1     1      -4.464  -1.657  -1.068  1.00  0.00           O  
ATOM     13  C6  HC1     1      -3.085  -3.072   0.225  1.00  0.00           C  
ATOM     14  C6a HC1     1      -2.125  -4.079   0.313  1.00  0.00           C  
ATOM     15  O6a HC1     1      -1.677  -4.509   1.512  1.00  0.00           O  
ATOM     16  C6b HC1     1      -0.463  -3.907   1.868  1.00  0.00           C  
ATOM     17 H6ba HC1     1      -0.376  -3.007   1.486  1.00  0.00           H  
ATOM     18 H6bb HC1     1      -0.400  -3.666   2.816  1.00  0.00           H  
ATOM     19  O7  HC1     1      -3.421  -2.492   1.389  1.00  0.00           O  
ATOM     20  C8  HC1     1      -4.487  -2.995   2.147  1.00  0.00           C  
ATOM     21  H8a HC1     1      -4.748  -3.806   1.664  1.00  0.00           H  
ATOM     22  H8b HC1     1      -4.075  -3.255   2.997  1.00  0.00           H  
ATOM     23  C9  HC1     1      -5.525  -1.894   2.241  1.00  0.00           C  
ATOM     24  C10 HC1     1      -6.869  -2.067   2.815  1.00  0.00           C  
ATOM     25 C10a HC1     1      -7.384  -3.379   3.256  1.00  0.00           C  
ATOM     26 O10a HC1     1      -6.621  -4.334   3.192  1.00  0.00           O  
ATOM     27 O10b HC1     1      -8.502  -3.467   3.704  1.00  0.00           O  
ATOM     28  C11 HC1     1      -7.639  -0.860   2.914  1.00  0.00           C  
ATOM     29  H11 HC1     1      -8.526  -1.023   3.145  1.00  0.00           H  
ATOM     30  C12 HC1     1      -7.218   0.441   2.411  1.00  0.00           C  
ATOM     31 C12a HC1     1      -8.197   1.469   2.503  1.00  0.00           C  
ATOM     32 O12a HC1     1      -7.850   2.696   2.568  1.00  0.00           O  
ATOM     33 O12b HC1     1      -9.472   1.263   2.477  1.00  0.00           O  
ATOM     34  C13 HC1     1      -5.936   0.534   1.953  1.00  0.00           C  
ATOM     35 C13a HC1     1      -5.127  -0.598   1.872  1.00  0.00           C  
ATOM     36 H13a HC1     1      -4.244  -0.396   1.663  1.00  0.00           H  
ATOM     37  C14 HC1     1      -5.334   1.865   1.415  1.00  0.00           C  
ATOM     38 H14a HC1     1      -5.427   2.613   2.042  1.00  0.00           H  
ATOM     39 H14b HC1     1      -5.721   2.098   0.545  1.00  0.00           H  
ATOM     40  O15 HC1     1      -3.920   1.861   1.200  1.00  0.00           O  
ATOM     41  C16 HC1     1      -3.088   2.723   1.897  1.00  0.00           C  
ATOM     42 C16a HC1     1      -2.781   3.974   1.440  1.00  0.00           C  
ATOM     43 O16a HC1     1      -3.205   4.373   0.209  1.00  0.00           O  
ATOM     44  C17 HC1     1      -2.697   2.355   3.180  1.00  0.00           C  
ATOM     45  O17 HC1     1      -3.273   1.300   3.691  1.00  0.00           O  
ATOM     46 C17a HC1     1      -2.597   0.087   3.865  1.00  0.00           C  
ATOM     47 H17a HC1     1      -2.017  -0.083   3.093  1.00  0.00           H  
ATOM     48 H17b HC1     1      -3.262  -0.633   3.829  1.00  0.00           H  
ATOM     49  C18 HC1     1      -1.944   3.199   3.977  1.00  0.00           C  
ATOM     50 C18a HC1     1      -1.561   2.831   5.426  1.00  0.00           C  
ATOM     51 H18a HC1     1      -2.268   2.233   5.745  1.00  0.00           H  
ATOM     52 C18b HC1     1      -1.442   3.930   6.495  1.00  0.00           C  
ATOM     53 H18b HC1     1      -2.203   4.534   6.625  1.00  0.00           H  
ATOM     54 H18c HC1     1      -0.666   4.521   6.405  1.00  0.00           H  
ATOM     55 H18d HC1     1      -1.338   3.544   7.390  1.00  0.00           H  
ATOM     56  C19 HC1     1      -1.509   4.454   3.488  1.00  0.00           C  
ATOM     57  H19 HC1     1      -0.851   4.891   3.980  1.00  0.00           H  
ATOM     58  C20 HC1     1      -1.959   4.837   2.230  1.00  0.00           C  
ATOM     59  C1  HC1     2      -1.470   6.171   1.681  1.00  0.00           C  
ATOM     60  H1  HC1     2      -2.246   6.403   1.131  1.00  0.00           H  
ATOM     61  C1a HC1     2      -1.166   7.330   2.508  1.00  0.00           C  
ATOM     62 H1aa HC1     2      -0.482   7.119   3.178  1.00  0.00           H  
ATOM     63 H1ab HC1     2      -0.837   8.122   2.032  1.00  0.00           H  
ATOM     64 H1ac HC1     2      -1.912   7.644   3.061  1.00  0.00           H  
ATOM     65  C2  HC1     2      -0.314   5.777   0.795  1.00  0.00           C  
ATOM     66  C3  HC1     2       1.016   5.771   1.363  1.00  0.00           C  
ATOM     67  H3  HC1     2       1.166   6.036   2.242  1.00  0.00           H  
ATOM     68  C4  HC1     2       2.143   5.550   0.547  1.00  0.00           C  
ATOM     69  C5  HC1     2       1.987   5.161  -0.759  1.00  0.00           C  
ATOM     70  O5  HC1     2       3.082   4.783  -1.558  1.00  0.00           O  
ATOM     71  C6  HC1     2       0.665   5.070  -1.289  1.00  0.00           C  
ATOM     72  C6a HC1     2      -0.447   5.466  -0.585  1.00  0.00           C  
ATOM     73  O6a HC1     2      -1.662   5.376  -1.191  1.00  0.00           O  
ATOM     74  C6b HC1     2      -2.512   4.268  -1.080  1.00  0.00           C  
ATOM     75 H6ba HC1     2      -3.221   4.289  -1.756  1.00  0.00           H  
ATOM     76 H6bb HC1     2      -1.970   3.457  -1.180  1.00  0.00           H  
ATOM     77  O7  HC1     2       0.508   4.684  -2.601  1.00  0.00           O  
ATOM     78  C8  HC1     2       0.051   5.669  -3.598  1.00  0.00           C  
ATOM     79  H8a HC1     2      -0.007   6.543  -3.160  1.00  0.00           H  
ATOM     80  H8b HC1     2       0.807   5.793  -4.209  1.00  0.00           H  
ATOM     81  C9  HC1     2      -1.196   5.394  -4.396  1.00  0.00           C  
ATOM     82  C10 HC1     2      -1.579   6.275  -5.484  1.00  0.00           C  
ATOM     83 C10a HC1     2      -0.925   7.467  -5.878  1.00  0.00           C  
ATOM     84 O10a HC1     2       0.123   7.863  -5.234  1.00  0.00           O  
ATOM     85 O10b HC1     2      -1.358   8.057  -6.922  1.00  0.00           O  
ATOM     86  C11 HC1     2      -2.832   5.925  -6.136  1.00  0.00           C  
ATOM     87  H11 HC1     2      -3.260   6.523  -6.705  1.00  0.00           H  
ATOM     88  C12 HC1     2      -3.573   4.766  -5.814  1.00  0.00           C  
ATOM     89 C12a HC1     2      -4.810   4.511  -6.554  1.00  0.00           C  
ATOM     90 O12a HC1     2      -5.560   3.545  -6.240  1.00  0.00           O  
ATOM     91 O12b HC1     2      -5.105   5.297  -7.461  1.00  0.00           O  
ATOM     92  C13 HC1     2      -3.058   3.862  -4.887  1.00  0.00           C  
ATOM     93 C13a HC1     2      -1.909   4.219  -4.238  1.00  0.00           C  
ATOM     94 H13a HC1     2      -1.600   3.605  -3.611  1.00  0.00           H  
ATOM     95  C14 HC1     2      -3.817   2.537  -4.408  1.00  0.00           C  
ATOM     96 H14a HC1     2      -4.163   2.100  -5.215  1.00  0.00           H  
ATOM     97 H14b HC1     2      -4.567   2.849  -3.859  1.00  0.00           H  
ATOM     98  O15 HC1     2      -2.955   1.674  -3.649  1.00  0.00           O  
ATOM     99  C16 HC1     2      -2.700   0.436  -4.155  1.00  0.00           C  
ATOM    100 C16a HC1     2      -1.378   0.196  -4.693  1.00  0.00           C  
ATOM    101 O16a HC1     2      -0.674   1.291  -4.963  1.00  0.00           O  
ATOM    102  C17 HC1     2      -3.552  -0.605  -3.866  1.00  0.00           C  
ATOM    103  O17 HC1     2      -4.606  -0.351  -3.082  1.00  0.00           O  
ATOM    104 C17a HC1     2      -4.245  -0.369  -1.703  1.00  0.00           C  
ATOM    105 H17a HC1     2      -3.348  -0.042  -1.485  1.00  0.00           H  
ATOM    106 H17b HC1     2      -4.868   0.235  -1.247  1.00  0.00           H  
ATOM    107  C18 HC1     2      -3.165  -1.957  -4.181  1.00  0.00           C  
ATOM    108 C18a HC1     2      -3.877  -3.149  -3.552  1.00  0.00           C  
ATOM    109 H18a HC1     2      -4.779  -2.779  -3.454  1.00  0.00           H  
ATOM    110 C18b HC1     2      -4.124  -4.375  -4.510  1.00  0.00           C  
ATOM    111 H18b HC1     2      -4.536  -5.108  -4.007  1.00  0.00           H  
ATOM    112 H18c HC1     2      -3.295  -4.805  -4.809  1.00  0.00           H  
ATOM    113 H18d HC1     2      -4.647  -4.093  -5.289  1.00  0.00           H  
ATOM    114  C19 HC1     2      -1.917  -2.139  -4.834  1.00  0.00           C  
ATOM    115  H19 HC1     2      -1.701  -3.013  -5.068  1.00  0.00           H  
ATOM    116  C20 HC1     2      -1.110  -1.096  -5.142  1.00  0.00           C  
ATOM    117  C1  HC1     3       0.044  -1.269  -6.046  1.00  0.00           C  
ATOM    118  H1  HC1     3       0.110  -0.440  -6.566  1.00  0.00           H  
ATOM    119  C1a HC1     3      -0.045  -2.373  -7.112  1.00  0.00           C  
ATOM    120 H1aa HC1     3      -0.380  -3.228  -6.768  1.00  0.00           H  
ATOM    121 H1ab HC1     3      -0.723  -2.097  -7.763  1.00  0.00           H  
ATOM    122 H1ac HC1     3       0.855  -2.454  -7.490  1.00  0.00           H  
ATOM    123  C2  HC1     3       1.380  -1.329  -5.237  1.00  0.00           C  
ATOM    124  C3  HC1     3       1.805  -2.653  -4.827  1.00  0.00           C  
ATOM    125  H3  HC1     3       1.312  -3.419  -5.014  1.00  0.00           H  
ATOM    126  C4  HC1     3       2.890  -2.816  -3.960  1.00  0.00           C  
ATOM    127  C5  HC1     3       3.622  -1.632  -3.577  1.00  0.00           C  
ATOM    128  O5  HC1     3       4.683  -1.831  -2.882  1.00  0.00           O  
ATOM    129  C6  HC1     3       3.242  -0.320  -4.035  1.00  0.00           C  
ATOM    130  C6a HC1     3       2.073  -0.185  -4.841  1.00  0.00           C  
ATOM    131  O6a HC1     3       1.612   1.074  -5.162  1.00  0.00           O  
ATOM    132  C6b HC1     3       0.609   1.657  -4.372  1.00  0.00           C  
ATOM    133 H6ba HC1     3       0.574   1.227  -3.491  1.00  0.00           H  
ATOM    134 H6bb HC1     3       0.818   2.612  -4.435  1.00  0.00           H  
ATOM    135  O7  HC1     3       3.931   0.827  -3.642  1.00  0.00           O  
ATOM    136  C8  HC1     3       5.177   1.108  -4.312  1.00  0.00           C  
ATOM    137  H8a HC1     3       5.341   0.428  -4.999  1.00  0.00           H  
ATOM    138  H8b HC1     3       5.080   1.978  -4.753  1.00  0.00           H  
ATOM    139  C9  HC1     3       6.336   1.180  -3.328  1.00  0.00           C  
ATOM    140  C10 HC1     3       7.611   1.482  -3.803  1.00  0.00           C  
ATOM    141 C10a HC1     3       7.871   1.813  -5.205  1.00  0.00           C  
ATOM    142 O10a HC1     3       7.005   1.608  -6.102  1.00  0.00           O  
ATOM    143 O10b HC1     3       9.056   2.177  -5.507  1.00  0.00           O  
ATOM    144  C11 HC1     3       8.641   1.479  -2.891  1.00  0.00           C  
ATOM    145  H11 HC1     3       9.525   1.536  -3.174  1.00  0.00           H  
ATOM    146  C12 HC1     3       8.475   1.188  -1.506  1.00  0.00           C  
ATOM    147 C12a HC1     3       9.656   1.120  -0.640  1.00  0.00           C  
ATOM    148 O12a HC1     3       9.570   0.626   0.525  1.00  0.00           O  
ATOM    149 O12b HC1     3      10.678   1.519  -1.107  1.00  0.00           O  
ATOM    150  C13 HC1     3       7.212   1.055  -0.982  1.00  0.00           C  
ATOM    151 C13a HC1     3       6.155   1.047  -1.935  1.00  0.00           C  
ATOM    152 H13a HC1     3       5.349   0.898  -1.495  1.00  0.00           H  
ATOM    153  C14 HC1     3       6.813   0.990   0.524  1.00  0.00           C  
ATOM    154 H14a HC1     3       7.243   1.671   1.083  1.00  0.00           H  
ATOM    155 H14b HC1     3       7.192   0.173   0.912  1.00  0.00           H  
ATOM    156  O15 HC1     3       5.404   1.084   0.713  1.00  0.00           O  
ATOM    157  C16 HC1     3       4.773   1.992   1.453  1.00  0.00           C  
ATOM    158 C16a HC1     3       4.415   1.810   2.843  1.00  0.00           C  
ATOM    159 O16a HC1     3       4.647   0.528   3.279  1.00  0.00           O  
ATOM    160  C17 HC1     3       4.575   3.259   0.877  1.00  0.00           C  
ATOM    161  O17 HC1     3       4.913   3.506  -0.389  1.00  0.00           O  
ATOM    162 C17a HC1     3       3.771   3.540  -1.266  1.00  0.00           C  
ATOM    163 H17a HC1     3       4.184   3.239  -2.101  1.00  0.00           H  
ATOM    164 H17b HC1     3       3.117   2.864  -0.991  1.00  0.00           H  
ATOM    165  C18 HC1     3       3.863   4.226   1.686  1.00  0.00           C  
ATOM    166 C18a HC1     3       3.472   5.617   1.205  1.00  0.00           C  
ATOM    167 H18a HC1     3       4.110   5.629   0.461  1.00  0.00           H  
ATOM    168 C18b HC1     3       3.779   6.819   2.062  1.00  0.00           C  
ATOM    169 H18b HC1     3       3.425   6.624   2.954  1.00  0.00           H  
ATOM    170 H18c HC1     3       3.274   7.568   1.681  1.00  0.00           H  
ATOM    171 H18d HC1     3       4.717   7.097   2.117  1.00  0.00           H  
ATOM    172  C19 HC1     3       3.513   3.924   3.036  1.00  0.00           C  
ATOM    173  H19 HC1     3       3.024   4.583   3.475  1.00  0.00           H  
ATOM    174  C20 HC1     3       3.806   2.766   3.628  1.00  0.00           C  
ATOM    175  C1  HC1     4       3.402   2.505   5.059  1.00  0.00           C  
ATOM    176  H1  HC1     4       4.002   1.777   5.327  1.00  0.00           H  
ATOM    177  C1a HC1     4       3.791   3.602   6.063  1.00  0.00           C  
ATOM    178 H1aa HC1     4       4.731   3.798   5.867  1.00  0.00           H  
ATOM    179 H1ab HC1     4       3.232   4.398   5.949  1.00  0.00           H  
ATOM    180 H1ac HC1     4       3.672   3.322   6.995  1.00  0.00           H  
ATOM    181  C2  HC1     4       2.052   1.847   5.068  1.00  0.00           C  
ATOM    182  C3  HC1     4       0.926   2.608   5.288  1.00  0.00           C  
ATOM    183  H3  HC1     4       1.043   3.520   5.428  1.00  0.00           H  
ATOM    184  C4  HC1     4      -0.313   1.963   5.283  1.00  0.00           C  
ATOM    185  C5  HC1     4      -0.510   0.574   5.096  1.00  0.00           C  
ATOM    186  O5  HC1     4      -1.781  -0.022   5.047  1.00  0.00           O  
ATOM    187  C6  HC1     4       0.618  -0.218   4.774  1.00  0.00           C  
ATOM    188  C6a HC1     4       1.890   0.451   4.848  1.00  0.00           C  
ATOM    189  O6a HC1     4       2.918  -0.419   4.494  1.00  0.00           O  
ATOM    190  C6b HC1     4       3.589  -0.381   3.202  1.00  0.00           C  
ATOM    191 H6ba HC1     4       3.843  -1.258   2.846  1.00  0.00           H  
ATOM    192 H6bb HC1     4       2.901  -0.086   2.572  1.00  0.00           H  
ATOM    193  O7  HC1     4       0.425  -1.565   4.492  1.00  0.00           O  
ATOM    194  C8  HC1     4       0.727  -2.494   5.503  1.00  0.00           C  
ATOM    195  H8a HC1     4       1.187  -1.954   6.179  1.00  0.00           H  
ATOM    196  H8b HC1     4      -0.159  -2.709   5.865  1.00  0.00           H  
ATOM    197  C9  HC1     4       1.593  -3.628   5.246  1.00  0.00           C  
ATOM    198  C10 HC1     4       2.047  -4.463   6.283  1.00  0.00           C  
ATOM    199 C10a HC1     4       1.564  -4.369   7.624  1.00  0.00           C  
ATOM    200 O10a HC1     4       0.677  -3.600   8.059  1.00  0.00           O  
ATOM    201 O10b HC1     4       2.132  -5.137   8.441  1.00  0.00           O  
ATOM    202  C11 HC1     4       3.061  -5.384   5.998  1.00  0.00           C  
ATOM    203  H11 HC1     4       3.415  -5.963   6.633  1.00  0.00           H  
ATOM    204  C12 HC1     4       3.702  -5.449   4.776  1.00  0.00           C  
ATOM    205 C12a HC1     4       4.808  -6.331   4.622  1.00  0.00           C  
ATOM    206 O12a HC1     4       5.521  -6.476   3.590  1.00  0.00           O  
ATOM    207 O12b HC1     4       5.146  -7.014   5.626  1.00  0.00           O  
ATOM    208  C13 HC1     4       3.235  -4.638   3.743  1.00  0.00           C  
ATOM    209 C13a HC1     4       2.087  -3.773   3.980  1.00  0.00           C  
ATOM    210 H13a HC1     4       1.746  -3.248   3.290  1.00  0.00           H  
ATOM    211  C14 HC1     4       3.850  -4.432   2.295  1.00  0.00           C  
ATOM    212 H14a HC1     4       4.030  -5.299   1.874  1.00  0.00           H  
ATOM    213 H14b HC1     4       4.674  -3.912   2.391  1.00  0.00           H  
ATOM    214  O15 HC1     4       3.118  -3.595   1.451  1.00  0.00           O  
ATOM    215  C16 HC1     4       2.451  -4.027   0.286  1.00  0.00           C  
ATOM    216 C16a HC1     4       1.205  -4.622   0.271  1.00  0.00           C  
ATOM    217 O16a HC1     4       0.583  -4.758   1.481  1.00  0.00           O  
ATOM    218  C17 HC1     4       3.141  -3.898  -0.946  1.00  0.00           C  
ATOM    219  O17 HC1     4       4.324  -3.321  -0.985  1.00  0.00           O  
ATOM    220 C17a HC1     4       4.536  -1.928  -1.421  1.00  0.00           C  
ATOM    221 H17a HC1     4       3.871  -1.385  -0.947  1.00  0.00           H  
ATOM    222 H17b HC1     4       5.383  -1.695  -0.988  1.00  0.00           H  
ATOM    223  C18 HC1     4       2.551  -4.399  -2.161  1.00  0.00           C  
ATOM    224 C18a HC1     4       3.246  -4.216  -3.492  1.00  0.00           C  
ATOM    225 H18a HC1     4       4.205  -4.089  -3.338  1.00  0.00           H  
ATOM    226 C18b HC1     4       3.176  -5.399  -4.507  1.00  0.00           C  
ATOM    227 H18b HC1     4       3.736  -5.132  -5.266  1.00  0.00           H  
ATOM    228 H18c HC1     4       2.286  -5.474  -4.911  1.00  0.00           H  
ATOM    229 H18d HC1     4       3.356  -6.249  -4.054  1.00  0.00           H  
ATOM    230  C19 HC1     4       1.240  -4.925  -2.143  1.00  0.00           C  
ATOM    231  H19 HC1     4       0.803  -5.213  -2.911  1.00  0.00           H  
ATOM    232  C20 HC1     4       0.645  -5.127  -0.904  1.00  0.00           C  
ATOM    233  C1  DMS     5       0.420   0.418   1.126  1.00  0.00           C  
ATOM    234  H1  DMS     5       1.060  -0.253   1.443  1.00  0.00           H  
ATOM    235  H2  DMS     5      -0.478   0.147   1.411  1.00  0.00           H  
ATOM    236  H3  DMS     5       0.610   1.313   1.476  1.00  0.00           H  
ATOM    237  S   DMS     5       0.378   0.584  -0.605  1.00  0.00           S  
ATOM    238  O   DMS     5       1.838   0.991  -0.880  1.00  0.00           O  
ATOM    239  C2  DMS     5       0.219  -1.090  -1.192  1.00  0.00           C  
ATOM    240  H4  DMS     5      -0.605  -1.506  -0.862  1.00  0.00           H  
ATOM    241  H5  DMS     5       1.050  -1.519  -0.897  1.00  0.00           H  
ATOM    242  H6  DMS     5       0.142  -1.154  -2.167  1.00  0.00           H  
END
