# Supplementary material for: How the water-soluble hemicarcerand incarcerates guests at room temperature decoded with modular simulations
Source: Commun Chem. 2021 Mar 1;4:26. doi: 10.1038/s42004-021-00469-3 (PMC9814894; doi:10.1038/s42004-021-00469-3)
Supplement: Supplementary file 5 — Supplementary Data 3 [file 42004_2021_469_MOESM5_ESM.bz2 › DataS3/363K/avg.c0dio363.pdb]

ATOM      1  C1  HC1     1      -2.746  -5.034  -1.330  1.00  0.00           C  
ATOM      2  H1  HC1     1      -3.373  -5.213  -0.608  1.00  0.00           H  
ATOM      3  C1a HC1     1      -2.950  -6.208  -2.304  1.00  0.00           C  
ATOM      4 H1aa HC1     1      -3.011  -6.467  -2.517  1.00  0.00           H  
ATOM      5 H1ab HC1     1      -2.991  -6.468  -2.525  1.00  0.00           H  
ATOM      6 H1ac HC1     1      -2.996  -6.479  -2.505  1.00  0.00           H  
ATOM      7  C2  HC1     1      -3.089  -3.647  -1.864  1.00  0.00           C  
ATOM      8  C3  HC1     1      -2.773  -3.313  -3.189  1.00  0.00           C  
ATOM      9  H3  HC1     1      -2.342  -3.931  -3.720  1.00  0.00           H  
ATOM     10  C4  HC1     1      -3.097  -2.056  -3.721  1.00  0.00           C  
ATOM     11  C5  HC1     1      -3.702  -1.091  -2.885  1.00  0.00           C  
ATOM     12  O5  HC1     1      -3.984   0.156  -3.358  1.00  0.00           O  
ATOM     13  C6  HC1     1      -4.009  -1.402  -1.550  1.00  0.00           C  
ATOM     14  C6a HC1     1      -3.689  -2.673  -1.035  1.00  0.00           C  
ATOM     15  O6a HC1     1      -3.960  -2.958   0.271  1.00  0.00           O  
ATOM     16  C6b HC1     1      -2.964  -2.944   1.267  1.00  0.00           C  
ATOM     17 H6ba HC1     1      -2.317  -2.260   1.066  1.00  0.00           H  
ATOM     18 H6bb HC1     1      -3.376  -2.718   2.107  1.00  0.00           H  
ATOM     19  O7  HC1     1      -4.614  -0.467  -0.765  1.00  0.00           O  
ATOM     20  C8  HC1     1      -5.999  -0.489  -0.521  1.00  0.00           C  
ATOM     21  H8a HC1     1      -6.351   0.309  -0.892  1.00  0.00           H  
ATOM     22  H8b HC1     1      -6.366  -1.217  -1.014  1.00  0.00           H  
ATOM     23  C9  HC1     1      -6.369  -0.596   0.938  1.00  0.00           C  
ATOM     24  C10 HC1     1      -7.653  -0.768   1.367  1.00  0.00           C  
ATOM     25 C10a HC1     1      -8.758  -0.841   0.493  1.00  0.00           C  
ATOM     26 O10a HC1     1      -8.681  -0.744  -0.716  1.00  0.00           O  
ATOM     27 O10b HC1     1      -9.836  -1.003   0.960  1.00  0.00           O  
ATOM     28  C11 HC1     1      -7.841  -0.872   2.751  1.00  0.00           C  
ATOM     29  H11 HC1     1      -8.672  -0.990   3.038  1.00  0.00           H  
ATOM     30  C12 HC1     1      -6.833  -0.805   3.722  1.00  0.00           C  
ATOM     31 C12a HC1     1      -7.155  -0.935   5.090  1.00  0.00           C  
ATOM     32 O12a HC1     1      -6.340  -0.905   5.991  1.00  0.00           O  
ATOM     33 O12b HC1     1      -8.294  -1.089   5.386  1.00  0.00           O  
ATOM     34  C13 HC1     1      -5.562  -0.611   3.267  1.00  0.00           C  
ATOM     35 C13a HC1     1      -5.371  -0.517   1.898  1.00  0.00           C  
ATOM     36 H13a HC1     1      -4.540  -0.397   1.611  1.00  0.00           H  
ATOM     37  C14 HC1     1      -4.370  -0.495   4.188  1.00  0.00           C  
ATOM     38 H14a HC1     1      -4.209  -1.321   4.623  1.00  0.00           H  
ATOM     39 H14b HC1     1      -4.531   0.157   4.864  1.00  0.00           H  
ATOM     40  O15 HC1     1      -3.173  -0.145   3.538  1.00  0.00           O  
ATOM     41  C16 HC1     1      -2.476   0.977   3.872  1.00  0.00           C  
ATOM     42 C16a HC1     1      -2.869   2.237   3.380  1.00  0.00           C  
ATOM     43 O16a HC1     1      -3.939   2.329   2.538  1.00  0.00           O  
ATOM     44  C17 HC1     1      -1.356   0.873   4.714  1.00  0.00           C  
ATOM     45  O17 HC1     1      -0.968  -0.359   5.150  1.00  0.00           O  
ATOM     46 C17a HC1     1       0.114  -1.044   4.565  1.00  0.00           C  
ATOM     47 H17a HC1     1       0.147  -0.856   3.622  1.00  0.00           H  
ATOM     48 H17b HC1     1      -0.035  -1.990   4.667  1.00  0.00           H  
ATOM     49  C18 HC1     1      -0.636   2.028   5.090  1.00  0.00           C  
ATOM     50 C18a HC1     1       0.586   1.935   6.000  1.00  0.00           C  
ATOM     51 H18a HC1     1       0.459   1.141   6.548  1.00  0.00           H  
ATOM     52 C18b HC1     1       0.762   3.074   7.020  1.00  0.00           C  
ATOM     53 H18b HC1     1       0.793   3.322   7.255  1.00  0.00           H  
ATOM     54 H18c HC1     1       0.800   3.327   7.247  1.00  0.00           H  
ATOM     55 H18d HC1     1       0.805   3.320   7.254  1.00  0.00           H  
ATOM     56  C19 HC1     1      -1.033   3.274   4.582  1.00  0.00           C  
ATOM     57  H19 HC1     1      -0.542   4.025   4.793  1.00  0.00           H  
ATOM     58  C20 HC1     1      -2.158   3.399   3.755  1.00  0.00           C  
ATOM     59  C1  HC1     2      -2.574   4.777   3.245  1.00  0.00           C  
ATOM     60  H1  HC1     2      -3.530   4.726   3.072  1.00  0.00           H  
ATOM     61  C1a HC1     2      -2.430   5.942   4.240  1.00  0.00           C  
ATOM     62 H1aa HC1     2      -2.405   6.196   4.466  1.00  0.00           H  
ATOM     63 H1ab HC1     2      -2.399   6.205   4.456  1.00  0.00           H  
ATOM     64 H1ac HC1     2      -2.413   6.205   4.459  1.00  0.00           H  
ATOM     65  C2  HC1     2      -1.903   4.965   1.887  1.00  0.00           C  
ATOM     66  C3  HC1     2      -0.650   5.589   1.811  1.00  0.00           C  
ATOM     67  H3  HC1     2      -0.237   5.870   2.586  1.00  0.00           H  
ATOM     68  C4  HC1     2      -0.012   5.793   0.579  1.00  0.00           C  
ATOM     69  C5  HC1     2      -0.618   5.303  -0.599  1.00  0.00           C  
ATOM     70  O5  HC1     2       0.007   5.447  -1.803  1.00  0.00           O  
ATOM     71  C6  HC1     2      -1.871   4.664  -0.538  1.00  0.00           C  
ATOM     72  C6a HC1     2      -2.505   4.484   0.703  1.00  0.00           C  
ATOM     73  O6a HC1     2      -3.699   3.828   0.749  1.00  0.00           O  
ATOM     74  C6b HC1     2      -3.789   2.481   1.145  1.00  0.00           C  
ATOM     75 H6ba HC1     2      -4.552   2.087   0.712  1.00  0.00           H  
ATOM     76 H6bb HC1     2      -3.009   2.002   0.851  1.00  0.00           H  
ATOM     77  O7  HC1     2      -2.477   4.214  -1.673  1.00  0.00           O  
ATOM     78  C8  HC1     2      -3.191   5.078  -2.524  1.00  0.00           C  
ATOM     79  H8a HC1     2      -4.093   4.782  -2.517  1.00  0.00           H  
ATOM     80  H8b HC1     2      -3.175   5.946  -2.130  1.00  0.00           H  
ATOM     81  C9  HC1     2      -2.667   5.125  -3.938  1.00  0.00           C  
ATOM     82  C10 HC1     2      -3.132   6.003  -4.872  1.00  0.00           C  
ATOM     83 C10a HC1     2      -4.161   6.935  -4.613  1.00  0.00           C  
ATOM     84 O10a HC1     2      -4.740   7.037  -3.550  1.00  0.00           O  
ATOM     85 O10b HC1     2      -4.490   7.665  -5.486  1.00  0.00           O  
ATOM     86  C11 HC1     2      -2.534   5.947  -6.136  1.00  0.00           C  
ATOM     87  H11 HC1     2      -2.826   6.518  -6.747  1.00  0.00           H  
ATOM     88  C12 HC1     2      -1.516   5.066  -6.522  1.00  0.00           C  
ATOM     89 C12a HC1     2      -0.989   5.120  -7.830  1.00  0.00           C  
ATOM     90 O12a HC1     2      -0.095   4.403  -8.237  1.00  0.00           O  
ATOM     91 O12b HC1     2      -1.438   5.916  -8.586  1.00  0.00           O  
ATOM     92  C13 HC1     2      -1.084   4.183  -5.577  1.00  0.00           C  
ATOM     93 C13a HC1     2      -1.667   4.245  -4.321  1.00  0.00           C  
ATOM     94 H13a HC1     2      -1.374   3.672  -3.710  1.00  0.00           H  
ATOM     95  C14 HC1     2      -0.012   3.156  -5.843  1.00  0.00           C  
ATOM     96 H14a HC1     2       0.821   3.581  -5.998  1.00  0.00           H  
ATOM     97 H14b HC1     2      -0.219   2.650  -6.624  1.00  0.00           H  
ATOM     98  O15 HC1     2       0.190   2.246  -4.790  1.00  0.00           O  
ATOM     99  C16 HC1     2       0.046   0.903  -4.963  1.00  0.00           C  
ATOM    100 C16a HC1     2       1.185   0.103  -5.149  1.00  0.00           C  
ATOM    101 O16a HC1     2       2.418   0.686  -5.115  1.00  0.00           O  
ATOM    102  C17 HC1     2      -1.232   0.313  -4.954  1.00  0.00           C  
ATOM    103  O17 HC1     2      -2.332   1.089  -4.739  1.00  0.00           O  
ATOM    104 C17a HC1     2      -2.986   1.139  -3.493  1.00  0.00           C  
ATOM    105 H17a HC1     2      -2.340   1.049  -2.787  1.00  0.00           H  
ATOM    106 H17b HC1     2      -3.398   2.005  -3.400  1.00  0.00           H  
ATOM    107  C18 HC1     2      -1.374  -1.078  -5.165  1.00  0.00           C  
ATOM    108 C18a HC1     2      -2.752  -1.736  -5.174  1.00  0.00           C  
ATOM    109 H18a HC1     2      -3.381  -1.052  -5.458  1.00  0.00           H  
ATOM    110 C18b HC1     2      -2.952  -2.877  -6.186  1.00  0.00           C  
ATOM    111 H18b HC1     2      -2.998  -3.134  -6.408  1.00  0.00           H  
ATOM    112 H18c HC1     2      -2.996  -3.122  -6.421  1.00  0.00           H  
ATOM    113 H18d HC1     2      -3.013  -3.125  -6.415  1.00  0.00           H  
ATOM    114  C19 HC1     2      -0.226  -1.863  -5.333  1.00  0.00           C  
ATOM    115  H19 HC1     2      -0.313  -2.776  -5.429  1.00  0.00           H  
ATOM    116  C20 HC1     2       1.054  -1.289  -5.356  1.00  0.00           C  
ATOM    117  C1  HC1     3       2.279  -2.176  -5.558  1.00  0.00           C  
ATOM    118  H1  HC1     3       2.967  -1.606  -5.943  1.00  0.00           H  
ATOM    119  C1a HC1     3       2.128  -3.321  -6.574  1.00  0.00           C  
ATOM    120 H1aa HC1     3       2.098  -3.573  -6.804  1.00  0.00           H  
ATOM    121 H1ab HC1     3       2.102  -3.572  -6.804  1.00  0.00           H  
ATOM    122 H1ac HC1     3       2.101  -3.575  -6.801  1.00  0.00           H  
ATOM    123  C2  HC1     3       2.774  -2.567  -4.168  1.00  0.00           C  
ATOM    124  C3  HC1     3       2.327  -3.758  -3.579  1.00  0.00           C  
ATOM    125  H3  HC1     3       1.721  -4.285  -4.031  1.00  0.00           H  
ATOM    126  C4  HC1     3       2.780  -4.161  -2.315  1.00  0.00           C  
ATOM    127  C5  HC1     3       3.662  -3.321  -1.600  1.00  0.00           C  
ATOM    128  O5  HC1     3       4.082  -3.658  -0.348  1.00  0.00           O  
ATOM    129  C6  HC1     3       4.107  -2.115  -2.168  1.00  0.00           C  
ATOM    130  C6a HC1     3       3.652  -1.730  -3.445  1.00  0.00           C  
ATOM    131  O6a HC1     3       4.062  -0.543  -3.977  1.00  0.00           O  
ATOM    132  C6b HC1     3       3.243   0.603  -3.979  1.00  0.00           C  
ATOM    133 H6ba HC1     3       2.704   0.615  -3.182  1.00  0.00           H  
ATOM    134 H6bb HC1     3       3.809   1.382  -3.957  1.00  0.00           H  
ATOM    135  O7  HC1     3       4.979  -1.328  -1.477  1.00  0.00           O  
ATOM    136  C8  HC1     3       6.359  -1.333  -1.746  1.00  0.00           C  
ATOM    137  H8a HC1     3       6.788  -1.647  -0.960  1.00  0.00           H  
ATOM    138  H8b HC1     3       6.516  -1.979  -2.430  1.00  0.00           H  
ATOM    139  C9  HC1     3       6.917   0.012  -2.145  1.00  0.00           C  
ATOM    140  C10 HC1     3       8.199   0.184  -2.578  1.00  0.00           C  
ATOM    141 C10a HC1     3       9.132  -0.871  -2.672  1.00  0.00           C  
ATOM    142 O10a HC1     3       8.896  -2.023  -2.366  1.00  0.00           O  
ATOM    143 O10b HC1     3      10.221  -0.623  -3.068  1.00  0.00           O  
ATOM    144  C11 HC1     3       8.568   1.487  -2.935  1.00  0.00           C  
ATOM    145  H11 HC1     3       9.398   1.607  -3.224  1.00  0.00           H  
ATOM    146  C12 HC1     3       7.745   2.618  -2.877  1.00  0.00           C  
ATOM    147 C12a HC1     3       8.238   3.878  -3.278  1.00  0.00           C  
ATOM    148 O12a HC1     3       7.583   4.902  -3.271  1.00  0.00           O  
ATOM    149 O12b HC1     3       9.360   3.949  -3.654  1.00  0.00           O  
ATOM    150  C13 HC1     3       6.474   2.422  -2.420  1.00  0.00           C  
ATOM    151 C13a HC1     3       6.103   1.131  -2.076  1.00  0.00           C  
ATOM    152 H13a HC1     3       5.272   1.012  -1.786  1.00  0.00           H  
ATOM    153  C14 HC1     3       5.473   3.541  -2.275  1.00  0.00           C  
ATOM    154 H14a HC1     3       5.238   3.885  -3.127  1.00  0.00           H  
ATOM    155 H14b HC1     3       5.845   4.260  -1.772  1.00  0.00           H  
ATOM    156  O15 HC1     3       4.272   3.164  -1.649  1.00  0.00           O  
ATOM    157  C16 HC1     3       3.837   3.765  -0.506  1.00  0.00           C  
ATOM    158 C16a HC1     3       4.366   3.390   0.744  1.00  0.00           C  
ATOM    159 O16a HC1     3       5.297   2.396   0.813  1.00  0.00           O  
ATOM    160  C17 HC1     3       2.853   4.764  -0.580  1.00  0.00           C  
ATOM    161  O17 HC1     3       2.326   5.086  -1.795  1.00  0.00           O  
ATOM    162 C17a HC1     3       1.068   4.611  -2.204  1.00  0.00           C  
ATOM    163 H17a HC1     3       1.062   4.552  -3.165  1.00  0.00           H  
ATOM    164 H17b HC1     3       0.926   3.724  -1.858  1.00  0.00           H  
ATOM    165  C18 HC1     3       2.410   5.416   0.593  1.00  0.00           C  
ATOM    166 C18a HC1     3       1.340   6.502   0.534  1.00  0.00           C  
ATOM    167 H18a HC1     3       1.408   6.905  -0.349  1.00  0.00           H  
ATOM    168 C18b HC1     3       1.519   7.683   1.504  1.00  0.00           C  
ATOM    169 H18b HC1     3       1.556   7.948   1.713  1.00  0.00           H  
ATOM    170 H18c HC1     3       1.561   7.953   1.710  1.00  0.00           H  
ATOM    171 H18d HC1     3       1.563   7.948   1.715  1.00  0.00           H  
ATOM    172  C19 HC1     3       2.936   5.023   1.832  1.00  0.00           C  
ATOM    173  H19 HC1     3       2.620   5.418   2.602  1.00  0.00           H  
ATOM    174  C20 HC1     3       3.931   4.040   1.922  1.00  0.00           C  
ATOM    175  C1  HC1     4       4.499   3.660   3.287  1.00  0.00           C  
ATOM    176  H1  HC1     4       5.395   3.317   3.124  1.00  0.00           H  
ATOM    177  C1a HC1     4       4.713   4.816   4.280  1.00  0.00           C  
ATOM    178 H1aa HC1     4       4.769   5.069   4.499  1.00  0.00           H  
ATOM    179 H1ab HC1     4       4.765   5.074   4.498  1.00  0.00           H  
ATOM    180 H1ac HC1     4       4.764   5.069   4.503  1.00  0.00           H  
ATOM    181  C2  HC1     4       3.676   2.479   3.793  1.00  0.00           C  
ATOM    182  C3  HC1     4       2.554   2.709   4.603  1.00  0.00           C  
ATOM    183  H3  HC1     4       2.316   3.575   4.810  1.00  0.00           H  
ATOM    184  C4  HC1     4       1.785   1.647   5.100  1.00  0.00           C  
ATOM    185  C5  HC1     4       2.113   0.324   4.724  1.00  0.00           C  
ATOM    186  O5  HC1     4       1.350  -0.720   5.157  1.00  0.00           O  
ATOM    187  C6  HC1     4       3.229   0.079   3.902  1.00  0.00           C  
ATOM    188  C6a HC1     4       4.001   1.154   3.429  1.00  0.00           C  
ATOM    189  O6a HC1     4       5.056   0.898   2.603  1.00  0.00           O  
ATOM    190  C6b HC1     4       4.969   1.086   1.212  1.00  0.00           C  
ATOM    191 H6ba HC1     4       5.580   0.477   0.784  1.00  0.00           H  
ATOM    192 H6bb HC1     4       4.082   0.868   0.908  1.00  0.00           H  
ATOM    193  O7  HC1     4       3.571  -1.195   3.560  1.00  0.00           O  
ATOM    194  C8  HC1     4       4.289  -2.031   4.432  1.00  0.00           C  
ATOM    195  H8a HC1     4       5.116  -2.219   4.007  1.00  0.00           H  
ATOM    196  H8b HC1     4       4.485  -1.526   5.217  1.00  0.00           H  
ATOM    197  C9  HC1     4       3.577  -3.313   4.787  1.00  0.00           C  
ATOM    198  C10 HC1     4       4.047  -4.185   5.724  1.00  0.00           C  
ATOM    199 C10a HC1     4       5.249  -3.985   6.434  1.00  0.00           C  
ATOM    200 O10a HC1     4       5.987  -3.032   6.275  1.00  0.00           O  
ATOM    201 O10b HC1     4       5.567  -4.795   7.238  1.00  0.00           O  
ATOM    202  C11 HC1     4       3.266  -5.324   5.965  1.00  0.00           C  
ATOM    203  H11 HC1     4       3.559  -5.893   6.577  1.00  0.00           H  
ATOM    204  C12 HC1     4       2.064  -5.644   5.320  1.00  0.00           C  
ATOM    205 C12a HC1     4       1.366  -6.823   5.663  1.00  0.00           C  
ATOM    206 O12a HC1     4       0.312  -7.162   5.163  1.00  0.00           O  
ATOM    207 O12b HC1     4       1.829  -7.528   6.494  1.00  0.00           O  
ATOM    208  C13 HC1     4       1.630  -4.765   4.373  1.00  0.00           C  
ATOM    209 C13a HC1     4       2.394  -3.633   4.143  1.00  0.00           C  
ATOM    210 H13a HC1     4       2.100  -3.063   3.529  1.00  0.00           H  
ATOM    211  C14 HC1     4       0.366  -4.978   3.574  1.00  0.00           C  
ATOM    212 H14a HC1     4      -0.394  -4.922   4.140  1.00  0.00           H  
ATOM    213 H14b HC1     4       0.361  -5.845   3.178  1.00  0.00           H  
ATOM    214  O15 HC1     4       0.170  -4.040   2.546  1.00  0.00           O  
ATOM    215  C16 HC1     4       0.051  -4.419   1.242  1.00  0.00           C  
ATOM    216 C16a HC1     4      -1.224  -4.513   0.662  1.00  0.00           C  
ATOM    217 O16a HC1     4      -2.317  -4.186   1.409  1.00  0.00           O  
ATOM    218  C17 HC1     4       1.194  -4.715   0.474  1.00  0.00           C  
ATOM    219  O17 HC1     4       2.432  -4.592   1.033  1.00  0.00           O  
ATOM    220 C17a HC1     4       3.262  -3.482   0.781  1.00  0.00           C  
ATOM    221 H17a HC1     4       2.721  -2.695   0.671  1.00  0.00           H  
ATOM    222 H17b HC1     4       3.825  -3.343   1.548  1.00  0.00           H  
ATOM    223  C18 HC1     4       1.059  -5.137  -0.868  1.00  0.00           C  
ATOM    224 C18a HC1     4       2.284  -5.474  -1.716  1.00  0.00           C  
ATOM    225 H18a HC1     4       2.973  -5.768  -1.095  1.00  0.00           H  
ATOM    226 C18b HC1     4       2.128  -6.652  -2.693  1.00  0.00           C  
ATOM    227 H18b HC1     4       2.105  -6.913  -2.912  1.00  0.00           H  
ATOM    228 H18c HC1     4       2.093  -6.916  -2.906  1.00  0.00           H  
ATOM    229 H18d HC1     4       2.103  -6.923  -2.902  1.00  0.00           H  
ATOM    230  C19 HC1     4      -0.221  -5.207  -1.436  1.00  0.00           C  
ATOM    231  H19 HC1     4      -0.309  -5.438  -2.324  1.00  0.00           H  
ATOM    232  C20 HC1     4      -1.369  -4.927  -0.680  1.00  0.00           C  
ATOM    233  O1  DIO     5       0.376   0.312  -0.090  1.00  0.00           O  
ATOM    234  C2  DIO     5       0.376   0.319  -0.082  1.00  0.00           C  
ATOM    235  H3  DIO     5       0.377   0.321  -0.082  1.00  0.00           H  
ATOM    236  H4  DIO     5       0.379   0.325  -0.077  1.00  0.00           H  
ATOM    237  C3  DIO     5       0.368   0.316  -0.080  1.00  0.00           C  
ATOM    238  H5  DIO     5       0.370   0.319  -0.079  1.00  0.00           H  
ATOM    239  H6  DIO     5       0.367   0.318  -0.077  1.00  0.00           H  
ATOM    240  O4  DIO     5       0.357   0.306  -0.085  1.00  0.00           O  
ATOM    241  C5  DIO     5       0.354   0.296  -0.090  1.00  0.00           C  
ATOM    242  H9  DIO     5       0.349   0.295  -0.091  1.00  0.00           H  
ATOM    243  H10 DIO     5       0.351   0.288  -0.094  1.00  0.00           H  
ATOM    244  C6  DIO     5       0.366   0.300  -0.094  1.00  0.00           C  
ATOM    245  H11 DIO     5       0.365   0.296  -0.099  1.00  0.00           H  
ATOM    246  H12 DIO     5       0.369   0.296  -0.095  1.00  0.00           H  
END
