# Supplementary material for: How the water-soluble hemicarcerand incarcerates guests at room temperature decoded with modular simulations
Source: Commun Chem. 2021 Mar 1;4:26. doi: 10.1038/s42004-021-00469-3 (PMC9814894; doi:10.1038/s42004-021-00469-3)
Supplement: Supplementary file 5 — Supplementary Data 3 [file 42004_2021_469_MOESM5_ESM.bz2 › DataS3/363K/avg.c0apo363.pdb]

ATOM      1  C1  HC1     1      -0.675  -6.020  -1.053  1.00  0.00           C  
ATOM      2  H1  HC1     1      -0.762  -6.439  -0.180  1.00  0.00           H  
ATOM      3  C1a HC1     1      -0.842  -7.180  -2.049  1.00  0.00           C  
ATOM      4 H1aa HC1     1      -0.880  -7.440  -2.269  1.00  0.00           H  
ATOM      5 H1ab HC1     1      -0.874  -7.443  -2.265  1.00  0.00           H  
ATOM      6 H1ac HC1     1      -0.882  -7.442  -2.261  1.00  0.00           H  
ATOM      7  C2  HC1     1      -1.740  -4.928  -1.108  1.00  0.00           C  
ATOM      8  C3  HC1     1      -2.244  -4.509  -2.347  1.00  0.00           C  
ATOM      9  H3  HC1     1      -1.919  -4.891  -3.120  1.00  0.00           H  
ATOM     10  C4  HC1     1      -3.229  -3.516  -2.435  1.00  0.00           C  
ATOM     11  C5  HC1     1      -3.678  -2.888  -1.252  1.00  0.00           C  
ATOM     12  O5  HC1     1      -4.599  -1.886  -1.312  1.00  0.00           O  
ATOM     13  C6  HC1     1      -3.171  -3.286  -0.002  1.00  0.00           C  
ATOM     14  C6a HC1     1      -2.200  -4.297   0.069  1.00  0.00           C  
ATOM     15  O6a HC1     1      -1.694  -4.640   1.285  1.00  0.00           O  
ATOM     16  C6b HC1     1      -0.442  -4.171   1.718  1.00  0.00           C  
ATOM     17 H6ba HC1     1      -0.291  -3.289   1.371  1.00  0.00           H  
ATOM     18 H6bb HC1     1      -0.451  -4.114   2.676  1.00  0.00           H  
ATOM     19  O7  HC1     1      -3.610  -2.692   1.142  1.00  0.00           O  
ATOM     20  C8  HC1     1      -4.791  -3.067   1.773  1.00  0.00           C  
ATOM     21  H8a HC1     1      -5.165  -3.771   1.270  1.00  0.00           H  
ATOM     22  H8b HC1     1      -4.547  -3.423   2.601  1.00  0.00           H  
ATOM     23  C9  HC1     1      -5.781  -1.950   1.958  1.00  0.00           C  
ATOM     24  C10 HC1     1      -7.047  -2.160   2.383  1.00  0.00           C  
ATOM     25 C10a HC1     1      -7.545  -3.430   2.721  1.00  0.00           C  
ATOM     26 O10a HC1     1      -6.899  -4.454   2.686  1.00  0.00           O  
ATOM     27 O10b HC1     1      -8.663  -3.512   3.070  1.00  0.00           O  
ATOM     28  C11 HC1     1      -7.863  -1.032   2.481  1.00  0.00           C  
ATOM     29  H11 HC1     1      -8.690  -1.161   2.749  1.00  0.00           H  
ATOM     30  C12 HC1     1      -7.490   0.281   2.191  1.00  0.00           C  
ATOM     31 C12a HC1     1      -8.419   1.332   2.318  1.00  0.00           C  
ATOM     32 O12a HC1     1      -8.183   2.492   2.069  1.00  0.00           O  
ATOM     33 O12b HC1     1      -9.503   1.070   2.686  1.00  0.00           O  
ATOM     34  C13 HC1     1      -6.212   0.467   1.793  1.00  0.00           C  
ATOM     35 C13a HC1     1      -5.405  -0.650   1.683  1.00  0.00           C  
ATOM     36 H13a HC1     1      -4.577  -0.523   1.415  1.00  0.00           H  
ATOM     37  C14 HC1     1      -5.652   1.826   1.475  1.00  0.00           C  
ATOM     38 H14a HC1     1      -5.839   2.438   2.167  1.00  0.00           H  
ATOM     39 H14b HC1     1      -6.042   2.163   0.695  1.00  0.00           H  
ATOM     40  O15 HC1     1      -4.275   1.847   1.268  1.00  0.00           O  
ATOM     41  C16 HC1     1      -3.439   2.641   1.992  1.00  0.00           C  
ATOM     42 C16a HC1     1      -3.012   3.868   1.463  1.00  0.00           C  
ATOM     43 O16a HC1     1      -3.426   4.229   0.217  1.00  0.00           O  
ATOM     44  C17 HC1     1      -2.992   2.233   3.262  1.00  0.00           C  
ATOM     45  O17 HC1     1      -3.387   1.025   3.754  1.00  0.00           O  
ATOM     46 C17a HC1     1      -2.544  -0.101   3.718  1.00  0.00           C  
ATOM     47 H17a HC1     1      -1.990  -0.063   2.935  1.00  0.00           H  
ATOM     48 H17b HC1     1      -3.091  -0.890   3.655  1.00  0.00           H  
ATOM     49  C18 HC1     1      -2.134   3.063   4.016  1.00  0.00           C  
ATOM     50 C18a HC1     1      -1.640   2.639   5.397  1.00  0.00           C  
ATOM     51 H18a HC1     1      -2.322   2.050   5.761  1.00  0.00           H  
ATOM     52 C18b HC1     1      -1.507   3.757   6.443  1.00  0.00           C  
ATOM     53 H18b HC1     1      -1.485   4.000   6.681  1.00  0.00           H  
ATOM     54 H18c HC1     1      -1.485   4.004   6.677  1.00  0.00           H  
ATOM     55 H18d HC1     1      -1.481   4.002   6.682  1.00  0.00           H  
ATOM     56  C19 HC1     1      -1.702   4.276   3.463  1.00  0.00           C  
ATOM     57  H19 HC1     1      -1.109   4.800   3.934  1.00  0.00           H  
ATOM     58  C20 HC1     1      -2.150   4.705   2.206  1.00  0.00           C  
ATOM     59  C1  HC1     2      -1.665   6.038   1.642  1.00  0.00           C  
ATOM     60  H1  HC1     2      -2.353   6.337   1.023  1.00  0.00           H  
ATOM     61  C1a HC1     2      -1.535   7.192   2.649  1.00  0.00           C  
ATOM     62 H1aa HC1     2      -1.520   7.453   2.867  1.00  0.00           H  
ATOM     63 H1ab HC1     2      -1.507   7.444   2.877  1.00  0.00           H  
ATOM     64 H1ac HC1     2      -1.503   7.457   2.863  1.00  0.00           H  
ATOM     65  C2  HC1     2      -0.431   5.739   0.795  1.00  0.00           C  
ATOM     66  C3  HC1     2       0.845   5.815   1.370  1.00  0.00           C  
ATOM     67  H3  HC1     2       0.924   6.030   2.262  1.00  0.00           H  
ATOM     68  C4  HC1     2       2.000   5.561   0.617  1.00  0.00           C  
ATOM     69  C5  HC1     2       1.866   5.172  -0.734  1.00  0.00           C  
ATOM     70  O5  HC1     2       2.964   4.871  -1.481  1.00  0.00           O  
ATOM     71  C6  HC1     2       0.596   5.072  -1.321  1.00  0.00           C  
ATOM     72  C6a HC1     2      -0.553   5.344  -0.556  1.00  0.00           C  
ATOM     73  O6a HC1     2      -1.784   5.213  -1.126  1.00  0.00           O  
ATOM     74  C6b HC1     2      -2.589   4.082  -0.902  1.00  0.00           C  
ATOM     75 H6ba HC1     2      -3.137   3.939  -1.679  1.00  0.00           H  
ATOM     76 H6bb HC1     2      -2.031   3.308  -0.789  1.00  0.00           H  
ATOM     77  O7  HC1     2       0.482   4.701  -2.626  1.00  0.00           O  
ATOM     78  C8  HC1     2       0.315   5.619  -3.653  1.00  0.00           C  
ATOM     79  H8a HC1     2       0.309   6.471  -3.263  1.00  0.00           H  
ATOM     80  H8b HC1     2       1.078   5.564  -4.181  1.00  0.00           H  
ATOM     81  C9  HC1     2      -0.913   5.398  -4.491  1.00  0.00           C  
ATOM     82  C10 HC1     2      -1.328   6.285  -5.417  1.00  0.00           C  
ATOM     83 C10a HC1     2      -0.641   7.478  -5.701  1.00  0.00           C  
ATOM     84 O10a HC1     2       0.387   7.825  -5.169  1.00  0.00           O  
ATOM     85 O10b HC1     2      -1.089   8.190  -6.513  1.00  0.00           O  
ATOM     86  C11 HC1     2      -2.498   5.960  -6.101  1.00  0.00           C  
ATOM     87  H11 HC1     2      -2.780   6.536  -6.698  1.00  0.00           H  
ATOM     88  C12 HC1     2      -3.263   4.807  -5.927  1.00  0.00           C  
ATOM     89 C12a HC1     2      -4.435   4.607  -6.675  1.00  0.00           C  
ATOM     90 O12a HC1     2      -5.164   3.647  -6.572  1.00  0.00           O  
ATOM     91 O12b HC1     2      -4.739   5.429  -7.450  1.00  0.00           O  
ATOM     92  C13 HC1     2      -2.813   3.925  -5.014  1.00  0.00           C  
ATOM     93 C13a HC1     2      -1.661   4.251  -4.325  1.00  0.00           C  
ATOM     94 H13a HC1     2      -1.380   3.674  -3.727  1.00  0.00           H  
ATOM     95  C14 HC1     2      -3.509   2.624  -4.732  1.00  0.00           C  
ATOM     96 H14a HC1     2      -3.697   2.161  -5.533  1.00  0.00           H  
ATOM     97 H14b HC1     2      -4.328   2.779  -4.305  1.00  0.00           H  
ATOM     98  O15 HC1     2      -2.793   1.754  -3.910  1.00  0.00           O  
ATOM     99  C16 HC1     2      -2.467   0.489  -4.296  1.00  0.00           C  
ATOM    100 C16a HC1     2      -1.341   0.259  -5.108  1.00  0.00           C  
ATOM    101 O16a HC1     2      -0.565   1.313  -5.491  1.00  0.00           O  
ATOM    102  C17 HC1     2      -3.253  -0.592  -3.870  1.00  0.00           C  
ATOM    103  O17 HC1     2      -4.319  -0.352  -3.055  1.00  0.00           O  
ATOM    104 C17a HC1     2      -4.244  -0.573  -1.670  1.00  0.00           C  
ATOM    105 H17a HC1     2      -3.356  -0.385  -1.358  1.00  0.00           H  
ATOM    106 H17b HC1     2      -4.844   0.036  -1.230  1.00  0.00           H  
ATOM    107  C18 HC1     2      -2.931  -1.909  -4.266  1.00  0.00           C  
ATOM    108 C18a HC1     2      -3.767  -3.099  -3.801  1.00  0.00           C  
ATOM    109 H18a HC1     2      -4.664  -2.755  -3.648  1.00  0.00           H  
ATOM    110 C18b HC1     2      -3.965  -4.228  -4.825  1.00  0.00           C  
ATOM    111 H18b HC1     2      -4.023  -4.478  -5.052  1.00  0.00           H  
ATOM    112 H18c HC1     2      -4.012  -4.481  -5.049  1.00  0.00           H  
ATOM    113 H18d HC1     2      -4.015  -4.475  -5.057  1.00  0.00           H  
ATOM    114  C19 HC1     2      -1.797  -2.123  -5.062  1.00  0.00           C  
ATOM    115  H19 HC1     2      -1.561  -2.983  -5.291  1.00  0.00           H  
ATOM    116  C20 HC1     2      -1.012  -1.052  -5.515  1.00  0.00           C  
ATOM    117  C1  HC1     3       0.206  -1.324  -6.395  1.00  0.00           C  
ATOM    118  H1  HC1     3       0.349  -0.516  -6.918  1.00  0.00           H  
ATOM    119  C1a HC1     3       0.050  -2.432  -7.448  1.00  0.00           C  
ATOM    120 H1aa HC1     3       0.014  -2.668  -7.694  1.00  0.00           H  
ATOM    121 H1ab HC1     3       0.025  -2.677  -7.683  1.00  0.00           H  
ATOM    122 H1ac HC1     3       0.007  -2.678  -7.682  1.00  0.00           H  
ATOM    123  C2  HC1     3       1.409  -1.445  -5.463  1.00  0.00           C  
ATOM    124  C3  HC1     3       1.794  -2.705  -4.983  1.00  0.00           C  
ATOM    125  H3  HC1     3       1.308  -3.448  -5.227  1.00  0.00           H  
ATOM    126  C4  HC1     3       2.899  -2.854  -4.134  1.00  0.00           C  
ATOM    127  C5  HC1     3       3.600  -1.704  -3.711  1.00  0.00           C  
ATOM    128  O5  HC1     3       4.647  -1.815  -2.846  1.00  0.00           O  
ATOM    129  C6  HC1     3       3.218  -0.431  -4.171  1.00  0.00           C  
ATOM    130  C6a HC1     3       2.121  -0.302  -5.036  1.00  0.00           C  
ATOM    131  O6a HC1     3       1.742   0.942  -5.443  1.00  0.00           O  
ATOM    132  C6b HC1     3       0.652   1.606  -4.853  1.00  0.00           C  
ATOM    133 H6ba HC1     3       0.594   1.369  -3.924  1.00  0.00           H  
ATOM    134 H6bb HC1     3       0.806   2.553  -4.907  1.00  0.00           H  
ATOM    135  O7  HC1     3       3.897   0.680  -3.773  1.00  0.00           O  
ATOM    136  C8  HC1     3       5.077   1.091  -4.374  1.00  0.00           C  
ATOM    137  H8a HC1     3       5.267   0.477  -5.057  1.00  0.00           H  
ATOM    138  H8b HC1     3       4.895   1.905  -4.783  1.00  0.00           H  
ATOM    139  C9  HC1     3       6.240   1.229  -3.433  1.00  0.00           C  
ATOM    140  C10 HC1     3       7.501   1.449  -3.863  1.00  0.00           C  
ATOM    141 C10a HC1     3       7.837   1.593  -5.221  1.00  0.00           C  
ATOM    142 O10a HC1     3       7.045   1.555  -6.133  1.00  0.00           O  
ATOM    143 O10b HC1     3       8.964   1.767  -5.494  1.00  0.00           O  
ATOM    144  C11 HC1     3       8.484   1.529  -2.878  1.00  0.00           C  
ATOM    145  H11 HC1     3       9.308   1.663  -3.149  1.00  0.00           H  
ATOM    146  C12 HC1     3       8.283   1.418  -1.503  1.00  0.00           C  
ATOM    147 C12a HC1     3       9.368   1.504  -0.614  1.00  0.00           C  
ATOM    148 O12a HC1     3       9.283   1.398   0.589  1.00  0.00           O  
ATOM    149 O12b HC1     3      10.437   1.683  -1.062  1.00  0.00           O  
ATOM    150  C13 HC1     3       7.011   1.226  -1.097  1.00  0.00           C  
ATOM    151 C13a HC1     3       6.035   1.131  -2.071  1.00  0.00           C  
ATOM    152 H13a HC1     3       5.211   0.997  -1.799  1.00  0.00           H  
ATOM    153  C14 HC1     3       6.629   1.113   0.352  1.00  0.00           C  
ATOM    154 H14a HC1     3       7.003   1.812   0.855  1.00  0.00           H  
ATOM    155 H14b HC1     3       6.951   0.317   0.710  1.00  0.00           H  
ATOM    156  O15 HC1     3       5.263   1.127   0.589  1.00  0.00           O  
ATOM    157  C16 HC1     3       4.666   2.040   1.404  1.00  0.00           C  
ATOM    158 C16a HC1     3       4.363   1.693   2.730  1.00  0.00           C  
ATOM    159 O16a HC1     3       4.651   0.436   3.167  1.00  0.00           O  
ATOM    160  C17 HC1     3       4.342   3.322   0.925  1.00  0.00           C  
ATOM    161  O17 HC1     3       4.614   3.637  -0.374  1.00  0.00           O  
ATOM    162 C17a HC1     3       3.614   3.630  -1.362  1.00  0.00           C  
ATOM    163 H17a HC1     3       4.018   3.415  -2.206  1.00  0.00           H  
ATOM    164 H17b HC1     3       2.970   2.945  -1.161  1.00  0.00           H  
ATOM    165  C18 HC1     3       3.733   4.269   1.777  1.00  0.00           C  
ATOM    166 C18a HC1     3       3.373   5.664   1.275  1.00  0.00           C  
ATOM    167 H18a HC1     3       4.003   5.866   0.562  1.00  0.00           H  
ATOM    168 C18b HC1     3       3.561   6.814   2.278  1.00  0.00           C  
ATOM    169 H18b HC1     3       3.601   7.070   2.500  1.00  0.00           H  
ATOM    170 H18c HC1     3       3.608   7.078   2.489  1.00  0.00           H  
ATOM    171 H18d HC1     3       3.614   7.069   2.499  1.00  0.00           H  
ATOM    172  C19 HC1     3       3.419   3.898   3.092  1.00  0.00           C  
ATOM    173  H19 HC1     3       2.984   4.499   3.637  1.00  0.00           H  
ATOM    174  C20 HC1     3       3.750   2.631   3.591  1.00  0.00           C  
ATOM    175  C1  HC1     4       3.399   2.269   5.031  1.00  0.00           C  
ATOM    176  H1  HC1     4       4.033   1.582   5.299  1.00  0.00           H  
ATOM    177  C1a HC1     4       3.584   3.382   6.075  1.00  0.00           C  
ATOM    178 H1aa HC1     4       3.640   3.623   6.310  1.00  0.00           H  
ATOM    179 H1ab HC1     4       3.627   3.632   6.304  1.00  0.00           H  
ATOM    180 H1ac HC1     4       3.624   3.622   6.317  1.00  0.00           H  
ATOM    181  C2  HC1     4       2.030   1.595   5.001  1.00  0.00           C  
ATOM    182  C3  HC1     4       0.871   2.362   5.186  1.00  0.00           C  
ATOM    183  H3  HC1     4       0.947   3.271   5.309  1.00  0.00           H  
ATOM    184  C4  HC1     4      -0.401   1.772   5.179  1.00  0.00           C  
ATOM    185  C5  HC1     4      -0.515   0.388   4.927  1.00  0.00           C  
ATOM    186  O5  HC1     4      -1.738  -0.208   4.863  1.00  0.00           O  
ATOM    187  C6  HC1     4       0.633  -0.392   4.719  1.00  0.00           C  
ATOM    188  C6a HC1     4       1.903   0.212   4.745  1.00  0.00           C  
ATOM    189  O6a HC1     4       3.010  -0.548   4.512  1.00  0.00           O  
ATOM    190  C6b HC1     4       3.656  -0.553   3.263  1.00  0.00           C  
ATOM    191 H6ba HC1     4       4.064  -1.413   3.133  1.00  0.00           H  
ATOM    192 H6bb HC1     4       3.008  -0.426   2.565  1.00  0.00           H  
ATOM    193  O7  HC1     4       0.507  -1.727   4.484  1.00  0.00           O  
ATOM    194  C8  HC1     4       0.671  -2.682   5.482  1.00  0.00           C  
ATOM    195  H8a HC1     4       0.861  -2.220   6.278  1.00  0.00           H  
ATOM    196  H8b HC1     4      -0.160  -3.089   5.594  1.00  0.00           H  
ATOM    197  C9  HC1     4       1.723  -3.713   5.190  1.00  0.00           C  
ATOM    198  C10 HC1     4       2.143  -4.606   6.113  1.00  0.00           C  
ATOM    199 C10a HC1     4       1.620  -4.670   7.415  1.00  0.00           C  
ATOM    200 O10a HC1     4       0.740  -3.958   7.839  1.00  0.00           O  
ATOM    201 O10b HC1     4       2.060  -5.475   8.147  1.00  0.00           O  
ATOM    202  C11 HC1     4       3.147  -5.486   5.707  1.00  0.00           C  
ATOM    203  H11 HC1     4       3.432  -6.063   6.303  1.00  0.00           H  
ATOM    204  C12 HC1     4       3.739  -5.535   4.445  1.00  0.00           C  
ATOM    205 C12a HC1     4       4.755  -6.468   4.171  1.00  0.00           C  
ATOM    206 O12a HC1     4       5.333  -6.563   3.112  1.00  0.00           O  
ATOM    207 O12b HC1     4       5.073  -7.204   5.024  1.00  0.00           O  
ATOM    208  C13 HC1     4       3.282  -4.649   3.534  1.00  0.00           C  
ATOM    209 C13a HC1     4       2.299  -3.767   3.936  1.00  0.00           C  
ATOM    210 H13a HC1     4       2.014  -3.189   3.340  1.00  0.00           H  
ATOM    211  C14 HC1     4       3.799  -4.597   2.124  1.00  0.00           C  
ATOM    212 H14a HC1     4       3.800  -5.451   1.734  1.00  0.00           H  
ATOM    213 H14b HC1     4       4.676  -4.290   2.112  1.00  0.00           H  
ATOM    214  O15 HC1     4       3.082  -3.767   1.277  1.00  0.00           O  
ATOM    215  C16 HC1     4       2.514  -4.209   0.121  1.00  0.00           C  
ATOM    216 C16a HC1     4       1.264  -4.854   0.144  1.00  0.00           C  
ATOM    217 O16a HC1     4       0.614  -5.015   1.330  1.00  0.00           O  
ATOM    218  C17 HC1     4       3.175  -4.009  -1.100  1.00  0.00           C  
ATOM    219  O17 HC1     4       4.367  -3.349  -1.104  1.00  0.00           O  
ATOM    220 C17a HC1     4       4.454  -1.995  -1.465  1.00  0.00           C  
ATOM    221 H17a HC1     4       3.657  -1.536  -1.191  1.00  0.00           H  
ATOM    222 H17b HC1     4       5.197  -1.600  -0.999  1.00  0.00           H  
ATOM    223  C18 HC1     4       2.600  -4.466  -2.307  1.00  0.00           C  
ATOM    224 C18a HC1     4       3.299  -4.244  -3.645  1.00  0.00           C  
ATOM    225 H18a HC1     4       4.250  -4.201  -3.450  1.00  0.00           H  
ATOM    226 C18b HC1     4       3.173  -5.385  -4.669  1.00  0.00           C  
ATOM    227 H18b HC1     4       3.145  -5.631  -4.900  1.00  0.00           H  
ATOM    228 H18c HC1     4       3.150  -5.647  -4.890  1.00  0.00           H  
ATOM    229 H18d HC1     4       3.163  -5.636  -4.899  1.00  0.00           H  
ATOM    230  C19 HC1     4       1.347  -5.093  -2.269  1.00  0.00           C  
ATOM    231  H19 HC1     4       0.951  -5.356  -3.057  1.00  0.00           H  
ATOM    232  C20 HC1     4       0.681  -5.319  -1.055  1.00  0.00           C  
END
