# Supplementary material for: How the water-soluble hemicarcerand incarcerates guests at room temperature decoded with modular simulations
Source: Commun Chem. 2021 Mar 1;4:26. doi: 10.1038/s42004-021-00469-3 (PMC9814894; doi:10.1038/s42004-021-00469-3)
Supplement: Supplementary file 5 — Supplementary Data 3 [file 42004_2021_469_MOESM5_ESM.bz2 › DataS3/363K/rep.c0eat363.pdb]

ATOM      1  C1  HC1     1      -0.688  -6.047  -0.738  1.00  0.00           C  
ATOM      2  H1  HC1     1      -0.775  -6.351   0.190  1.00  0.00           H  
ATOM      3  C1a HC1     1      -0.755  -7.287  -1.690  1.00  0.00           C  
ATOM      4 H1aa HC1     1       0.040  -7.425  -2.244  1.00  0.00           H  
ATOM      5 H1ab HC1     1      -0.759  -8.128  -1.189  1.00  0.00           H  
ATOM      6 H1ac HC1     1      -1.589  -7.279  -2.205  1.00  0.00           H  
ATOM      7  C2  HC1     1      -1.728  -4.967  -0.760  1.00  0.00           C  
ATOM      8  C3  HC1     1      -2.221  -4.480  -2.016  1.00  0.00           C  
ATOM      9  H3  HC1     1      -1.861  -4.890  -2.770  1.00  0.00           H  
ATOM     10  C4  HC1     1      -3.221  -3.546  -2.077  1.00  0.00           C  
ATOM     11  C5  HC1     1      -3.615  -2.852  -0.870  1.00  0.00           C  
ATOM     12  O5  HC1     1      -4.604  -1.832  -0.867  1.00  0.00           O  
ATOM     13  C6  HC1     1      -3.131  -3.302   0.413  1.00  0.00           C  
ATOM     14  C6a HC1     1      -2.180  -4.360   0.388  1.00  0.00           C  
ATOM     15  O6a HC1     1      -1.548  -4.783   1.590  1.00  0.00           O  
ATOM     16  C6b HC1     1      -0.310  -4.398   2.129  1.00  0.00           C  
ATOM     17 H6ba HC1     1      -0.290  -3.424   2.021  1.00  0.00           H  
ATOM     18 H6bb HC1     1      -0.336  -4.544   3.098  1.00  0.00           H  
ATOM     19  O7  HC1     1      -3.510  -2.768   1.637  1.00  0.00           O  
ATOM     20  C8  HC1     1      -4.817  -3.040   2.051  1.00  0.00           C  
ATOM     21  H8a HC1     1      -5.230  -3.669   1.422  1.00  0.00           H  
ATOM     22  H8b HC1     1      -4.660  -3.480   2.913  1.00  0.00           H  
ATOM     23  C9  HC1     1      -5.738  -1.855   2.268  1.00  0.00           C  
ATOM     24  C10 HC1     1      -7.107  -2.016   2.744  1.00  0.00           C  
ATOM     25 C10a HC1     1      -7.621  -3.268   3.285  1.00  0.00           C  
ATOM     26 O10a HC1     1      -7.068  -4.376   3.136  1.00  0.00           O  
ATOM     27 O10b HC1     1      -8.787  -3.255   3.819  1.00  0.00           O  
ATOM     28  C11 HC1     1      -7.921  -0.849   2.709  1.00  0.00           C  
ATOM     29  H11 HC1     1      -8.834  -0.980   2.826  1.00  0.00           H  
ATOM     30  C12 HC1     1      -7.453   0.441   2.332  1.00  0.00           C  
ATOM     31 C12a HC1     1      -8.534   1.482   2.153  1.00  0.00           C  
ATOM     32 O12a HC1     1      -8.239   2.461   1.341  1.00  0.00           O  
ATOM     33 O12b HC1     1      -9.739   1.219   2.446  1.00  0.00           O  
ATOM     34  C13 HC1     1      -6.135   0.636   1.993  1.00  0.00           C  
ATOM     35 C13a HC1     1      -5.287  -0.517   1.965  1.00  0.00           C  
ATOM     36 H13a HC1     1      -4.401  -0.352   1.736  1.00  0.00           H  
ATOM     37  C14 HC1     1      -5.556   1.972   1.405  1.00  0.00           C  
ATOM     38 H14a HC1     1      -5.870   2.752   1.909  1.00  0.00           H  
ATOM     39 H14b HC1     1      -5.951   2.202   0.538  1.00  0.00           H  
ATOM     40  O15 HC1     1      -4.167   1.854   1.295  1.00  0.00           O  
ATOM     41  C16 HC1     1      -3.365   2.688   1.975  1.00  0.00           C  
ATOM     42 C16a HC1     1      -2.900   3.861   1.315  1.00  0.00           C  
ATOM     43 O16a HC1     1      -3.320   4.196   0.121  1.00  0.00           O  
ATOM     44  C17 HC1     1      -2.977   2.299   3.265  1.00  0.00           C  
ATOM     45  O17 HC1     1      -3.393   1.108   3.814  1.00  0.00           O  
ATOM     46 C17a HC1     1      -2.476   0.010   3.777  1.00  0.00           C  
ATOM     47 H17a HC1     1      -1.908   0.130   2.987  1.00  0.00           H  
ATOM     48 H17b HC1     1      -2.823  -0.882   3.569  1.00  0.00           H  
ATOM     49  C18 HC1     1      -2.095   3.136   3.956  1.00  0.00           C  
ATOM     50 C18a HC1     1      -1.569   2.797   5.317  1.00  0.00           C  
ATOM     51 H18a HC1     1      -2.218   2.268   5.829  1.00  0.00           H  
ATOM     52 C18b HC1     1      -1.269   4.088   6.184  1.00  0.00           C  
ATOM     53 H18b HC1     1      -0.673   4.722   5.732  1.00  0.00           H  
ATOM     54 H18c HC1     1      -0.840   3.839   7.029  1.00  0.00           H  
ATOM     55 H18d HC1     1      -2.117   4.495   6.460  1.00  0.00           H  
ATOM     56  C19 HC1     1      -1.707   4.388   3.379  1.00  0.00           C  
ATOM     57  H19 HC1     1      -1.239   5.053   3.829  1.00  0.00           H  
ATOM     58  C20 HC1     1      -2.112   4.786   2.062  1.00  0.00           C  
ATOM     59  C1  HC1     2      -1.590   6.176   1.554  1.00  0.00           C  
ATOM     60  H1  HC1     2      -2.229   6.530   0.902  1.00  0.00           H  
ATOM     61  C1a HC1     2      -1.369   7.278   2.532  1.00  0.00           C  
ATOM     62 H1aa HC1     2      -0.665   7.116   3.195  1.00  0.00           H  
ATOM     63 H1ab HC1     2      -1.278   8.055   1.942  1.00  0.00           H  
ATOM     64 H1ac HC1     2      -2.185   7.351   3.067  1.00  0.00           H  
ATOM     65  C2  HC1     2      -0.260   5.894   0.728  1.00  0.00           C  
ATOM     66  C3  HC1     2       1.056   6.006   1.307  1.00  0.00           C  
ATOM     67  H3  HC1     2       1.186   6.149   2.216  1.00  0.00           H  
ATOM     68  C4  HC1     2       2.217   5.709   0.544  1.00  0.00           C  
ATOM     69  C5  HC1     2       2.093   5.176  -0.781  1.00  0.00           C  
ATOM     70  O5  HC1     2       3.192   4.859  -1.494  1.00  0.00           O  
ATOM     71  C6  HC1     2       0.783   5.101  -1.329  1.00  0.00           C  
ATOM     72  C6a HC1     2      -0.386   5.546  -0.607  1.00  0.00           C  
ATOM     73  O6a HC1     2      -1.646   5.452  -1.154  1.00  0.00           O  
ATOM     74  C6b HC1     2      -2.543   4.269  -1.049  1.00  0.00           C  
ATOM     75 H6ba HC1     2      -3.248   4.330  -1.728  1.00  0.00           H  
ATOM     76 H6bb HC1     2      -1.981   3.467  -1.088  1.00  0.00           H  
ATOM     77  O7  HC1     2       0.691   4.614  -2.587  1.00  0.00           O  
ATOM     78  C8  HC1     2       0.483   5.541  -3.621  1.00  0.00           C  
ATOM     79  H8a HC1     2       0.409   6.460  -3.286  1.00  0.00           H  
ATOM     80  H8b HC1     2       1.251   5.347  -4.196  1.00  0.00           H  
ATOM     81  C9  HC1     2      -0.807   5.287  -4.468  1.00  0.00           C  
ATOM     82  C10 HC1     2      -1.272   6.316  -5.354  1.00  0.00           C  
ATOM     83 C10a HC1     2      -0.712   7.662  -5.412  1.00  0.00           C  
ATOM     84 O10a HC1     2       0.498   7.869  -5.170  1.00  0.00           O  
ATOM     85 O10b HC1     2      -1.402   8.605  -5.860  1.00  0.00           O  
ATOM     86  C11 HC1     2      -2.467   6.013  -5.993  1.00  0.00           C  
ATOM     87  H11 HC1     2      -2.735   6.587  -6.674  1.00  0.00           H  
ATOM     88  C12 HC1     2      -3.265   4.873  -5.742  1.00  0.00           C  
ATOM     89 C12a HC1     2      -4.465   4.659  -6.572  1.00  0.00           C  
ATOM     90 O12a HC1     2      -5.164   3.685  -6.360  1.00  0.00           O  
ATOM     91 O12b HC1     2      -4.862   5.490  -7.398  1.00  0.00           O  
ATOM     92  C13 HC1     2      -2.785   3.939  -4.726  1.00  0.00           C  
ATOM     93 C13a HC1     2      -1.482   4.054  -4.205  1.00  0.00           C  
ATOM     94 H13a HC1     2      -1.135   3.465  -3.576  1.00  0.00           H  
ATOM     95  C14 HC1     2      -3.554   2.692  -4.310  1.00  0.00           C  
ATOM     96 H14a HC1     2      -3.695   2.160  -5.121  1.00  0.00           H  
ATOM     97 H14b HC1     2      -4.445   2.757  -3.905  1.00  0.00           H  
ATOM     98  O15 HC1     2      -2.824   1.838  -3.432  1.00  0.00           O  
ATOM     99  C16 HC1     2      -2.457   0.579  -3.899  1.00  0.00           C  
ATOM    100 C16a HC1     2      -1.365   0.339  -4.781  1.00  0.00           C  
ATOM    101 O16a HC1     2      -0.524   1.380  -5.100  1.00  0.00           O  
ATOM    102  C17 HC1     2      -3.133  -0.566  -3.478  1.00  0.00           C  
ATOM    103  O17 HC1     2      -4.219  -0.344  -2.704  1.00  0.00           O  
ATOM    104 C17a HC1     2      -4.181  -0.456  -1.231  1.00  0.00           C  
ATOM    105 H17a HC1     2      -3.222  -0.289  -1.117  1.00  0.00           H  
ATOM    106 H17b HC1     2      -4.770   0.170  -0.760  1.00  0.00           H  
ATOM    107  C18 HC1     2      -2.883  -1.888  -3.880  1.00  0.00           C  
ATOM    108 C18a HC1     2      -3.741  -3.114  -3.437  1.00  0.00           C  
ATOM    109 H18a HC1     2      -4.664  -2.809  -3.315  1.00  0.00           H  
ATOM    110 C18b HC1     2      -3.975  -4.272  -4.391  1.00  0.00           C  
ATOM    111 H18b HC1     2      -4.485  -4.950  -3.900  1.00  0.00           H  
ATOM    112 H18c HC1     2      -3.143  -4.632  -4.761  1.00  0.00           H  
ATOM    113 H18d HC1     2      -4.561  -3.939  -5.104  1.00  0.00           H  
ATOM    114  C19 HC1     2      -1.768  -2.057  -4.683  1.00  0.00           C  
ATOM    115  H19 HC1     2      -1.492  -2.922  -4.885  1.00  0.00           H  
ATOM    116  C20 HC1     2      -1.066  -0.967  -5.221  1.00  0.00           C  
ATOM    117  C1  HC1     3       0.056  -1.313  -6.173  1.00  0.00           C  
ATOM    118  H1  HC1     3       0.222  -0.565  -6.784  1.00  0.00           H  
ATOM    119  C1a HC1     3      -0.174  -2.462  -7.243  1.00  0.00           C  
ATOM    120 H1aa HC1     3       0.704  -2.720  -7.593  1.00  0.00           H  
ATOM    121 H1ab HC1     3      -0.572  -3.267  -6.853  1.00  0.00           H  
ATOM    122 H1ac HC1     3      -0.686  -2.229  -8.046  1.00  0.00           H  
ATOM    123  C2  HC1     3       1.337  -1.398  -5.289  1.00  0.00           C  
ATOM    124  C3  HC1     3       1.644  -2.684  -4.847  1.00  0.00           C  
ATOM    125  H3  HC1     3       1.144  -3.429  -5.090  1.00  0.00           H  
ATOM    126  C4  HC1     3       2.828  -2.840  -4.123  1.00  0.00           C  
ATOM    127  C5  HC1     3       3.639  -1.690  -3.753  1.00  0.00           C  
ATOM    128  O5  HC1     3       4.649  -1.773  -2.891  1.00  0.00           O  
ATOM    129  C6  HC1     3       3.219  -0.385  -4.151  1.00  0.00           C  
ATOM    130  C6a HC1     3       2.062  -0.340  -4.805  1.00  0.00           C  
ATOM    131  O6a HC1     3       1.747   0.930  -5.177  1.00  0.00           O  
ATOM    132  C6b HC1     3       0.719   1.542  -4.499  1.00  0.00           C  
ATOM    133 H6ba HC1     3       0.683   1.322  -3.545  1.00  0.00           H  
ATOM    134 H6bb HC1     3       0.837   2.514  -4.457  1.00  0.00           H  
ATOM    135  O7  HC1     3       3.884   0.719  -3.808  1.00  0.00           O  
ATOM    136  C8  HC1     3       5.153   1.064  -4.464  1.00  0.00           C  
ATOM    137  H8a HC1     3       5.421   0.319  -5.043  1.00  0.00           H  
ATOM    138  H8b HC1     3       5.058   1.854  -5.036  1.00  0.00           H  
ATOM    139  C9  HC1     3       6.331   1.292  -3.572  1.00  0.00           C  
ATOM    140  C10 HC1     3       7.655   1.734  -3.937  1.00  0.00           C  
ATOM    141 C10a HC1     3       7.967   2.069  -5.321  1.00  0.00           C  
ATOM    142 O10a HC1     3       7.145   1.904  -6.230  1.00  0.00           O  
ATOM    143 O10b HC1     3       9.154   2.327  -5.540  1.00  0.00           O  
ATOM    144  C11 HC1     3       8.625   1.762  -2.930  1.00  0.00           C  
ATOM    145  H11 HC1     3       9.509   1.983  -3.121  1.00  0.00           H  
ATOM    146  C12 HC1     3       8.304   1.619  -1.553  1.00  0.00           C  
ATOM    147 C12a HC1     3       9.370   1.905  -0.626  1.00  0.00           C  
ATOM    148 O12a HC1     3       9.228   1.495   0.594  1.00  0.00           O  
ATOM    149 O12b HC1     3      10.392   2.481  -1.089  1.00  0.00           O  
ATOM    150  C13 HC1     3       7.004   1.282  -1.135  1.00  0.00           C  
ATOM    151 C13a HC1     3       6.070   1.025  -2.197  1.00  0.00           C  
ATOM    152 H13a HC1     3       5.261   0.633  -1.962  1.00  0.00           H  
ATOM    153  C14 HC1     3       6.562   1.147   0.283  1.00  0.00           C  
ATOM    154 H14a HC1     3       6.936   1.883   0.812  1.00  0.00           H  
ATOM    155 H14b HC1     3       6.938   0.372   0.751  1.00  0.00           H  
ATOM    156  O15 HC1     3       5.195   1.078   0.484  1.00  0.00           O  
ATOM    157  C16 HC1     3       4.605   2.033   1.312  1.00  0.00           C  
ATOM    158 C16a HC1     3       4.290   1.709   2.647  1.00  0.00           C  
ATOM    159 O16a HC1     3       4.632   0.463   3.048  1.00  0.00           O  
ATOM    160  C17 HC1     3       4.516   3.356   0.879  1.00  0.00           C  
ATOM    161  O17 HC1     3       4.818   3.643  -0.400  1.00  0.00           O  
ATOM    162 C17a HC1     3       3.892   3.610  -1.419  1.00  0.00           C  
ATOM    163 H17a HC1     3       4.306   3.420  -2.287  1.00  0.00           H  
ATOM    164 H17b HC1     3       3.206   2.927  -1.273  1.00  0.00           H  
ATOM    165  C18 HC1     3       3.985   4.422   1.730  1.00  0.00           C  
ATOM    166 C18a HC1     3       3.638   5.780   1.191  1.00  0.00           C  
ATOM    167 H18a HC1     3       4.234   6.011   0.448  1.00  0.00           H  
ATOM    168 C18b HC1     3       3.795   6.967   2.160  1.00  0.00           C  
ATOM    169 H18b HC1     3       4.196   6.689   3.009  1.00  0.00           H  
ATOM    170 H18c HC1     3       2.949   7.448   2.275  1.00  0.00           H  
ATOM    171 H18d HC1     3       4.472   7.569   1.788  1.00  0.00           H  
ATOM    172  C19 HC1     3       3.557   4.058   3.033  1.00  0.00           C  
ATOM    173  H19 HC1     3       2.964   4.610   3.487  1.00  0.00           H  
ATOM    174  C20 HC1     3       3.867   2.728   3.484  1.00  0.00           C  
ATOM    175  C1  HC1     4       3.442   2.325   4.919  1.00  0.00           C  
ATOM    176  H1  HC1     4       4.104   1.632   5.127  1.00  0.00           H  
ATOM    177  C1a HC1     4       3.764   3.288   6.075  1.00  0.00           C  
ATOM    178 H1aa HC1     4       3.390   4.134   5.755  1.00  0.00           H  
ATOM    179 H1ab HC1     4       3.183   3.181   6.856  1.00  0.00           H  
ATOM    180 H1ac HC1     4       4.727   3.396   6.223  1.00  0.00           H  
ATOM    181  C2  HC1     4       1.986   1.775   4.762  1.00  0.00           C  
ATOM    182  C3  HC1     4       0.878   2.529   5.067  1.00  0.00           C  
ATOM    183  H3  HC1     4       0.998   3.422   5.297  1.00  0.00           H  
ATOM    184  C4  HC1     4      -0.369   1.930   5.101  1.00  0.00           C  
ATOM    185  C5  HC1     4      -0.535   0.535   4.953  1.00  0.00           C  
ATOM    186  O5  HC1     4      -1.764  -0.043   4.950  1.00  0.00           O  
ATOM    187  C6  HC1     4       0.587  -0.217   4.642  1.00  0.00           C  
ATOM    188  C6a HC1     4       1.867   0.367   4.545  1.00  0.00           C  
ATOM    189  O6a HC1     4       2.939  -0.389   4.390  1.00  0.00           O  
ATOM    190  C6b HC1     4       3.571  -0.472   3.074  1.00  0.00           C  
ATOM    191 H6ba HC1     4       3.976  -1.363   3.034  1.00  0.00           H  
ATOM    192 H6bb HC1     4       2.916  -0.245   2.382  1.00  0.00           H  
ATOM    193  O7  HC1     4       0.403  -1.565   4.490  1.00  0.00           O  
ATOM    194  C8  HC1     4       0.533  -2.582   5.428  1.00  0.00           C  
ATOM    195  H8a HC1     4       0.584  -2.086   6.272  1.00  0.00           H  
ATOM    196  H8b HC1     4      -0.260  -3.156   5.382  1.00  0.00           H  
ATOM    197  C9  HC1     4       1.734  -3.499   5.255  1.00  0.00           C  
ATOM    198  C10 HC1     4       2.307  -4.221   6.365  1.00  0.00           C  
ATOM    199 C10a HC1     4       1.759  -4.211   7.654  1.00  0.00           C  
ATOM    200 O10a HC1     4       0.856  -3.397   7.998  1.00  0.00           O  
ATOM    201 O10b HC1     4       2.157  -5.026   8.488  1.00  0.00           O  
ATOM    202  C11 HC1     4       3.424  -5.060   6.063  1.00  0.00           C  
ATOM    203  H11 HC1     4       3.793  -5.572   6.746  1.00  0.00           H  
ATOM    204  C12 HC1     4       3.927  -5.178   4.697  1.00  0.00           C  
ATOM    205 C12a HC1     4       5.051  -6.081   4.548  1.00  0.00           C  
ATOM    206 O12a HC1     4       5.521  -6.302   3.392  1.00  0.00           O  
ATOM    207 O12b HC1     4       5.596  -6.737   5.476  1.00  0.00           O  
ATOM    208  C13 HC1     4       3.326  -4.438   3.644  1.00  0.00           C  
ATOM    209 C13a HC1     4       2.285  -3.579   3.954  1.00  0.00           C  
ATOM    210 H13a HC1     4       1.894  -3.015   3.327  1.00  0.00           H  
ATOM    211  C14 HC1     4       3.893  -4.422   2.258  1.00  0.00           C  
ATOM    212 H14a HC1     4       3.842  -5.317   1.862  1.00  0.00           H  
ATOM    213 H14b HC1     4       4.796  -4.046   2.318  1.00  0.00           H  
ATOM    214  O15 HC1     4       3.078  -3.592   1.377  1.00  0.00           O  
ATOM    215  C16 HC1     4       2.561  -4.211   0.272  1.00  0.00           C  
ATOM    216 C16a HC1     4       1.364  -4.807   0.321  1.00  0.00           C  
ATOM    217 O16a HC1     4       0.883  -4.981   1.567  1.00  0.00           O  
ATOM    218  C17 HC1     4       3.158  -3.876  -1.035  1.00  0.00           C  
ATOM    219  O17 HC1     4       4.415  -3.278  -1.064  1.00  0.00           O  
ATOM    220 C17a HC1     4       4.567  -1.915  -1.493  1.00  0.00           C  
ATOM    221 H17a HC1     4       3.818  -1.369  -1.174  1.00  0.00           H  
ATOM    222 H17b HC1     4       5.392  -1.558  -1.102  1.00  0.00           H  
ATOM    223  C18 HC1     4       2.496  -4.315  -2.140  1.00  0.00           C  
ATOM    224 C18a HC1     4       3.183  -4.266  -3.590  1.00  0.00           C  
ATOM    225 H18a HC1     4       4.145  -4.341  -3.415  1.00  0.00           H  
ATOM    226 C18b HC1     4       2.981  -5.462  -4.571  1.00  0.00           C  
ATOM    227 H18b HC1     4       2.063  -5.592  -4.885  1.00  0.00           H  
ATOM    228 H18c HC1     4       3.093  -6.333  -4.138  1.00  0.00           H  
ATOM    229 H18d HC1     4       3.639  -5.437  -5.298  1.00  0.00           H  
ATOM    230  C19 HC1     4       1.238  -4.937  -2.064  1.00  0.00           C  
ATOM    231  H19 HC1     4       0.865  -5.236  -2.862  1.00  0.00           H  
ATOM    232  C20 HC1     4       0.622  -5.242  -0.834  1.00  0.00           C  
ATOM    233  C1  EAT     5      -0.025  -0.893  -1.244  1.00  0.00           C  
ATOM    234  H1  EAT     5      -0.479  -1.744  -1.419  1.00  0.00           H  
ATOM    235  H2  EAT     5       0.916  -1.168  -1.224  1.00  0.00           H  
ATOM    236  H3  EAT     5      -0.140  -0.288  -2.006  1.00  0.00           H  
ATOM    237  C2  EAT     5      -0.436  -0.301   0.015  1.00  0.00           C  
ATOM    238  O2  EAT     5      -0.235  -0.910   1.096  1.00  0.00           O  
ATOM    239  O1  EAT     5      -0.774   0.944  -0.104  1.00  0.00           O  
ATOM    240  C3  EAT     5      -0.129   1.904   0.735  1.00  0.00           C  
ATOM    241  H31 EAT     5      -0.423   2.825   0.571  1.00  0.00           H  
ATOM    242  H32 EAT     5      -0.445   1.700   1.639  1.00  0.00           H  
ATOM    243  C4  EAT     5       1.370   1.854   0.636  1.00  0.00           C  
ATOM    244  H41 EAT     5       1.868   1.246   1.223  1.00  0.00           H  
ATOM    245  H42 EAT     5       1.718   2.755   0.794  1.00  0.00           H  
ATOM    246  H43 EAT     5       1.734   1.554  -0.224  1.00  0.00           H  
END
