# Supplementary material for: How the water-soluble hemicarcerand incarcerates guests at room temperature decoded with modular simulations
Source: Commun Chem. 2021 Mar 1;4:26. doi: 10.1038/s42004-021-00469-3 (PMC9814894; doi:10.1038/s42004-021-00469-3)
Supplement: Supplementary file 5 — Supplementary Data 3 [file 42004_2021_469_MOESM5_ESM.bz2 › DataS3/298K/avg.c0xyp298.pdb]

ATOM      1  C1  HC1     1      -0.726  -6.093  -0.881  1.00  0.00           C  
ATOM      2  H1  HC1     1      -0.810  -6.485   0.005  1.00  0.00           H  
ATOM      3  C1a HC1     1      -0.918  -7.280  -1.836  1.00  0.00           C  
ATOM      4 H1aa HC1     1      -0.960  -7.549  -2.037  1.00  0.00           H  
ATOM      5 H1ab HC1     1      -0.967  -7.548  -2.044  1.00  0.00           H  
ATOM      6 H1ac HC1     1      -0.958  -7.546  -2.046  1.00  0.00           H  
ATOM      7  C2  HC1     1      -1.779  -4.991  -0.963  1.00  0.00           C  
ATOM      8  C3  HC1     1      -2.300  -4.610  -2.207  1.00  0.00           C  
ATOM      9  H3  HC1     1      -1.995  -5.025  -2.971  1.00  0.00           H  
ATOM     10  C4  HC1     1      -3.259  -3.594  -2.316  1.00  0.00           C  
ATOM     11  C5  HC1     1      -3.666  -2.912  -1.150  1.00  0.00           C  
ATOM     12  O5  HC1     1      -4.569  -1.898  -1.224  1.00  0.00           O  
ATOM     13  C6  HC1     1      -3.140  -3.267   0.102  1.00  0.00           C  
ATOM     14  C6a HC1     1      -2.201  -4.304   0.195  1.00  0.00           C  
ATOM     15  O6a HC1     1      -1.695  -4.623   1.417  1.00  0.00           O  
ATOM     16  C6b HC1     1      -0.440  -4.161   1.837  1.00  0.00           C  
ATOM     17 H6ba HC1     1      -0.282  -3.285   1.478  1.00  0.00           H  
ATOM     18 H6bb HC1     1      -0.443  -4.093   2.794  1.00  0.00           H  
ATOM     19  O7  HC1     1      -3.522  -2.599   1.223  1.00  0.00           O  
ATOM     20  C8  HC1     1      -4.637  -2.914   1.948  1.00  0.00           C  
ATOM     21  H8a HC1     1      -5.032  -3.637   1.521  1.00  0.00           H  
ATOM     22  H8b HC1     1      -4.340  -3.217   2.759  1.00  0.00           H  
ATOM     23  C9  HC1     1      -5.605  -1.787   2.139  1.00  0.00           C  
ATOM     24  C10 HC1     1      -6.857  -1.980   2.593  1.00  0.00           C  
ATOM     25 C10a HC1     1      -7.356  -3.240   2.961  1.00  0.00           C  
ATOM     26 O10a HC1     1      -6.721  -4.270   2.935  1.00  0.00           O  
ATOM     27 O10b HC1     1      -8.465  -3.303   3.329  1.00  0.00           O  
ATOM     28  C11 HC1     1      -7.658  -0.846   2.689  1.00  0.00           C  
ATOM     29  H11 HC1     1      -8.477  -0.966   2.975  1.00  0.00           H  
ATOM     30  C12 HC1     1      -7.285   0.458   2.375  1.00  0.00           C  
ATOM     31 C12a HC1     1      -8.201   1.512   2.500  1.00  0.00           C  
ATOM     32 O12a HC1     1      -7.969   2.668   2.223  1.00  0.00           O  
ATOM     33 O12b HC1     1      -9.276   1.262   2.892  1.00  0.00           O  
ATOM     34  C13 HC1     1      -6.017   0.628   1.956  1.00  0.00           C  
ATOM     35 C13a HC1     1      -5.223  -0.494   1.843  1.00  0.00           C  
ATOM     36 H13a HC1     1      -4.403  -0.375   1.558  1.00  0.00           H  
ATOM     37  C14 HC1     1      -5.457   1.977   1.617  1.00  0.00           C  
ATOM     38 H14a HC1     1      -5.678   2.610   2.259  1.00  0.00           H  
ATOM     39 H14b HC1     1      -5.801   2.274   0.822  1.00  0.00           H  
ATOM     40  O15 HC1     1      -4.096   2.017   1.485  1.00  0.00           O  
ATOM     41  C16 HC1     1      -3.296   2.855   2.198  1.00  0.00           C  
ATOM     42 C16a HC1     1      -2.905   4.082   1.645  1.00  0.00           C  
ATOM     43 O16a HC1     1      -3.345   4.410   0.401  1.00  0.00           O  
ATOM     44  C17 HC1     1      -2.845   2.488   3.476  1.00  0.00           C  
ATOM     45  O17 HC1     1      -3.226   1.289   3.992  1.00  0.00           O  
ATOM     46 C17a HC1     1      -2.385   0.167   3.968  1.00  0.00           C  
ATOM     47 H17a HC1     1      -1.848   0.184   3.172  1.00  0.00           H  
ATOM     48 H17b HC1     1      -2.929  -0.622   3.940  1.00  0.00           H  
ATOM     49  C18 HC1     1      -2.000   3.347   4.209  1.00  0.00           C  
ATOM     50 C18a HC1     1      -1.478   2.949   5.588  1.00  0.00           C  
ATOM     51 H18a HC1     1      -2.150   2.361   5.973  1.00  0.00           H  
ATOM     52 C18b HC1     1      -1.342   4.085   6.610  1.00  0.00           C  
ATOM     53 H18b HC1     1      -1.318   4.321   6.852  1.00  0.00           H  
ATOM     54 H18c HC1     1      -1.330   4.343   6.836  1.00  0.00           H  
ATOM     55 H18d HC1     1      -1.300   4.337   6.836  1.00  0.00           H  
ATOM     56  C19 HC1     1      -1.597   4.558   3.631  1.00  0.00           C  
ATOM     57  H19 HC1     1      -1.007   5.101   4.084  1.00  0.00           H  
ATOM     58  C20 HC1     1      -2.056   4.952   2.364  1.00  0.00           C  
ATOM     59  C1  HC1     2      -1.589   6.272   1.759  1.00  0.00           C  
ATOM     60  H1  HC1     2      -2.289   6.552   1.145  1.00  0.00           H  
ATOM     61  C1a HC1     2      -1.451   7.448   2.736  1.00  0.00           C  
ATOM     62 H1aa HC1     2      -1.425   7.714   2.946  1.00  0.00           H  
ATOM     63 H1ab HC1     2      -1.429   7.712   2.949  1.00  0.00           H  
ATOM     64 H1ac HC1     2      -1.424   7.711   2.952  1.00  0.00           H  
ATOM     65  C2  HC1     2      -0.365   5.968   0.899  1.00  0.00           C  
ATOM     66  C3  HC1     2       0.922   6.077   1.448  1.00  0.00           C  
ATOM     67  H3  HC1     2       1.017   6.324   2.331  1.00  0.00           H  
ATOM     68  C4  HC1     2       2.066   5.801   0.687  1.00  0.00           C  
ATOM     69  C5  HC1     2       1.911   5.355  -0.644  1.00  0.00           C  
ATOM     70  O5  HC1     2       2.995   5.048  -1.404  1.00  0.00           O  
ATOM     71  C6  HC1     2       0.631   5.214  -1.199  1.00  0.00           C  
ATOM     72  C6a HC1     2      -0.503   5.518  -0.431  1.00  0.00           C  
ATOM     73  O6a HC1     2      -1.737   5.370  -0.985  1.00  0.00           O  
ATOM     74  C6b HC1     2      -2.537   4.246  -0.733  1.00  0.00           C  
ATOM     75 H6ba HC1     2      -3.104   4.100  -1.494  1.00  0.00           H  
ATOM     76 H6bb HC1     2      -1.982   3.470  -0.625  1.00  0.00           H  
ATOM     77  O7  HC1     2       0.494   4.760  -2.473  1.00  0.00           O  
ATOM     78  C8  HC1     2       0.371   5.545  -3.557  1.00  0.00           C  
ATOM     79  H8a HC1     2       0.403   6.403  -3.247  1.00  0.00           H  
ATOM     80  H8b HC1     2       1.117   5.419  -4.040  1.00  0.00           H  
ATOM     81  C9  HC1     2      -0.842   5.291  -4.399  1.00  0.00           C  
ATOM     82  C10 HC1     2      -1.254   6.151  -5.341  1.00  0.00           C  
ATOM     83 C10a HC1     2      -0.571   7.335  -5.648  1.00  0.00           C  
ATOM     84 O10a HC1     2       0.460   7.695  -5.129  1.00  0.00           O  
ATOM     85 O10b HC1     2      -1.022   8.027  -6.473  1.00  0.00           O  
ATOM     86  C11 HC1     2      -2.418   5.807  -6.020  1.00  0.00           C  
ATOM     87  H11 HC1     2      -2.700   6.368  -6.626  1.00  0.00           H  
ATOM     88  C12 HC1     2      -3.179   4.658  -5.827  1.00  0.00           C  
ATOM     89 C12a HC1     2      -4.349   4.443  -6.568  1.00  0.00           C  
ATOM     90 O12a HC1     2      -5.083   3.492  -6.441  1.00  0.00           O  
ATOM     91 O12b HC1     2      -4.647   5.244  -7.362  1.00  0.00           O  
ATOM     92  C13 HC1     2      -2.723   3.795  -4.905  1.00  0.00           C  
ATOM     93 C13a HC1     2      -1.578   4.139  -4.216  1.00  0.00           C  
ATOM     94 H13a HC1     2      -1.295   3.578  -3.610  1.00  0.00           H  
ATOM     95  C14 HC1     2      -3.411   2.498  -4.614  1.00  0.00           C  
ATOM     96 H14a HC1     2      -3.651   2.056  -5.392  1.00  0.00           H  
ATOM     97 H14b HC1     2      -4.180   2.644  -4.145  1.00  0.00           H  
ATOM     98  O15 HC1     2      -2.679   1.613  -3.879  1.00  0.00           O  
ATOM     99  C16 HC1     2      -2.417   0.338  -4.273  1.00  0.00           C  
ATOM    100 C16a HC1     2      -1.323   0.067  -5.108  1.00  0.00           C  
ATOM    101 O16a HC1     2      -0.546   1.096  -5.533  1.00  0.00           O  
ATOM    102  C17 HC1     2      -3.229  -0.712  -3.823  1.00  0.00           C  
ATOM    103  O17 HC1     2      -4.278  -0.426  -3.008  1.00  0.00           O  
ATOM    104 C17a HC1     2      -4.202  -0.602  -1.619  1.00  0.00           C  
ATOM    105 H17a HC1     2      -3.312  -0.414  -1.316  1.00  0.00           H  
ATOM    106 H17b HC1     2      -4.796   0.022  -1.198  1.00  0.00           H  
ATOM    107  C18 HC1     2      -2.951  -2.043  -4.199  1.00  0.00           C  
ATOM    108 C18a HC1     2      -3.803  -3.200  -3.687  1.00  0.00           C  
ATOM    109 H18a HC1     2      -4.690  -2.836  -3.531  1.00  0.00           H  
ATOM    110 C18b HC1     2      -4.036  -4.352  -4.674  1.00  0.00           C  
ATOM    111 H18b HC1     2      -4.095  -4.612  -4.887  1.00  0.00           H  
ATOM    112 H18c HC1     2      -4.087  -4.605  -4.896  1.00  0.00           H  
ATOM    113 H18d HC1     2      -4.101  -4.602  -4.896  1.00  0.00           H  
ATOM    114  C19 HC1     2      -1.839  -2.299  -5.013  1.00  0.00           C  
ATOM    115  H19 HC1     2      -1.627  -3.169  -5.227  1.00  0.00           H  
ATOM    116  C20 HC1     2      -1.034  -1.258  -5.495  1.00  0.00           C  
ATOM    117  C1  HC1     3       0.172  -1.574  -6.376  1.00  0.00           C  
ATOM    118  H1  HC1     3       0.322  -0.786  -6.925  1.00  0.00           H  
ATOM    119  C1a HC1     3      -0.012  -2.710  -7.390  1.00  0.00           C  
ATOM    120 H1aa HC1     3      -0.060  -2.957  -7.616  1.00  0.00           H  
ATOM    121 H1ab HC1     3      -0.050  -2.953  -7.629  1.00  0.00           H  
ATOM    122 H1ac HC1     3      -0.047  -2.963  -7.618  1.00  0.00           H  
ATOM    123  C2  HC1     3       1.385  -1.689  -5.456  1.00  0.00           C  
ATOM    124  C3  HC1     3       1.763  -2.939  -4.948  1.00  0.00           C  
ATOM    125  H3  HC1     3       1.269  -3.685  -5.169  1.00  0.00           H  
ATOM    126  C4  HC1     3       2.868  -3.078  -4.095  1.00  0.00           C  
ATOM    127  C5  HC1     3       3.574  -1.923  -3.700  1.00  0.00           C  
ATOM    128  O5  HC1     3       4.629  -2.016  -2.845  1.00  0.00           O  
ATOM    129  C6  HC1     3       3.194  -0.660  -4.182  1.00  0.00           C  
ATOM    130  C6a HC1     3       2.106  -0.544  -5.056  1.00  0.00           C  
ATOM    131  O6a HC1     3       1.749   0.692  -5.500  1.00  0.00           O  
ATOM    132  C6b HC1     3       0.682   1.400  -4.928  1.00  0.00           C  
ATOM    133 H6ba HC1     3       0.636   1.210  -3.990  1.00  0.00           H  
ATOM    134 H6bb HC1     3       0.848   2.339  -5.033  1.00  0.00           H  
ATOM    135  O7  HC1     3       3.868   0.452  -3.789  1.00  0.00           O  
ATOM    136  C8  HC1     3       4.926   0.960  -4.294  1.00  0.00           C  
ATOM    137  H8a HC1     3       5.105   0.451  -4.972  1.00  0.00           H  
ATOM    138  H8b HC1     3       4.667   1.698  -4.631  1.00  0.00           H  
ATOM    139  C9  HC1     3       6.088   1.148  -3.369  1.00  0.00           C  
ATOM    140  C10 HC1     3       7.337   1.356  -3.817  1.00  0.00           C  
ATOM    141 C10a HC1     3       7.656   1.460  -5.178  1.00  0.00           C  
ATOM    142 O10a HC1     3       6.856   1.411  -6.081  1.00  0.00           O  
ATOM    143 O10b HC1     3       8.777   1.618  -5.468  1.00  0.00           O  
ATOM    144  C11 HC1     3       8.327   1.468  -2.849  1.00  0.00           C  
ATOM    145  H11 HC1     3       9.145   1.591  -3.132  1.00  0.00           H  
ATOM    146  C12 HC1     3       8.143   1.406  -1.472  1.00  0.00           C  
ATOM    147 C12a HC1     3       9.235   1.511  -0.602  1.00  0.00           C  
ATOM    148 O12a HC1     3       9.170   1.433   0.601  1.00  0.00           O  
ATOM    149 O12b HC1     3      10.291   1.679  -1.070  1.00  0.00           O  
ATOM    150  C13 HC1     3       6.879   1.236  -1.049  1.00  0.00           C  
ATOM    151 C13a HC1     3       5.895   1.105  -2.005  1.00  0.00           C  
ATOM    152 H13a HC1     3       5.077   0.982  -1.720  1.00  0.00           H  
ATOM    153  C14 HC1     3       6.519   1.194   0.403  1.00  0.00           C  
ATOM    154 H14a HC1     3       6.939   1.789   0.879  1.00  0.00           H  
ATOM    155 H14b HC1     3       6.717   0.442   0.756  1.00  0.00           H  
ATOM    156  O15 HC1     3       5.284   1.370   0.691  1.00  0.00           O  
ATOM    157  C16 HC1     3       4.737   2.306   1.508  1.00  0.00           C  
ATOM    158 C16a HC1     3       4.475   1.993   2.850  1.00  0.00           C  
ATOM    159 O16a HC1     3       4.783   0.751   3.307  1.00  0.00           O  
ATOM    160  C17 HC1     3       4.414   3.578   1.010  1.00  0.00           C  
ATOM    161  O17 HC1     3       4.667   3.861  -0.297  1.00  0.00           O  
ATOM    162 C17a HC1     3       3.662   3.821  -1.275  1.00  0.00           C  
ATOM    163 H17a HC1     3       4.066   3.605  -2.118  1.00  0.00           H  
ATOM    164 H17b HC1     3       3.031   3.131  -1.064  1.00  0.00           H  
ATOM    165  C18 HC1     3       3.831   4.547   1.853  1.00  0.00           C  
ATOM    166 C18a HC1     3       3.451   5.926   1.319  1.00  0.00           C  
ATOM    167 H18a HC1     3       4.065   6.113   0.589  1.00  0.00           H  
ATOM    168 C18b HC1     3       3.646   7.101   2.287  1.00  0.00           C  
ATOM    169 H18b HC1     3       3.699   7.373   2.484  1.00  0.00           H  
ATOM    170 H18c HC1     3       3.705   7.354   2.506  1.00  0.00           H  
ATOM    171 H18d HC1     3       3.677   7.364   2.502  1.00  0.00           H  
ATOM    172  C19 HC1     3       3.550   4.208   3.185  1.00  0.00           C  
ATOM    173  H19 HC1     3       3.125   4.819   3.726  1.00  0.00           H  
ATOM    174  C20 HC1     3       3.887   2.950   3.703  1.00  0.00           C  
ATOM    175  C1  HC1     4       3.559   2.611   5.155  1.00  0.00           C  
ATOM    176  H1  HC1     4       4.202   1.936   5.428  1.00  0.00           H  
ATOM    177  C1a HC1     4       3.751   3.746   6.170  1.00  0.00           C  
ATOM    178 H1aa HC1     4       3.800   3.995   6.399  1.00  0.00           H  
ATOM    179 H1ab HC1     4       3.797   3.997   6.396  1.00  0.00           H  
ATOM    180 H1ac HC1     4       3.796   3.992   6.398  1.00  0.00           H  
ATOM    181  C2  HC1     4       2.194   1.928   5.163  1.00  0.00           C  
ATOM    182  C3  HC1     4       1.033   2.688   5.364  1.00  0.00           C  
ATOM    183  H3  HC1     4       1.105   3.598   5.477  1.00  0.00           H  
ATOM    184  C4  HC1     4      -0.234   2.091   5.374  1.00  0.00           C  
ATOM    185  C5  HC1     4      -0.340   0.706   5.127  1.00  0.00           C  
ATOM    186  O5  HC1     4      -1.554   0.096   5.094  1.00  0.00           O  
ATOM    187  C6  HC1     4       0.810  -0.064   4.897  1.00  0.00           C  
ATOM    188  C6a HC1     4       2.073   0.544   4.916  1.00  0.00           C  
ATOM    189  O6a HC1     4       3.177  -0.216   4.690  1.00  0.00           O  
ATOM    190  C6b HC1     4       3.811  -0.250   3.440  1.00  0.00           C  
ATOM    191 H6ba HC1     4       4.236  -1.103   3.338  1.00  0.00           H  
ATOM    192 H6bb HC1     4       3.158  -0.159   2.745  1.00  0.00           H  
ATOM    193  O7  HC1     4       0.694  -1.393   4.636  1.00  0.00           O  
ATOM    194  C8  HC1     4       0.810  -2.367   5.585  1.00  0.00           C  
ATOM    195  H8a HC1     4       0.985  -1.933   6.386  1.00  0.00           H  
ATOM    196  H8b HC1     4      -0.018  -2.745   5.666  1.00  0.00           H  
ATOM    197  C9  HC1     4       1.834  -3.418   5.287  1.00  0.00           C  
ATOM    198  C10 HC1     4       2.269  -4.279   6.219  1.00  0.00           C  
ATOM    199 C10a HC1     4       1.783  -4.296   7.533  1.00  0.00           C  
ATOM    200 O10a HC1     4       0.915  -3.573   7.961  1.00  0.00           O  
ATOM    201 O10b HC1     4       2.240  -5.072   8.271  1.00  0.00           O  
ATOM    202  C11 HC1     4       3.247  -5.178   5.811  1.00  0.00           C  
ATOM    203  H11 HC1     4       3.544  -5.735   6.414  1.00  0.00           H  
ATOM    204  C12 HC1     4       3.800  -5.279   4.539  1.00  0.00           C  
ATOM    205 C12a HC1     4       4.799  -6.225   4.267  1.00  0.00           C  
ATOM    206 O12a HC1     4       5.355  -6.360   3.201  1.00  0.00           O  
ATOM    207 O12b HC1     4       5.130  -6.933   5.133  1.00  0.00           O  
ATOM    208  C13 HC1     4       3.322  -4.431   3.618  1.00  0.00           C  
ATOM    209 C13a HC1     4       2.365  -3.524   4.019  1.00  0.00           C  
ATOM    210 H13a HC1     4       2.068  -2.967   3.417  1.00  0.00           H  
ATOM    211  C14 HC1     4       3.793  -4.447   2.197  1.00  0.00           C  
ATOM    212 H14a HC1     4       3.839  -5.301   1.858  1.00  0.00           H  
ATOM    213 H14b HC1     4       4.629  -4.100   2.137  1.00  0.00           H  
ATOM    214  O15 HC1     4       3.029  -3.738   1.329  1.00  0.00           O  
ATOM    215  C16 HC1     4       2.475  -4.254   0.200  1.00  0.00           C  
ATOM    216 C16a HC1     4       1.231  -4.903   0.256  1.00  0.00           C  
ATOM    217 O16a HC1     4       0.601  -5.022   1.455  1.00  0.00           O  
ATOM    218  C17 HC1     4       3.140  -4.120  -1.027  1.00  0.00           C  
ATOM    219  O17 HC1     4       4.340  -3.483  -1.057  1.00  0.00           O  
ATOM    220 C17a HC1     4       4.454  -2.144  -1.458  1.00  0.00           C  
ATOM    221 H17a HC1     4       3.673  -1.658  -1.184  1.00  0.00           H  
ATOM    222 H17b HC1     4       5.212  -1.755  -1.016  1.00  0.00           H  
ATOM    223  C18 HC1     4       2.561  -4.628  -2.210  1.00  0.00           C  
ATOM    224 C18a HC1     4       3.253  -4.456  -3.560  1.00  0.00           C  
ATOM    225 H18a HC1     4       4.206  -4.419  -3.372  1.00  0.00           H  
ATOM    226 C18b HC1     4       3.107  -5.624  -4.545  1.00  0.00           C  
ATOM    227 H18b HC1     4       3.091  -5.883  -4.765  1.00  0.00           H  
ATOM    228 H18c HC1     4       3.077  -5.880  -4.769  1.00  0.00           H  
ATOM    229 H18d HC1     4       3.079  -5.888  -4.757  1.00  0.00           H  
ATOM    230  C19 HC1     4       1.306  -5.249  -2.142  1.00  0.00           C  
ATOM    231  H19 HC1     4       0.904  -5.540  -2.918  1.00  0.00           H  
ATOM    232  C20 HC1     4       0.642  -5.418  -0.919  1.00  0.00           C  
ATOM    233  C1  XYP     5       0.054  -1.861  -1.969  1.00  0.00           C  
ATOM    234  H1a XYP     5       0.003  -2.102  -2.182  1.00  0.00           H  
ATOM    235  H1b XYP     5       0.025  -2.101  -2.187  1.00  0.00           H  
ATOM    236  H1c XYP     5       0.019  -2.117  -2.172  1.00  0.00           H  
ATOM    237  C2  XYP     5       0.225  -0.738  -1.003  1.00  0.00           C  
ATOM    238  C3  XYP     5       0.304  -0.214  -0.548  1.00  0.00           C  
ATOM    239  H3  XYP     5       0.250  -0.562  -0.843  1.00  0.00           H  
ATOM    240  C4  XYP     5       0.465   0.835   0.355  1.00  0.00           C  
ATOM    241  H4  XYP     5       0.517   1.179   0.655  1.00  0.00           H  
ATOM    242  C5  XYP     5       0.548   1.363   0.806  1.00  0.00           C  
ATOM    243  C6  XYP     5       0.719   2.486   1.773  1.00  0.00           C  
ATOM    244  H6a XYP     5       0.763   2.725   1.991  1.00  0.00           H  
ATOM    245  H6b XYP     5       0.761   2.738   1.974  1.00  0.00           H  
ATOM    246  H6c XYP     5       0.744   2.732   1.985  1.00  0.00           H  
ATOM    247  C7  XYP     5       0.471   0.840   0.351  1.00  0.00           C  
ATOM    248  H7  XYP     5       0.525   1.186   0.646  1.00  0.00           H  
ATOM    249  C8  XYP     5       0.309  -0.209  -0.554  1.00  0.00           C  
ATOM    250  H8  XYP     5       0.258  -0.554  -0.853  1.00  0.00           H  
END
