# Supplementary material for: How the water-soluble hemicarcerand incarcerates guests at room temperature decoded with modular simulations
Source: Commun Chem. 2021 Mar 1;4:26. doi: 10.1038/s42004-021-00469-3 (PMC9814894; doi:10.1038/s42004-021-00469-3)
Supplement: Supplementary file 5 — Supplementary Data 3 [file 42004_2021_469_MOESM5_ESM.bz2 › DataS3/298K/rep.c0dio298.pdb]

ATOM      1  C1  HC1     1      -2.824  -5.016  -1.362  1.00  0.00           C  
ATOM      2  H1  HC1     1      -3.368  -5.249  -0.582  1.00  0.00           H  
ATOM      3  C1a HC1     1      -3.028  -6.057  -2.397  1.00  0.00           C  
ATOM      4 H1aa HC1     1      -2.310  -6.110  -3.062  1.00  0.00           H  
ATOM      5 H1ab HC1     1      -3.166  -6.920  -1.954  1.00  0.00           H  
ATOM      6 H1ac HC1     1      -3.897  -5.831  -2.791  1.00  0.00           H  
ATOM      7  C2  HC1     1      -3.159  -3.620  -1.844  1.00  0.00           C  
ATOM      8  C3  HC1     1      -2.944  -3.336  -3.192  1.00  0.00           C  
ATOM      9  H3  HC1     1      -2.524  -3.979  -3.717  1.00  0.00           H  
ATOM     10  C4  HC1     1      -3.227  -2.096  -3.746  1.00  0.00           C  
ATOM     11  C5  HC1     1      -3.780  -1.125  -2.886  1.00  0.00           C  
ATOM     12  O5  HC1     1      -4.126   0.172  -3.265  1.00  0.00           O  
ATOM     13  C6  HC1     1      -4.057  -1.409  -1.541  1.00  0.00           C  
ATOM     14  C6a HC1     1      -3.725  -2.662  -1.019  1.00  0.00           C  
ATOM     15  O6a HC1     1      -4.056  -2.833   0.245  1.00  0.00           O  
ATOM     16  C6b HC1     1      -3.011  -2.832   1.238  1.00  0.00           C  
ATOM     17 H6ba HC1     1      -2.469  -2.051   1.005  1.00  0.00           H  
ATOM     18 H6bb HC1     1      -3.424  -2.619   2.100  1.00  0.00           H  
ATOM     19  O7  HC1     1      -4.622  -0.503  -0.699  1.00  0.00           O  
ATOM     20  C8  HC1     1      -6.053  -0.427  -0.502  1.00  0.00           C  
ATOM     21  H8a HC1     1      -6.375   0.372  -0.968  1.00  0.00           H  
ATOM     22  H8b HC1     1      -6.449  -1.201  -0.957  1.00  0.00           H  
ATOM     23  C9  HC1     1      -6.479  -0.635   0.974  1.00  0.00           C  
ATOM     24  C10 HC1     1      -7.772  -1.044   1.416  1.00  0.00           C  
ATOM     25 C10a HC1     1      -8.831  -1.351   0.533  1.00  0.00           C  
ATOM     26 O10a HC1     1      -8.673  -1.131  -0.739  1.00  0.00           O  
ATOM     27 O10b HC1     1      -9.955  -1.759   0.945  1.00  0.00           O  
ATOM     28  C11 HC1     1      -8.031  -1.171   2.777  1.00  0.00           C  
ATOM     29  H11 HC1     1      -8.888  -1.434   3.026  1.00  0.00           H  
ATOM     30  C12 HC1     1      -7.028  -0.945   3.765  1.00  0.00           C  
ATOM     31 C12a HC1     1      -7.426  -0.986   5.141  1.00  0.00           C  
ATOM     32 O12a HC1     1      -6.596  -0.875   6.069  1.00  0.00           O  
ATOM     33 O12b HC1     1      -8.594  -1.311   5.358  1.00  0.00           O  
ATOM     34  C13 HC1     1      -5.692  -0.583   3.321  1.00  0.00           C  
ATOM     35 C13a HC1     1      -5.509  -0.352   1.946  1.00  0.00           C  
ATOM     36 H13a HC1     1      -4.693   0.041   1.731  1.00  0.00           H  
ATOM     37  C14 HC1     1      -4.514  -0.395   4.250  1.00  0.00           C  
ATOM     38 H14a HC1     1      -4.275  -1.235   4.696  1.00  0.00           H  
ATOM     39 H14b HC1     1      -4.628   0.348   4.880  1.00  0.00           H  
ATOM     40  O15 HC1     1      -3.314  -0.162   3.581  1.00  0.00           O  
ATOM     41  C16 HC1     1      -2.479   0.926   3.850  1.00  0.00           C  
ATOM     42 C16a HC1     1      -2.808   2.210   3.304  1.00  0.00           C  
ATOM     43 O16a HC1     1      -3.975   2.326   2.580  1.00  0.00           O  
ATOM     44  C17 HC1     1      -1.320   0.780   4.614  1.00  0.00           C  
ATOM     45  O17 HC1     1      -0.938  -0.421   5.101  1.00  0.00           O  
ATOM     46 C17a HC1     1       0.199  -1.084   4.569  1.00  0.00           C  
ATOM     47 H17a HC1     1       0.300  -0.702   3.673  1.00  0.00           H  
ATOM     48 H17b HC1     1       0.047  -2.051   4.519  1.00  0.00           H  
ATOM     49  C18 HC1     1      -0.642   1.944   5.035  1.00  0.00           C  
ATOM     50 C18a HC1     1       0.527   1.810   5.950  1.00  0.00           C  
ATOM     51 H18a HC1     1       0.471   0.998   6.497  1.00  0.00           H  
ATOM     52 C18b HC1     1       0.735   3.002   6.927  1.00  0.00           C  
ATOM     53 H18b HC1     1       1.121   2.734   7.788  1.00  0.00           H  
ATOM     54 H18c HC1     1      -0.194   3.251   7.117  1.00  0.00           H  
ATOM     55 H18d HC1     1       1.153   3.796   6.532  1.00  0.00           H  
ATOM     56  C19 HC1     1      -1.020   3.177   4.586  1.00  0.00           C  
ATOM     57  H19 HC1     1      -0.557   3.939   4.853  1.00  0.00           H  
ATOM     58  C20 HC1     1      -2.129   3.360   3.722  1.00  0.00           C  
ATOM     59  C1  HC1     2      -2.525   4.753   3.215  1.00  0.00           C  
ATOM     60  H1  HC1     2      -3.494   4.748   3.068  1.00  0.00           H  
ATOM     61  C1a HC1     2      -2.285   5.841   4.321  1.00  0.00           C  
ATOM     62 H1aa HC1     2      -2.826   5.692   5.124  1.00  0.00           H  
ATOM     63 H1ab HC1     2      -1.337   5.911   4.555  1.00  0.00           H  
ATOM     64 H1ac HC1     2      -2.543   6.711   3.953  1.00  0.00           H  
ATOM     65  C2  HC1     2      -1.939   4.986   1.864  1.00  0.00           C  
ATOM     66  C3  HC1     2      -0.686   5.507   1.772  1.00  0.00           C  
ATOM     67  H3  HC1     2      -0.212   5.733   2.539  1.00  0.00           H  
ATOM     68  C4  HC1     2      -0.050   5.756   0.590  1.00  0.00           C  
ATOM     69  C5  HC1     2      -0.682   5.345  -0.621  1.00  0.00           C  
ATOM     70  O5  HC1     2      -0.043   5.419  -1.804  1.00  0.00           O  
ATOM     71  C6  HC1     2      -1.926   4.690  -0.610  1.00  0.00           C  
ATOM     72  C6a HC1     2      -2.574   4.654   0.646  1.00  0.00           C  
ATOM     73  O6a HC1     2      -3.749   3.941   0.788  1.00  0.00           O  
ATOM     74  C6b HC1     2      -3.774   2.552   1.161  1.00  0.00           C  
ATOM     75 H6ba HC1     2      -4.472   2.025   0.716  1.00  0.00           H  
ATOM     76 H6bb HC1     2      -2.908   2.189   0.877  1.00  0.00           H  
ATOM     77  O7  HC1     2      -2.665   4.277  -1.700  1.00  0.00           O  
ATOM     78  C8  HC1     2      -3.354   5.180  -2.526  1.00  0.00           C  
ATOM     79  H8a HC1     2      -4.259   4.858  -2.726  1.00  0.00           H  
ATOM     80  H8b HC1     2      -3.493   6.038  -2.075  1.00  0.00           H  
ATOM     81  C9  HC1     2      -2.693   5.238  -3.907  1.00  0.00           C  
ATOM     82  C10 HC1     2      -2.908   6.214  -4.881  1.00  0.00           C  
ATOM     83 C10a HC1     2      -3.915   7.258  -4.682  1.00  0.00           C  
ATOM     84 O10a HC1     2      -4.575   7.374  -3.586  1.00  0.00           O  
ATOM     85 O10b HC1     2      -4.091   8.162  -5.587  1.00  0.00           O  
ATOM     86  C11 HC1     2      -2.168   6.112  -6.074  1.00  0.00           C  
ATOM     87  H11 HC1     2      -2.314   6.835  -6.641  1.00  0.00           H  
ATOM     88  C12 HC1     2      -1.369   5.086  -6.419  1.00  0.00           C  
ATOM     89 C12a HC1     2      -0.812   4.994  -7.724  1.00  0.00           C  
ATOM     90 O12a HC1     2       0.038   4.160  -8.128  1.00  0.00           O  
ATOM     91 O12b HC1     2      -1.176   5.830  -8.522  1.00  0.00           O  
ATOM     92  C13 HC1     2      -1.119   4.089  -5.415  1.00  0.00           C  
ATOM     93 C13a HC1     2      -1.777   4.218  -4.214  1.00  0.00           C  
ATOM     94 H13a HC1     2      -1.618   3.527  -3.610  1.00  0.00           H  
ATOM     95  C14 HC1     2      -0.030   3.006  -5.630  1.00  0.00           C  
ATOM     96 H14a HC1     2       0.819   3.486  -5.726  1.00  0.00           H  
ATOM     97 H14b HC1     2      -0.092   2.516  -6.475  1.00  0.00           H  
ATOM     98  O15 HC1     2       0.133   2.179  -4.533  1.00  0.00           O  
ATOM     99  C16 HC1     2       0.001   0.839  -4.786  1.00  0.00           C  
ATOM    100 C16a HC1     2       1.173   0.128  -5.022  1.00  0.00           C  
ATOM    101 O16a HC1     2       2.400   0.730  -4.998  1.00  0.00           O  
ATOM    102  C17 HC1     2      -1.299   0.298  -4.871  1.00  0.00           C  
ATOM    103  O17 HC1     2      -2.410   1.069  -4.587  1.00  0.00           O  
ATOM    104 C17a HC1     2      -3.029   1.145  -3.334  1.00  0.00           C  
ATOM    105 H17a HC1     2      -2.506   0.889  -2.546  1.00  0.00           H  
ATOM    106 H17b HC1     2      -3.285   2.079  -3.186  1.00  0.00           H  
ATOM    107  C18 HC1     2      -1.372  -1.089  -5.110  1.00  0.00           C  
ATOM    108 C18a HC1     2      -2.762  -1.706  -5.204  1.00  0.00           C  
ATOM    109 H18a HC1     2      -3.319  -0.928  -5.413  1.00  0.00           H  
ATOM    110 C18b HC1     2      -3.050  -2.713  -6.318  1.00  0.00           C  
ATOM    111 H18b HC1     2      -2.777  -3.607  -6.023  1.00  0.00           H  
ATOM    112 H18c HC1     2      -2.429  -2.498  -7.045  1.00  0.00           H  
ATOM    113 H18d HC1     2      -3.998  -2.643  -6.556  1.00  0.00           H  
ATOM    114  C19 HC1     2      -0.185  -1.891  -5.414  1.00  0.00           C  
ATOM    115  H19 HC1     2      -0.198  -2.791  -5.644  1.00  0.00           H  
ATOM    116  C20 HC1     2       1.058  -1.236  -5.356  1.00  0.00           C  
ATOM    117  C1  HC1     3       2.318  -2.091  -5.646  1.00  0.00           C  
ATOM    118  H1  HC1     3       2.938  -1.460  -6.068  1.00  0.00           H  
ATOM    119  C1a HC1     3       2.187  -3.275  -6.648  1.00  0.00           C  
ATOM    120 H1aa HC1     3       1.927  -4.143  -6.277  1.00  0.00           H  
ATOM    121 H1ab HC1     3       1.456  -3.054  -7.262  1.00  0.00           H  
ATOM    122 H1ac HC1     3       3.011  -3.412  -7.162  1.00  0.00           H  
ATOM    123  C2  HC1     3       2.808  -2.543  -4.344  1.00  0.00           C  
ATOM    124  C3  HC1     3       2.323  -3.680  -3.740  1.00  0.00           C  
ATOM    125  H3  HC1     3       1.708  -4.260  -4.125  1.00  0.00           H  
ATOM    126  C4  HC1     3       2.791  -4.075  -2.424  1.00  0.00           C  
ATOM    127  C5  HC1     3       3.721  -3.290  -1.735  1.00  0.00           C  
ATOM    128  O5  HC1     3       4.120  -3.680  -0.475  1.00  0.00           O  
ATOM    129  C6  HC1     3       4.139  -2.109  -2.307  1.00  0.00           C  
ATOM    130  C6a HC1     3       3.759  -1.745  -3.644  1.00  0.00           C  
ATOM    131  O6a HC1     3       4.234  -0.629  -4.269  1.00  0.00           O  
ATOM    132  C6b HC1     3       3.441   0.518  -4.041  1.00  0.00           C  
ATOM    133 H6ba HC1     3       2.957   0.361  -3.204  1.00  0.00           H  
ATOM    134 H6bb HC1     3       3.924   1.362  -3.926  1.00  0.00           H  
ATOM    135  O7  HC1     3       4.918  -1.293  -1.640  1.00  0.00           O  
ATOM    136  C8  HC1     3       6.315  -1.316  -1.632  1.00  0.00           C  
ATOM    137  H8a HC1     3       6.573  -1.585  -0.727  1.00  0.00           H  
ATOM    138  H8b HC1     3       6.484  -2.028  -2.285  1.00  0.00           H  
ATOM    139  C9  HC1     3       6.891   0.026  -2.036  1.00  0.00           C  
ATOM    140  C10 HC1     3       8.248   0.237  -2.329  1.00  0.00           C  
ATOM    141 C10a HC1     3       9.182  -0.819  -2.446  1.00  0.00           C  
ATOM    142 O10a HC1     3       8.896  -1.989  -2.259  1.00  0.00           O  
ATOM    143 O10b HC1     3      10.372  -0.573  -2.739  1.00  0.00           O  
ATOM    144  C11 HC1     3       8.655   1.545  -2.748  1.00  0.00           C  
ATOM    145  H11 HC1     3       9.558   1.682  -2.925  1.00  0.00           H  
ATOM    146  C12 HC1     3       7.800   2.624  -2.774  1.00  0.00           C  
ATOM    147 C12a HC1     3       8.388   3.903  -3.072  1.00  0.00           C  
ATOM    148 O12a HC1     3       7.632   4.874  -3.175  1.00  0.00           O  
ATOM    149 O12b HC1     3       9.623   4.042  -3.046  1.00  0.00           O  
ATOM    150  C13 HC1     3       6.406   2.439  -2.471  1.00  0.00           C  
ATOM    151 C13a HC1     3       6.017   1.148  -2.038  1.00  0.00           C  
ATOM    152 H13a HC1     3       5.128   1.042  -1.787  1.00  0.00           H  
ATOM    153  C14 HC1     3       5.349   3.552  -2.399  1.00  0.00           C  
ATOM    154 H14a HC1     3       5.154   3.822  -3.321  1.00  0.00           H  
ATOM    155 H14b HC1     3       5.702   4.322  -1.906  1.00  0.00           H  
ATOM    156  O15 HC1     3       4.199   3.177  -1.795  1.00  0.00           O  
ATOM    157  C16 HC1     3       3.830   3.738  -0.630  1.00  0.00           C  
ATOM    158 C16a HC1     3       4.450   3.365   0.608  1.00  0.00           C  
ATOM    159 O16a HC1     3       5.367   2.326   0.744  1.00  0.00           O  
ATOM    160  C17 HC1     3       2.815   4.672  -0.628  1.00  0.00           C  
ATOM    161  O17 HC1     3       2.242   5.049  -1.808  1.00  0.00           O  
ATOM    162 C17a HC1     3       1.017   4.509  -2.176  1.00  0.00           C  
ATOM    163 H17a HC1     3       0.966   4.287  -3.130  1.00  0.00           H  
ATOM    164 H17b HC1     3       0.781   3.707  -1.665  1.00  0.00           H  
ATOM    165  C18 HC1     3       2.388   5.275   0.584  1.00  0.00           C  
ATOM    166 C18a HC1     3       1.361   6.393   0.551  1.00  0.00           C  
ATOM    167 H18a HC1     3       1.353   6.825  -0.330  1.00  0.00           H  
ATOM    168 C18b HC1     3       1.524   7.635   1.432  1.00  0.00           C  
ATOM    169 H18b HC1     3       1.660   7.404   2.374  1.00  0.00           H  
ATOM    170 H18c HC1     3       0.805   8.294   1.335  1.00  0.00           H  
ATOM    171 H18d HC1     3       2.360   8.045   1.125  1.00  0.00           H  
ATOM    172  C19 HC1     3       2.936   4.896   1.840  1.00  0.00           C  
ATOM    173  H19 HC1     3       2.602   5.243   2.636  1.00  0.00           H  
ATOM    174  C20 HC1     3       3.964   3.975   1.810  1.00  0.00           C  
ATOM    175  C1  HC1     4       4.484   3.599   3.240  1.00  0.00           C  
ATOM    176  H1  HC1     4       5.369   3.188   3.159  1.00  0.00           H  
ATOM    177  C1a HC1     4       4.703   4.713   4.266  1.00  0.00           C  
ATOM    178 H1aa HC1     4       3.965   5.357   4.273  1.00  0.00           H  
ATOM    179 H1ab HC1     4       4.778   4.383   5.185  1.00  0.00           H  
ATOM    180 H1ac HC1     4       5.430   5.326   4.029  1.00  0.00           H  
ATOM    181  C2  HC1     4       3.621   2.412   3.651  1.00  0.00           C  
ATOM    182  C3  HC1     4       2.533   2.640   4.546  1.00  0.00           C  
ATOM    183  H3  HC1     4       2.245   3.480   4.822  1.00  0.00           H  
ATOM    184  C4  HC1     4       1.778   1.514   5.030  1.00  0.00           C  
ATOM    185  C5  HC1     4       2.162   0.267   4.646  1.00  0.00           C  
ATOM    186  O5  HC1     4       1.432  -0.801   5.104  1.00  0.00           O  
ATOM    187  C6  HC1     4       3.272   0.039   3.791  1.00  0.00           C  
ATOM    188  C6a HC1     4       3.906   1.081   3.267  1.00  0.00           C  
ATOM    189  O6a HC1     4       5.026   0.868   2.499  1.00  0.00           O  
ATOM    190  C6b HC1     4       5.002   1.005   1.090  1.00  0.00           C  
ATOM    191 H6ba HC1     4       5.679   0.430   0.678  1.00  0.00           H  
ATOM    192 H6bb HC1     4       4.097   0.788   0.784  1.00  0.00           H  
ATOM    193  O7  HC1     4       3.715  -1.232   3.500  1.00  0.00           O  
ATOM    194  C8  HC1     4       4.546  -2.013   4.360  1.00  0.00           C  
ATOM    195  H8a HC1     4       5.350  -2.355   3.915  1.00  0.00           H  
ATOM    196  H8b HC1     4       4.759  -1.393   5.088  1.00  0.00           H  
ATOM    197  C9  HC1     4       3.710  -3.238   4.765  1.00  0.00           C  
ATOM    198  C10 HC1     4       4.066  -4.014   5.954  1.00  0.00           C  
ATOM    199 C10a HC1     4       5.217  -3.686   6.772  1.00  0.00           C  
ATOM    200 O10a HC1     4       5.891  -2.685   6.604  1.00  0.00           O  
ATOM    201 O10b HC1     4       5.526  -4.547   7.637  1.00  0.00           O  
ATOM    202  C11 HC1     4       3.293  -5.177   6.213  1.00  0.00           C  
ATOM    203  H11 HC1     4       3.497  -5.679   6.969  1.00  0.00           H  
ATOM    204  C12 HC1     4       2.178  -5.548   5.494  1.00  0.00           C  
ATOM    205 C12a HC1     4       1.590  -6.807   5.705  1.00  0.00           C  
ATOM    206 O12a HC1     4       0.693  -7.249   5.006  1.00  0.00           O  
ATOM    207 O12b HC1     4       1.888  -7.487   6.698  1.00  0.00           O  
ATOM    208  C13 HC1     4       1.725  -4.690   4.425  1.00  0.00           C  
ATOM    209 C13a HC1     4       2.529  -3.564   4.165  1.00  0.00           C  
ATOM    210 H13a HC1     4       2.343  -2.973   3.470  1.00  0.00           H  
ATOM    211  C14 HC1     4       0.462  -5.013   3.567  1.00  0.00           C  
ATOM    212 H14a HC1     4      -0.296  -5.228   4.151  1.00  0.00           H  
ATOM    213 H14b HC1     4       0.767  -5.767   3.019  1.00  0.00           H  
ATOM    214  O15 HC1     4       0.163  -4.057   2.572  1.00  0.00           O  
ATOM    215  C16 HC1     4       0.048  -4.367   1.214  1.00  0.00           C  
ATOM    216 C16a HC1     4      -1.270  -4.327   0.589  1.00  0.00           C  
ATOM    217 O16a HC1     4      -2.391  -4.067   1.331  1.00  0.00           O  
ATOM    218  C17 HC1     4       1.163  -4.706   0.405  1.00  0.00           C  
ATOM    219  O17 HC1     4       2.459  -4.625   0.916  1.00  0.00           O  
ATOM    220 C17a HC1     4       3.330  -3.521   0.726  1.00  0.00           C  
ATOM    221 H17a HC1     4       2.847  -2.675   0.831  1.00  0.00           H  
ATOM    222 H17b HC1     4       4.027  -3.537   1.415  1.00  0.00           H  
ATOM    223  C18 HC1     4       0.928  -5.050  -0.967  1.00  0.00           C  
ATOM    224 C18a HC1     4       2.227  -5.398  -1.834  1.00  0.00           C  
ATOM    225 H18a HC1     4       2.929  -5.761  -1.253  1.00  0.00           H  
ATOM    226 C18b HC1     4       2.032  -6.557  -2.814  1.00  0.00           C  
ATOM    227 H18b HC1     4       2.900  -6.763  -3.220  1.00  0.00           H  
ATOM    228 H18c HC1     4       1.263  -6.407  -3.403  1.00  0.00           H  
ATOM    229 H18d HC1     4       1.784  -7.330  -2.265  1.00  0.00           H  
ATOM    230  C19 HC1     4      -0.350  -5.133  -1.508  1.00  0.00           C  
ATOM    231  H19 HC1     4      -0.446  -5.197  -2.430  1.00  0.00           H  
ATOM    232  C20 HC1     4      -1.439  -4.771  -0.737  1.00  0.00           C  
ATOM    233  O1  DIO     5       1.820   0.462  -0.666  1.00  0.00           O  
ATOM    234  C2  DIO     5       0.741  -0.240  -1.249  1.00  0.00           C  
ATOM    235  H3  DIO     5       1.308  -0.872  -1.738  1.00  0.00           H  
ATOM    236  H4  DIO     5       0.168   0.316  -1.817  1.00  0.00           H  
ATOM    237  C3  DIO     5      -0.085  -0.901  -0.189  1.00  0.00           C  
ATOM    238  H5  DIO     5       0.487  -1.563   0.254  1.00  0.00           H  
ATOM    239  H6  DIO     5      -0.831  -1.351  -0.637  1.00  0.00           H  
ATOM    240  O4  DIO     5      -0.583   0.106   0.705  1.00  0.00           O  
ATOM    241  C5  DIO     5       0.408   0.864   1.335  1.00  0.00           C  
ATOM    242  H9  DIO     5      -0.006   1.662   1.726  1.00  0.00           H  
ATOM    243  H10 DIO     5       0.920   0.337   1.984  1.00  0.00           H  
ATOM    244  C6  DIO     5       1.276   1.456   0.234  1.00  0.00           C  
ATOM    245  H11 DIO     5       0.811   2.210  -0.184  1.00  0.00           H  
ATOM    246  H12 DIO     5       2.103   1.776   0.652  1.00  0.00           H  
END
