# Supplementary material for: How the water-soluble hemicarcerand incarcerates guests at room temperature decoded with modular simulations
Source: Commun Chem. 2021 Mar 1;4:26. doi: 10.1038/s42004-021-00469-3 (PMC9814894; doi:10.1038/s42004-021-00469-3)
Supplement: Supplementary file 5 — Supplementary Data 3 [file 42004_2021_469_MOESM5_ESM.bz2 › DataS3/298K/avg.c0dms298.pdb]

ATOM      1  C1  HC1     1      -0.613  -5.913  -0.732  1.00  0.00           C  
ATOM      2  H1  HC1     1      -0.681  -6.316   0.152  1.00  0.00           H  
ATOM      3  C1a HC1     1      -0.793  -7.093  -1.702  1.00  0.00           C  
ATOM      4 H1aa HC1     1      -0.833  -7.356  -1.916  1.00  0.00           H  
ATOM      5 H1ab HC1     1      -0.831  -7.363  -1.911  1.00  0.00           H  
ATOM      6 H1ac HC1     1      -0.838  -7.360  -1.911  1.00  0.00           H  
ATOM      7  C2  HC1     1      -1.683  -4.827  -0.791  1.00  0.00           C  
ATOM      8  C3  HC1     1      -2.214  -4.438  -2.029  1.00  0.00           C  
ATOM      9  H3  HC1     1      -1.901  -4.833  -2.801  1.00  0.00           H  
ATOM     10  C4  HC1     1      -3.208  -3.451  -2.118  1.00  0.00           C  
ATOM     11  C5  HC1     1      -3.637  -2.800  -0.940  1.00  0.00           C  
ATOM     12  O5  HC1     1      -4.567  -1.804  -1.005  1.00  0.00           O  
ATOM     13  C6  HC1     1      -3.104  -3.169   0.310  1.00  0.00           C  
ATOM     14  C6a HC1     1      -2.124  -4.173   0.382  1.00  0.00           C  
ATOM     15  O6a HC1     1      -1.594  -4.493   1.596  1.00  0.00           O  
ATOM     16  C6b HC1     1      -0.337  -4.010   2.000  1.00  0.00           C  
ATOM     17 H6ba HC1     1      -0.197  -3.127   1.643  1.00  0.00           H  
ATOM     18 H6bb HC1     1      -0.330  -3.940   2.962  1.00  0.00           H  
ATOM     19  O7  HC1     1      -3.531  -2.561   1.451  1.00  0.00           O  
ATOM     20  C8  HC1     1      -4.722  -2.928   2.088  1.00  0.00           C  
ATOM     21  H8a HC1     1      -5.093  -3.651   1.596  1.00  0.00           H  
ATOM     22  H8b HC1     1      -4.479  -3.261   2.940  1.00  0.00           H  
ATOM     23  C9  HC1     1      -5.724  -1.805   2.230  1.00  0.00           C  
ATOM     24  C10 HC1     1      -7.001  -2.002   2.687  1.00  0.00           C  
ATOM     25 C10a HC1     1      -7.500  -3.263   3.089  1.00  0.00           C  
ATOM     26 O10a HC1     1      -6.840  -4.290   3.083  1.00  0.00           O  
ATOM     27 O10b HC1     1      -8.631  -3.333   3.464  1.00  0.00           O  
ATOM     28  C11 HC1     1      -7.828  -0.871   2.743  1.00  0.00           C  
ATOM     29  H11 HC1     1      -8.663  -0.991   3.032  1.00  0.00           H  
ATOM     30  C12 HC1     1      -7.453   0.432   2.385  1.00  0.00           C  
ATOM     31 C12a HC1     1      -8.391   1.488   2.476  1.00  0.00           C  
ATOM     32 O12a HC1     1      -8.150   2.642   2.168  1.00  0.00           O  
ATOM     33 O12b HC1     1      -9.489   1.238   2.872  1.00  0.00           O  
ATOM     34  C13 HC1     1      -6.164   0.604   1.955  1.00  0.00           C  
ATOM     35 C13a HC1     1      -5.345  -0.515   1.887  1.00  0.00           C  
ATOM     36 H13a HC1     1      -4.510  -0.394   1.598  1.00  0.00           H  
ATOM     37  C14 HC1     1      -5.605   1.950   1.557  1.00  0.00           C  
ATOM     38 H14a HC1     1      -5.768   2.597   2.234  1.00  0.00           H  
ATOM     39 H14b HC1     1      -6.022   2.259   0.768  1.00  0.00           H  
ATOM     40  O15 HC1     1      -4.229   1.952   1.306  1.00  0.00           O  
ATOM     41  C16 HC1     1      -3.369   2.747   2.005  1.00  0.00           C  
ATOM     42 C16a HC1     1      -2.927   3.954   1.439  1.00  0.00           C  
ATOM     43 O16a HC1     1      -3.346   4.290   0.186  1.00  0.00           O  
ATOM     44  C17 HC1     1      -2.918   2.364   3.282  1.00  0.00           C  
ATOM     45  O17 HC1     1      -3.328   1.176   3.811  1.00  0.00           O  
ATOM     46 C17a HC1     1      -2.503   0.035   3.808  1.00  0.00           C  
ATOM     47 H17a HC1     1      -1.955   0.036   3.015  1.00  0.00           H  
ATOM     48 H17b HC1     1      -3.063  -0.749   3.776  1.00  0.00           H  
ATOM     49  C18 HC1     1      -2.045   3.204   4.010  1.00  0.00           C  
ATOM     50 C18a HC1     1      -1.548   2.812   5.399  1.00  0.00           C  
ATOM     51 H18a HC1     1      -2.237   2.241   5.785  1.00  0.00           H  
ATOM     52 C18b HC1     1      -1.395   3.960   6.411  1.00  0.00           C  
ATOM     53 H18b HC1     1      -1.363   4.210   6.644  1.00  0.00           H  
ATOM     54 H18c HC1     1      -1.370   4.211   6.640  1.00  0.00           H  
ATOM     55 H18d HC1     1      -1.364   4.214   6.637  1.00  0.00           H  
ATOM     56  C19 HC1     1      -1.597   4.397   3.421  1.00  0.00           C  
ATOM     57  H19 HC1     1      -0.993   4.926   3.875  1.00  0.00           H  
ATOM     58  C20 HC1     1      -2.048   4.798   2.155  1.00  0.00           C  
ATOM     59  C1  HC1     2      -1.551   6.109   1.553  1.00  0.00           C  
ATOM     60  H1  HC1     2      -2.241   6.403   0.932  1.00  0.00           H  
ATOM     61  C1a HC1     2      -1.397   7.287   2.532  1.00  0.00           C  
ATOM     62 H1aa HC1     2      -1.367   7.555   2.742  1.00  0.00           H  
ATOM     63 H1ab HC1     2      -1.372   7.550   2.749  1.00  0.00           H  
ATOM     64 H1ac HC1     2      -1.363   7.549   2.748  1.00  0.00           H  
ATOM     65  C2  HC1     2      -0.326   5.773   0.708  1.00  0.00           C  
ATOM     66  C3  HC1     2       0.956   5.848   1.276  1.00  0.00           C  
ATOM     67  H3  HC1     2       1.043   6.085   2.163  1.00  0.00           H  
ATOM     68  C4  HC1     2       2.104   5.564   0.522  1.00  0.00           C  
ATOM     69  C5  HC1     2       1.959   5.144  -0.820  1.00  0.00           C  
ATOM     70  O5  HC1     2       3.051   4.813  -1.565  1.00  0.00           O  
ATOM     71  C6  HC1     2       0.683   5.046  -1.398  1.00  0.00           C  
ATOM     72  C6a HC1     2      -0.459   5.347  -0.634  1.00  0.00           C  
ATOM     73  O6a HC1     2      -1.697   5.221  -1.194  1.00  0.00           O  
ATOM     74  C6b HC1     2      -2.521   4.108  -0.939  1.00  0.00           C  
ATOM     75 H6ba HC1     2      -3.081   3.959  -1.709  1.00  0.00           H  
ATOM     76 H6bb HC1     2      -1.975   3.323  -0.819  1.00  0.00           H  
ATOM     77  O7  HC1     2       0.563   4.656  -2.699  1.00  0.00           O  
ATOM     78  C8  HC1     2       0.371   5.581  -3.736  1.00  0.00           C  
ATOM     79  H8a HC1     2       0.382   6.452  -3.344  1.00  0.00           H  
ATOM     80  H8b HC1     2       1.131   5.518  -4.301  1.00  0.00           H  
ATOM     81  C9  HC1     2      -0.896   5.368  -4.531  1.00  0.00           C  
ATOM     82  C10 HC1     2      -1.337   6.254  -5.482  1.00  0.00           C  
ATOM     83 C10a HC1     2      -0.640   7.437  -5.826  1.00  0.00           C  
ATOM     84 O10a HC1     2       0.422   7.772  -5.328  1.00  0.00           O  
ATOM     85 O10b HC1     2      -1.112   8.152  -6.659  1.00  0.00           O  
ATOM     86  C11 HC1     2      -2.542   5.937  -6.125  1.00  0.00           C  
ATOM     87  H11 HC1     2      -2.839   6.512  -6.740  1.00  0.00           H  
ATOM     88  C12 HC1     2      -3.320   4.795  -5.885  1.00  0.00           C  
ATOM     89 C12a HC1     2      -4.527   4.598  -6.595  1.00  0.00           C  
ATOM     90 O12a HC1     2      -5.267   3.641  -6.432  1.00  0.00           O  
ATOM     91 O12b HC1     2      -4.851   5.418  -7.402  1.00  0.00           O  
ATOM     92  C13 HC1     2      -2.844   3.915  -4.946  1.00  0.00           C  
ATOM     93 C13a HC1     2      -1.657   4.230  -4.300  1.00  0.00           C  
ATOM     94 H13a HC1     2      -1.358   3.655  -3.685  1.00  0.00           H  
ATOM     95  C14 HC1     2      -3.556   2.629  -4.594  1.00  0.00           C  
ATOM     96 H14a HC1     2      -3.758   2.129  -5.376  1.00  0.00           H  
ATOM     97 H14b HC1     2      -4.374   2.814  -4.161  1.00  0.00           H  
ATOM     98  O15 HC1     2      -2.837   1.788  -3.740  1.00  0.00           O  
ATOM     99  C16 HC1     2      -2.503   0.514  -4.091  1.00  0.00           C  
ATOM    100 C16a HC1     2      -1.390   0.268  -4.917  1.00  0.00           C  
ATOM    101 O16a HC1     2      -0.628   1.315  -5.345  1.00  0.00           O  
ATOM    102  C17 HC1     2      -3.276  -0.561  -3.621  1.00  0.00           C  
ATOM    103  O17 HC1     2      -4.328  -0.307  -2.792  1.00  0.00           O  
ATOM    104 C17a HC1     2      -4.229  -0.495  -1.402  1.00  0.00           C  
ATOM    105 H17a HC1     2      -3.335  -0.289  -1.109  1.00  0.00           H  
ATOM    106 H17b HC1     2      -4.830   0.121  -0.967  1.00  0.00           H  
ATOM    107  C18 HC1     2      -2.954  -1.887  -3.989  1.00  0.00           C  
ATOM    108 C18a HC1     2      -3.777  -3.068  -3.481  1.00  0.00           C  
ATOM    109 H18a HC1     2      -4.673  -2.725  -3.318  1.00  0.00           H  
ATOM    110 C18b HC1     2      -3.988  -4.223  -4.476  1.00  0.00           C  
ATOM    111 H18b HC1     2      -4.041  -4.478  -4.697  1.00  0.00           H  
ATOM    112 H18c HC1     2      -4.041  -4.477  -4.698  1.00  0.00           H  
ATOM    113 H18d HC1     2      -4.041  -4.478  -4.695  1.00  0.00           H  
ATOM    114  C19 HC1     2      -1.832  -2.117  -4.801  1.00  0.00           C  
ATOM    115  H19 HC1     2      -1.596  -2.984  -5.011  1.00  0.00           H  
ATOM    116  C20 HC1     2      -1.062  -1.054  -5.295  1.00  0.00           C  
ATOM    117  C1  HC1     3       0.138  -1.341  -6.194  1.00  0.00           C  
ATOM    118  H1  HC1     3       0.267  -0.546  -6.742  1.00  0.00           H  
ATOM    119  C1a HC1     3      -0.037  -2.479  -7.214  1.00  0.00           C  
ATOM    120 H1aa HC1     3      -0.079  -2.720  -7.450  1.00  0.00           H  
ATOM    121 H1ab HC1     3      -0.068  -2.728  -7.447  1.00  0.00           H  
ATOM    122 H1ac HC1     3      -0.080  -2.733  -7.442  1.00  0.00           H  
ATOM    123  C2  HC1     3       1.361  -1.435  -5.285  1.00  0.00           C  
ATOM    124  C3  HC1     3       1.761  -2.682  -4.783  1.00  0.00           C  
ATOM    125  H3  HC1     3       1.271  -3.434  -4.998  1.00  0.00           H  
ATOM    126  C4  HC1     3       2.886  -2.807  -3.955  1.00  0.00           C  
ATOM    127  C5  HC1     3       3.593  -1.643  -3.575  1.00  0.00           C  
ATOM    128  O5  HC1     3       4.661  -1.733  -2.732  1.00  0.00           O  
ATOM    129  C6  HC1     3       3.196  -0.382  -4.061  1.00  0.00           C  
ATOM    130  C6a HC1     3       2.079  -0.278  -4.905  1.00  0.00           C  
ATOM    131  O6a HC1     3       1.687   0.955  -5.337  1.00  0.00           O  
ATOM    132  C6b HC1     3       0.606   1.632  -4.745  1.00  0.00           C  
ATOM    133 H6ba HC1     3       0.569   1.429  -3.804  1.00  0.00           H  
ATOM    134 H6bb HC1     3       0.754   2.581  -4.832  1.00  0.00           H  
ATOM    135  O7  HC1     3       3.887   0.741  -3.718  1.00  0.00           O  
ATOM    136  C8  HC1     3       5.078   1.105  -4.360  1.00  0.00           C  
ATOM    137  H8a HC1     3       5.240   0.461  -5.043  1.00  0.00           H  
ATOM    138  H8b HC1     3       4.912   1.934  -4.789  1.00  0.00           H  
ATOM    139  C9  HC1     3       6.270   1.221  -3.437  1.00  0.00           C  
ATOM    140  C10 HC1     3       7.548   1.416  -3.894  1.00  0.00           C  
ATOM    141 C10a HC1     3       7.875   1.551  -5.264  1.00  0.00           C  
ATOM    142 O10a HC1     3       7.053   1.525  -6.165  1.00  0.00           O  
ATOM    143 O10b HC1     3       9.021   1.704  -5.563  1.00  0.00           O  
ATOM    144  C11 HC1     3       8.559   1.481  -2.923  1.00  0.00           C  
ATOM    145  H11 HC1     3       9.395   1.600  -3.213  1.00  0.00           H  
ATOM    146  C12 HC1     3       8.367   1.373  -1.537  1.00  0.00           C  
ATOM    147 C12a HC1     3       9.478   1.443  -0.663  1.00  0.00           C  
ATOM    148 O12a HC1     3       9.396   1.342   0.550  1.00  0.00           O  
ATOM    149 O12b HC1     3      10.564   1.605  -1.136  1.00  0.00           O  
ATOM    150  C13 HC1     3       7.077   1.203  -1.108  1.00  0.00           C  
ATOM    151 C13a HC1     3       6.075   1.127  -2.066  1.00  0.00           C  
ATOM    152 H13a HC1     3       5.239   1.008  -1.777  1.00  0.00           H  
ATOM    153  C14 HC1     3       6.706   1.097   0.354  1.00  0.00           C  
ATOM    154 H14a HC1     3       7.080   1.811   0.852  1.00  0.00           H  
ATOM    155 H14b HC1     3       7.042   0.297   0.719  1.00  0.00           H  
ATOM    156  O15 HC1     3       5.335   1.097   0.602  1.00  0.00           O  
ATOM    157  C16 HC1     3       4.738   2.035   1.391  1.00  0.00           C  
ATOM    158 C16a HC1     3       4.433   1.725   2.727  1.00  0.00           C  
ATOM    159 O16a HC1     3       4.711   0.476   3.197  1.00  0.00           O  
ATOM    160  C17 HC1     3       4.423   3.306   0.877  1.00  0.00           C  
ATOM    161  O17 HC1     3       4.694   3.588  -0.430  1.00  0.00           O  
ATOM    162 C17a HC1     3       3.692   3.569  -1.419  1.00  0.00           C  
ATOM    163 H17a HC1     3       4.096   3.331  -2.262  1.00  0.00           H  
ATOM    164 H17b HC1     3       3.041   2.891  -1.206  1.00  0.00           H  
ATOM    165  C18 HC1     3       3.827   4.282   1.706  1.00  0.00           C  
ATOM    166 C18a HC1     3       3.482   5.669   1.169  1.00  0.00           C  
ATOM    167 H18a HC1     3       4.110   5.849   0.448  1.00  0.00           H  
ATOM    168 C18b HC1     3       3.682   6.842   2.146  1.00  0.00           C  
ATOM    169 H18b HC1     3       3.725   7.106   2.358  1.00  0.00           H  
ATOM    170 H18c HC1     3       3.735   7.108   2.353  1.00  0.00           H  
ATOM    171 H18d HC1     3       3.734   7.101   2.363  1.00  0.00           H  
ATOM    172  C19 HC1     3       3.512   3.951   3.032  1.00  0.00           C  
ATOM    173  H19 HC1     3       3.083   4.571   3.563  1.00  0.00           H  
ATOM    174  C20 HC1     3       3.831   2.692   3.564  1.00  0.00           C  
ATOM    175  C1  HC1     4       3.484   2.372   5.015  1.00  0.00           C  
ATOM    176  H1  HC1     4       4.114   1.685   5.301  1.00  0.00           H  
ATOM    177  C1a HC1     4       3.685   3.513   6.027  1.00  0.00           C  
ATOM    178 H1aa HC1     4       3.728   3.763   6.255  1.00  0.00           H  
ATOM    179 H1ab HC1     4       3.737   3.758   6.259  1.00  0.00           H  
ATOM    180 H1ac HC1     4       3.738   3.765   6.251  1.00  0.00           H  
ATOM    181  C2  HC1     4       2.106   1.714   5.009  1.00  0.00           C  
ATOM    182  C3  HC1     4       0.958   2.501   5.181  1.00  0.00           C  
ATOM    183  H3  HC1     4       1.046   3.414   5.278  1.00  0.00           H  
ATOM    184  C4  HC1     4      -0.322   1.926   5.199  1.00  0.00           C  
ATOM    185  C5  HC1     4      -0.454   0.535   4.988  1.00  0.00           C  
ATOM    186  O5  HC1     4      -1.686  -0.047   4.950  1.00  0.00           O  
ATOM    187  C6  HC1     4       0.685  -0.265   4.797  1.00  0.00           C  
ATOM    188  C6a HC1     4       1.963   0.324   4.793  1.00  0.00           C  
ATOM    189  O6a HC1     4       3.062  -0.454   4.576  1.00  0.00           O  
ATOM    190  C6b HC1     4       3.706  -0.500   3.326  1.00  0.00           C  
ATOM    191 H6ba HC1     4       4.110  -1.370   3.221  1.00  0.00           H  
ATOM    192 H6bb HC1     4       3.056  -0.394   2.623  1.00  0.00           H  
ATOM    193  O7  HC1     4       0.540  -1.608   4.614  1.00  0.00           O  
ATOM    194  C8  HC1     4       0.732  -2.525   5.650  1.00  0.00           C  
ATOM    195  H8a HC1     4       0.927  -2.025   6.434  1.00  0.00           H  
ATOM    196  H8b HC1     4      -0.099  -2.949   5.790  1.00  0.00           H  
ATOM    197  C9  HC1     4       1.807  -3.552   5.384  1.00  0.00           C  
ATOM    198  C10 HC1     4       2.245  -4.433   6.338  1.00  0.00           C  
ATOM    199 C10a HC1     4       1.721  -4.486   7.651  1.00  0.00           C  
ATOM    200 O10a HC1     4       0.824  -3.765   8.055  1.00  0.00           O  
ATOM    201 O10b HC1     4       2.178  -5.284   8.414  1.00  0.00           O  
ATOM    202  C11 HC1     4       3.266  -5.316   5.955  1.00  0.00           C  
ATOM    203  H11 HC1     4       3.562  -5.889   6.571  1.00  0.00           H  
ATOM    204  C12 HC1     4       3.860  -5.374   4.686  1.00  0.00           C  
ATOM    205 C12a HC1     4       4.895  -6.306   4.433  1.00  0.00           C  
ATOM    206 O12a HC1     4       5.473  -6.407   3.363  1.00  0.00           O  
ATOM    207 O12b HC1     4       5.228  -7.039   5.316  1.00  0.00           O  
ATOM    208  C13 HC1     4       3.388  -4.496   3.745  1.00  0.00           C  
ATOM    209 C13a HC1     4       2.385  -3.615   4.123  1.00  0.00           C  
ATOM    210 H13a HC1     4       2.089  -3.040   3.506  1.00  0.00           H  
ATOM    211  C14 HC1     4       3.911  -4.454   2.329  1.00  0.00           C  
ATOM    212 H14a HC1     4       3.904  -5.321   1.938  1.00  0.00           H  
ATOM    213 H14b HC1     4       4.807  -4.149   2.317  1.00  0.00           H  
ATOM    214  O15 HC1     4       3.193  -3.610   1.475  1.00  0.00           O  
ATOM    215  C16 HC1     4       2.595  -4.068   0.339  1.00  0.00           C  
ATOM    216 C16a HC1     4       1.345  -4.711   0.401  1.00  0.00           C  
ATOM    217 O16a HC1     4       0.719  -4.852   1.605  1.00  0.00           O  
ATOM    218  C17 HC1     4       3.230  -3.889  -0.901  1.00  0.00           C  
ATOM    219  O17 HC1     4       4.422  -3.230  -0.945  1.00  0.00           O  
ATOM    220 C17a HC1     4       4.501  -1.882  -1.340  1.00  0.00           C  
ATOM    221 H17a HC1     4       3.712  -1.412  -1.054  1.00  0.00           H  
ATOM    222 H17b HC1     4       5.257  -1.477  -0.900  1.00  0.00           H  
ATOM    223  C18 HC1     4       2.631  -4.374  -2.085  1.00  0.00           C  
ATOM    224 C18a HC1     4       3.304  -4.183  -3.443  1.00  0.00           C  
ATOM    225 H18a HC1     4       4.260  -4.133  -3.270  1.00  0.00           H  
ATOM    226 C18b HC1     4       3.159  -5.348  -4.438  1.00  0.00           C  
ATOM    227 H18b HC1     4       3.143  -5.607  -4.660  1.00  0.00           H  
ATOM    228 H18c HC1     4       3.128  -5.601  -4.663  1.00  0.00           H  
ATOM    229 H18d HC1     4       3.129  -5.612  -4.652  1.00  0.00           H  
ATOM    230  C19 HC1     4       1.380  -5.004  -2.009  1.00  0.00           C  
ATOM    231  H19 HC1     4       0.968  -5.286  -2.786  1.00  0.00           H  
ATOM    232  C20 HC1     4       0.740  -5.205  -0.777  1.00  0.00           C  
ATOM    233  C1  DMS     5       0.366   0.308  -0.097  1.00  0.00           C  
ATOM    234  H1  DMS     5       0.366   0.312  -0.101  1.00  0.00           H  
ATOM    235  H2  DMS     5       0.366   0.308  -0.098  1.00  0.00           H  
ATOM    236  H3  DMS     5       0.365   0.308  -0.092  1.00  0.00           H  
ATOM    237  S   DMS     5       0.365   0.303  -0.095  1.00  0.00           S  
ATOM    238  O   DMS     5       0.359   0.301  -0.084  1.00  0.00           O  
ATOM    239  C2  DMS     5       0.371   0.295  -0.102  1.00  0.00           C  
ATOM    240  H4  DMS     5       0.374   0.298  -0.105  1.00  0.00           H  
ATOM    241  H5  DMS     5       0.372   0.289  -0.101  1.00  0.00           H  
ATOM    242  H6  DMS     5       0.372   0.293  -0.106  1.00  0.00           H  
END
