# Supplementary material for: How the water-soluble hemicarcerand incarcerates guests at room temperature decoded with modular simulations
Source: Commun Chem. 2021 Mar 1;4:26. doi: 10.1038/s42004-021-00469-3 (PMC9814894; doi:10.1038/s42004-021-00469-3)
Supplement: Supplementary file 5 — Supplementary Data 3 [file 42004_2021_469_MOESM5_ESM.bz2 › DataS3/298K/rep.c0apo298.pdb]

ATOM      1  C1  HC1     1      -0.599  -5.991  -1.002  1.00  0.00           C  
ATOM      2  H1  HC1     1      -0.700  -6.310  -0.080  1.00  0.00           H  
ATOM      3  C1a HC1     1      -0.752  -7.150  -2.018  1.00  0.00           C  
ATOM      4 H1aa HC1     1      -0.867  -6.882  -2.953  1.00  0.00           H  
ATOM      5 H1ab HC1     1      -0.097  -7.871  -1.905  1.00  0.00           H  
ATOM      6 H1ac HC1     1      -1.626  -7.545  -1.816  1.00  0.00           H  
ATOM      7  C2  HC1     1      -1.735  -4.985  -0.944  1.00  0.00           C  
ATOM      8  C3  HC1     1      -2.109  -4.511  -2.213  1.00  0.00           C  
ATOM      9  H3  HC1     1      -1.563  -4.707  -2.940  1.00  0.00           H  
ATOM     10  C4  HC1     1      -3.134  -3.559  -2.297  1.00  0.00           C  
ATOM     11  C5  HC1     1      -3.737  -3.027  -1.089  1.00  0.00           C  
ATOM     12  O5  HC1     1      -4.662  -1.995  -1.231  1.00  0.00           O  
ATOM     13  C6  HC1     1      -3.216  -3.394   0.157  1.00  0.00           C  
ATOM     14  C6a HC1     1      -2.271  -4.429   0.217  1.00  0.00           C  
ATOM     15  O6a HC1     1      -1.757  -4.645   1.442  1.00  0.00           O  
ATOM     16  C6b HC1     1      -0.514  -4.070   1.812  1.00  0.00           C  
ATOM     17 H6ba HC1     1      -0.361  -3.220   1.349  1.00  0.00           H  
ATOM     18 H6bb HC1     1      -0.561  -3.867   2.770  1.00  0.00           H  
ATOM     19  O7  HC1     1      -3.534  -2.599   1.265  1.00  0.00           O  
ATOM     20  C8  HC1     1      -4.692  -2.868   2.011  1.00  0.00           C  
ATOM     21  H8a HC1     1      -5.144  -3.675   1.688  1.00  0.00           H  
ATOM     22  H8b HC1     1      -4.354  -3.074   2.907  1.00  0.00           H  
ATOM     23  C9  HC1     1      -5.739  -1.717   2.144  1.00  0.00           C  
ATOM     24  C10 HC1     1      -7.132  -1.900   2.585  1.00  0.00           C  
ATOM     25 C10a HC1     1      -7.654  -3.175   3.017  1.00  0.00           C  
ATOM     26 O10a HC1     1      -6.933  -4.165   3.030  1.00  0.00           O  
ATOM     27 O10b HC1     1      -8.870  -3.275   3.322  1.00  0.00           O  
ATOM     28  C11 HC1     1      -7.899  -0.750   2.472  1.00  0.00           C  
ATOM     29  H11 HC1     1      -8.779  -0.895   2.733  1.00  0.00           H  
ATOM     30  C12 HC1     1      -7.453   0.561   2.110  1.00  0.00           C  
ATOM     31 C12a HC1     1      -8.490   1.522   1.959  1.00  0.00           C  
ATOM     32 O12a HC1     1      -8.215   2.636   1.421  1.00  0.00           O  
ATOM     33 O12b HC1     1      -9.696   1.172   2.125  1.00  0.00           O  
ATOM     34  C13 HC1     1      -6.069   0.721   1.799  1.00  0.00           C  
ATOM     35 C13a HC1     1      -5.242  -0.376   1.769  1.00  0.00           C  
ATOM     36 H13a HC1     1      -4.366  -0.286   1.470  1.00  0.00           H  
ATOM     37  C14 HC1     1      -5.537   2.100   1.449  1.00  0.00           C  
ATOM     38 H14a HC1     1      -5.922   2.768   2.054  1.00  0.00           H  
ATOM     39 H14b HC1     1      -5.971   2.320   0.598  1.00  0.00           H  
ATOM     40  O15 HC1     1      -4.099   2.258   1.323  1.00  0.00           O  
ATOM     41  C16 HC1     1      -3.320   3.094   2.044  1.00  0.00           C  
ATOM     42 C16a HC1     1      -2.800   4.284   1.511  1.00  0.00           C  
ATOM     43 O16a HC1     1      -3.172   4.631   0.243  1.00  0.00           O  
ATOM     44  C17 HC1     1      -2.891   2.673   3.331  1.00  0.00           C  
ATOM     45  O17 HC1     1      -3.382   1.459   3.769  1.00  0.00           O  
ATOM     46 C17a HC1     1      -2.618   0.365   3.718  1.00  0.00           C  
ATOM     47 H17a HC1     1      -2.036   0.404   2.931  1.00  0.00           H  
ATOM     48 H17b HC1     1      -3.255  -0.362   3.555  1.00  0.00           H  
ATOM     49  C18 HC1     1      -2.024   3.460   4.149  1.00  0.00           C  
ATOM     50 C18a HC1     1      -1.499   2.892   5.475  1.00  0.00           C  
ATOM     51 H18a HC1     1      -2.200   2.281   5.786  1.00  0.00           H  
ATOM     52 C18b HC1     1      -1.337   3.971   6.585  1.00  0.00           C  
ATOM     53 H18b HC1     1      -2.152   4.251   7.050  1.00  0.00           H  
ATOM     54 H18c HC1     1      -0.922   4.793   6.249  1.00  0.00           H  
ATOM     55 H18d HC1     1      -0.678   3.627   7.225  1.00  0.00           H  
ATOM     56  C19 HC1     1      -1.471   4.575   3.524  1.00  0.00           C  
ATOM     57  H19 HC1     1      -0.782   4.954   4.019  1.00  0.00           H  
ATOM     58  C20 HC1     1      -1.882   5.033   2.266  1.00  0.00           C  
ATOM     59  C1  HC1     2      -1.217   6.294   1.637  1.00  0.00           C  
ATOM     60  H1  HC1     2      -1.860   6.562   0.949  1.00  0.00           H  
ATOM     61  C1a HC1     2      -1.001   7.494   2.486  1.00  0.00           C  
ATOM     62 H1aa HC1     2      -1.814   7.723   2.981  1.00  0.00           H  
ATOM     63 H1ab HC1     2      -0.363   7.350   3.217  1.00  0.00           H  
ATOM     64 H1ac HC1     2      -0.597   8.225   1.974  1.00  0.00           H  
ATOM     65  C2  HC1     2      -0.051   5.809   0.854  1.00  0.00           C  
ATOM     66  C3  HC1     2       1.238   5.865   1.413  1.00  0.00           C  
ATOM     67  H3  HC1     2       1.360   5.976   2.329  1.00  0.00           H  
ATOM     68  C4  HC1     2       2.335   5.556   0.620  1.00  0.00           C  
ATOM     69  C5  HC1     2       2.171   5.095  -0.696  1.00  0.00           C  
ATOM     70  O5  HC1     2       3.264   4.663  -1.392  1.00  0.00           O  
ATOM     71  C6  HC1     2       0.925   5.077  -1.302  1.00  0.00           C  
ATOM     72  C6a HC1     2      -0.205   5.431  -0.540  1.00  0.00           C  
ATOM     73  O6a HC1     2      -1.432   5.474  -1.192  1.00  0.00           O  
ATOM     74  C6b HC1     2      -2.376   4.427  -0.971  1.00  0.00           C  
ATOM     75 H6ba HC1     2      -2.948   4.388  -1.766  1.00  0.00           H  
ATOM     76 H6bb HC1     2      -1.938   3.564  -0.814  1.00  0.00           H  
ATOM     77  O7  HC1     2       0.851   4.674  -2.612  1.00  0.00           O  
ATOM     78  C8  HC1     2       0.698   5.608  -3.657  1.00  0.00           C  
ATOM     79  H8a HC1     2       0.676   6.495  -3.242  1.00  0.00           H  
ATOM     80  H8b HC1     2       1.529   5.522  -4.170  1.00  0.00           H  
ATOM     81  C9  HC1     2      -0.474   5.391  -4.590  1.00  0.00           C  
ATOM     82  C10 HC1     2      -1.002   6.307  -5.496  1.00  0.00           C  
ATOM     83 C10a HC1     2      -0.429   7.607  -5.764  1.00  0.00           C  
ATOM     84 O10a HC1     2       0.622   8.061  -5.140  1.00  0.00           O  
ATOM     85 O10b HC1     2      -1.009   8.439  -6.496  1.00  0.00           O  
ATOM     86  C11 HC1     2      -2.175   5.966  -6.195  1.00  0.00           C  
ATOM     87  H11 HC1     2      -2.364   6.585  -6.862  1.00  0.00           H  
ATOM     88  C12 HC1     2      -2.880   4.768  -6.066  1.00  0.00           C  
ATOM     89 C12a HC1     2      -3.997   4.624  -6.908  1.00  0.00           C  
ATOM     90 O12a HC1     2      -4.730   3.631  -6.889  1.00  0.00           O  
ATOM     91 O12b HC1     2      -4.395   5.605  -7.571  1.00  0.00           O  
ATOM     92  C13 HC1     2      -2.384   3.888  -5.060  1.00  0.00           C  
ATOM     93 C13a HC1     2      -1.207   4.192  -4.353  1.00  0.00           C  
ATOM     94 H13a HC1     2      -0.930   3.561  -3.728  1.00  0.00           H  
ATOM     95  C14 HC1     2      -3.158   2.621  -4.839  1.00  0.00           C  
ATOM     96 H14a HC1     2      -3.191   2.109  -5.673  1.00  0.00           H  
ATOM     97 H14b HC1     2      -4.069   2.848  -4.554  1.00  0.00           H  
ATOM     98  O15 HC1     2      -2.713   1.756  -3.761  1.00  0.00           O  
ATOM     99  C16 HC1     2      -2.298   0.505  -4.146  1.00  0.00           C  
ATOM    100 C16a HC1     2      -1.210   0.311  -4.995  1.00  0.00           C  
ATOM    101 O16a HC1     2      -0.492   1.380  -5.334  1.00  0.00           O  
ATOM    102  C17 HC1     2      -3.080  -0.607  -3.720  1.00  0.00           C  
ATOM    103  O17 HC1     2      -4.081  -0.376  -2.865  1.00  0.00           O  
ATOM    104 C17a HC1     2      -4.069  -0.752  -1.527  1.00  0.00           C  
ATOM    105 H17a HC1     2      -3.119  -0.717  -1.294  1.00  0.00           H  
ATOM    106 H17b HC1     2      -4.437   0.027  -1.058  1.00  0.00           H  
ATOM    107  C18 HC1     2      -2.737  -1.917  -4.125  1.00  0.00           C  
ATOM    108 C18a HC1     2      -3.603  -3.133  -3.660  1.00  0.00           C  
ATOM    109 H18a HC1     2      -4.524  -2.833  -3.513  1.00  0.00           H  
ATOM    110 C18b HC1     2      -3.672  -4.233  -4.770  1.00  0.00           C  
ATOM    111 H18b HC1     2      -4.554  -4.637  -4.628  1.00  0.00           H  
ATOM    112 H18c HC1     2      -3.052  -4.991  -4.811  1.00  0.00           H  
ATOM    113 H18d HC1     2      -3.763  -3.807  -5.646  1.00  0.00           H  
ATOM    114  C19 HC1     2      -1.694  -2.019  -5.006  1.00  0.00           C  
ATOM    115  H19 HC1     2      -1.644  -2.904  -5.287  1.00  0.00           H  
ATOM    116  C20 HC1     2      -0.860  -0.982  -5.426  1.00  0.00           C  
ATOM    117  C1  HC1     3       0.330  -1.301  -6.252  1.00  0.00           C  
ATOM    118  H1  HC1     3       0.561  -0.484  -6.742  1.00  0.00           H  
ATOM    119  C1a HC1     3       0.205  -2.424  -7.360  1.00  0.00           C  
ATOM    120 H1aa HC1     3      -0.175  -3.180  -6.865  1.00  0.00           H  
ATOM    121 H1ab HC1     3      -0.300  -2.026  -8.100  1.00  0.00           H  
ATOM    122 H1ac HC1     3       1.135  -2.615  -7.602  1.00  0.00           H  
ATOM    123  C2  HC1     3       1.520  -1.475  -5.242  1.00  0.00           C  
ATOM    124  C3  HC1     3       1.959  -2.766  -4.806  1.00  0.00           C  
ATOM    125  H3  HC1     3       1.503  -3.480  -5.189  1.00  0.00           H  
ATOM    126  C4  HC1     3       2.999  -2.904  -3.853  1.00  0.00           C  
ATOM    127  C5  HC1     3       3.694  -1.736  -3.420  1.00  0.00           C  
ATOM    128  O5  HC1     3       4.740  -1.900  -2.589  1.00  0.00           O  
ATOM    129  C6  HC1     3       3.241  -0.460  -3.838  1.00  0.00           C  
ATOM    130  C6a HC1     3       2.169  -0.331  -4.747  1.00  0.00           C  
ATOM    131  O6a HC1     3       1.873   0.899  -5.270  1.00  0.00           O  
ATOM    132  C6b HC1     3       0.866   1.783  -4.879  1.00  0.00           C  
ATOM    133 H6ba HC1     3       0.912   1.782  -3.900  1.00  0.00           H  
ATOM    134 H6bb HC1     3       1.146   2.683  -5.148  1.00  0.00           H  
ATOM    135  O7  HC1     3       3.934   0.710  -3.422  1.00  0.00           O  
ATOM    136  C8  HC1     3       5.234   0.978  -4.064  1.00  0.00           C  
ATOM    137  H8a HC1     3       5.415   0.395  -4.830  1.00  0.00           H  
ATOM    138  H8b HC1     3       5.190   1.879  -4.446  1.00  0.00           H  
ATOM    139  C9  HC1     3       6.481   0.914  -3.197  1.00  0.00           C  
ATOM    140  C10 HC1     3       7.800   1.173  -3.625  1.00  0.00           C  
ATOM    141 C10a HC1     3       8.108   1.497  -4.992  1.00  0.00           C  
ATOM    142 O10a HC1     3       7.234   1.272  -5.924  1.00  0.00           O  
ATOM    143 O10b HC1     3       9.317   1.858  -5.308  1.00  0.00           O  
ATOM    144  C11 HC1     3       8.841   1.138  -2.668  1.00  0.00           C  
ATOM    145  H11 HC1     3       9.719   1.313  -2.921  1.00  0.00           H  
ATOM    146  C12 HC1     3       8.567   1.064  -1.291  1.00  0.00           C  
ATOM    147 C12a HC1     3       9.717   1.220  -0.444  1.00  0.00           C  
ATOM    148 O12a HC1     3       9.534   1.281   0.793  1.00  0.00           O  
ATOM    149 O12b HC1     3      10.896   1.296  -0.853  1.00  0.00           O  
ATOM    150  C13 HC1     3       7.225   0.868  -0.862  1.00  0.00           C  
ATOM    151 C13a HC1     3       6.179   0.859  -1.832  1.00  0.00           C  
ATOM    152 H13a HC1     3       5.299   0.709  -1.573  1.00  0.00           H  
ATOM    153  C14 HC1     3       6.832   0.635   0.642  1.00  0.00           C  
ATOM    154 H14a HC1     3       7.259   1.291   1.231  1.00  0.00           H  
ATOM    155 H14b HC1     3       7.094  -0.253   0.964  1.00  0.00           H  
ATOM    156  O15 HC1     3       5.401   0.718   0.786  1.00  0.00           O  
ATOM    157  C16 HC1     3       4.873   1.776   1.554  1.00  0.00           C  
ATOM    158 C16a HC1     3       4.583   1.507   2.870  1.00  0.00           C  
ATOM    159 O16a HC1     3       4.749   0.249   3.360  1.00  0.00           O  
ATOM    160  C17 HC1     3       4.609   3.101   1.100  1.00  0.00           C  
ATOM    161  O17 HC1     3       4.805   3.254  -0.228  1.00  0.00           O  
ATOM    162 C17a HC1     3       3.863   3.364  -1.306  1.00  0.00           C  
ATOM    163 H17a HC1     3       4.327   3.151  -2.142  1.00  0.00           H  
ATOM    164 H17b HC1     3       3.087   2.802  -1.100  1.00  0.00           H  
ATOM    165  C18 HC1     3       3.961   4.111   1.839  1.00  0.00           C  
ATOM    166 C18a HC1     3       3.680   5.511   1.286  1.00  0.00           C  
ATOM    167 H18a HC1     3       4.259   5.727   0.525  1.00  0.00           H  
ATOM    168 C18b HC1     3       3.952   6.643   2.303  1.00  0.00           C  
ATOM    169 H18b HC1     3       3.592   7.506   2.010  1.00  0.00           H  
ATOM    170 H18c HC1     3       4.923   6.769   2.348  1.00  0.00           H  
ATOM    171 H18d HC1     3       3.609   6.352   3.174  1.00  0.00           H  
ATOM    172  C19 HC1     3       3.663   3.765   3.151  1.00  0.00           C  
ATOM    173  H19 HC1     3       3.285   4.354   3.763  1.00  0.00           H  
ATOM    174  C20 HC1     3       3.954   2.472   3.706  1.00  0.00           C  
ATOM    175  C1  HC1     4       3.536   2.168   5.112  1.00  0.00           C  
ATOM    176  H1  HC1     4       4.168   1.504   5.457  1.00  0.00           H  
ATOM    177  C1a HC1     4       3.719   3.295   6.148  1.00  0.00           C  
ATOM    178 H1aa HC1     4       3.006   3.962   6.064  1.00  0.00           H  
ATOM    179 H1ab HC1     4       3.805   2.958   7.064  1.00  0.00           H  
ATOM    180 H1ac HC1     4       4.529   3.776   5.874  1.00  0.00           H  
ATOM    181  C2  HC1     4       2.108   1.630   5.067  1.00  0.00           C  
ATOM    182  C3  HC1     4       1.001   2.508   5.214  1.00  0.00           C  
ATOM    183  H3  HC1     4       1.135   3.424   5.298  1.00  0.00           H  
ATOM    184  C4  HC1     4      -0.339   1.985   5.154  1.00  0.00           C  
ATOM    185  C5  HC1     4      -0.588   0.558   4.904  1.00  0.00           C  
ATOM    186  O5  HC1     4      -1.865   0.091   4.829  1.00  0.00           O  
ATOM    187  C6  HC1     4       0.548  -0.248   4.789  1.00  0.00           C  
ATOM    188  C6a HC1     4       1.851   0.233   4.883  1.00  0.00           C  
ATOM    189  O6a HC1     4       2.880  -0.648   4.624  1.00  0.00           O  
ATOM    190  C6b HC1     4       3.650  -0.691   3.400  1.00  0.00           C  
ATOM    191 H6ba HC1     4       3.904  -1.631   3.287  1.00  0.00           H  
ATOM    192 H6bb HC1     4       3.103  -0.366   2.654  1.00  0.00           H  
ATOM    193  O7  HC1     4       0.314  -1.601   4.620  1.00  0.00           O  
ATOM    194  C8  HC1     4       0.446  -2.467   5.702  1.00  0.00           C  
ATOM    195  H8a HC1     4       0.623  -1.888   6.473  1.00  0.00           H  
ATOM    196  H8b HC1     4      -0.438  -2.870   5.821  1.00  0.00           H  
ATOM    197  C9  HC1     4       1.615  -3.472   5.565  1.00  0.00           C  
ATOM    198  C10 HC1     4       2.043  -4.343   6.622  1.00  0.00           C  
ATOM    199 C10a HC1     4       1.419  -4.291   7.923  1.00  0.00           C  
ATOM    200 O10a HC1     4       0.478  -3.493   8.199  1.00  0.00           O  
ATOM    201 O10b HC1     4       1.854  -5.021   8.886  1.00  0.00           O  
ATOM    202  C11 HC1     4       3.009  -5.327   6.338  1.00  0.00           C  
ATOM    203  H11 HC1     4       3.252  -5.961   6.973  1.00  0.00           H  
ATOM    204  C12 HC1     4       3.655  -5.478   5.033  1.00  0.00           C  
ATOM    205 C12a HC1     4       4.683  -6.514   4.761  1.00  0.00           C  
ATOM    206 O12a HC1     4       5.411  -6.510   3.722  1.00  0.00           O  
ATOM    207 O12b HC1     4       4.940  -7.354   5.613  1.00  0.00           O  
ATOM    208  C13 HC1     4       3.168  -4.620   4.015  1.00  0.00           C  
ATOM    209 C13a HC1     4       2.139  -3.673   4.292  1.00  0.00           C  
ATOM    210 H13a HC1     4       1.716  -3.243   3.584  1.00  0.00           H  
ATOM    211  C14 HC1     4       3.613  -4.790   2.587  1.00  0.00           C  
ATOM    212 H14a HC1     4       3.451  -5.708   2.282  1.00  0.00           H  
ATOM    213 H14b HC1     4       4.593  -4.800   2.572  1.00  0.00           H  
ATOM    214  O15 HC1     4       3.130  -3.825   1.625  1.00  0.00           O  
ATOM    215  C16 HC1     4       2.562  -4.166   0.422  1.00  0.00           C  
ATOM    216 C16a HC1     4       1.280  -4.752   0.354  1.00  0.00           C  
ATOM    217 O16a HC1     4       0.544  -4.846   1.517  1.00  0.00           O  
ATOM    218  C17 HC1     4       3.231  -3.957  -0.791  1.00  0.00           C  
ATOM    219  O17 HC1     4       4.447  -3.306  -0.699  1.00  0.00           O  
ATOM    220 C17a HC1     4       4.577  -1.970  -1.150  1.00  0.00           C  
ATOM    221 H17a HC1     4       3.789  -1.467  -0.855  1.00  0.00           H  
ATOM    222 H17b HC1     4       5.374  -1.615  -0.704  1.00  0.00           H  
ATOM    223  C18 HC1     4       2.707  -4.456  -2.048  1.00  0.00           C  
ATOM    224 C18a HC1     4       3.409  -4.299  -3.413  1.00  0.00           C  
ATOM    225 H18a HC1     4       4.371  -4.246  -3.229  1.00  0.00           H  
ATOM    226 C18b HC1     4       3.282  -5.523  -4.413  1.00  0.00           C  
ATOM    227 H18b HC1     4       2.329  -5.709  -4.552  1.00  0.00           H  
ATOM    228 H18c HC1     4       3.757  -6.270  -3.992  1.00  0.00           H  
ATOM    229 H18d HC1     4       3.709  -5.237  -5.246  1.00  0.00           H  
ATOM    230  C19 HC1     4       1.445  -5.126  -2.089  1.00  0.00           C  
ATOM    231  H19 HC1     4       1.115  -5.477  -2.885  1.00  0.00           H  
ATOM    232  C20 HC1     4       0.703  -5.295  -0.867  1.00  0.00           C  
END
