# Supplementary material for: How the water-soluble hemicarcerand incarcerates guests at room temperature decoded with modular simulations
Source: Commun Chem. 2021 Mar 1;4:26. doi: 10.1038/s42004-021-00469-3 (PMC9814894; doi:10.1038/s42004-021-00469-3)
Supplement: Supplementary file 5 — Supplementary Data 3 [file 42004_2021_469_MOESM5_ESM.bz2 › DataS3/298K/avg.c0eat298.pdb]

ATOM      1  C1  HC1     1       3.306  -4.106  -3.497  1.00  0.00           C  
ATOM      2  H1  HC1     1       4.262  -4.068  -3.316  1.00  0.00           H  
ATOM      3  C1a HC1     1       3.157  -5.264  -4.500  1.00  0.00           C  
ATOM      4 H1aa HC1     1       3.133  -5.524  -4.722  1.00  0.00           H  
ATOM      5 H1ab HC1     1       3.130  -5.523  -4.721  1.00  0.00           H  
ATOM      6 H1ac HC1     1       3.131  -5.521  -4.724  1.00  0.00           H  
ATOM      7  C2  HC1     1       2.623  -4.297  -2.146  1.00  0.00           C  
ATOM      8  C3  HC1     1       1.364  -4.915  -2.082  1.00  0.00           C  
ATOM      9  H3  HC1     1       0.954  -5.190  -2.862  1.00  0.00           H  
ATOM     10  C4  HC1     1       0.711  -5.115  -0.855  1.00  0.00           C  
ATOM     11  C5  HC1     1       1.313  -4.634   0.330  1.00  0.00           C  
ATOM     12  O5  HC1     1       0.676  -4.772   1.530  1.00  0.00           O  
ATOM     13  C6  HC1     1       2.571  -4.002   0.282  1.00  0.00           C  
ATOM     14  C6a HC1     1       3.217  -3.825  -0.954  1.00  0.00           C  
ATOM     15  O6a HC1     1       4.417  -3.175  -0.985  1.00  0.00           O  
ATOM     16  C6b HC1     1       4.515  -1.826  -1.373  1.00  0.00           C  
ATOM     17 H6ba HC1     1       3.729  -1.344  -1.088  1.00  0.00           H  
ATOM     18 H6bb HC1     1       5.274  -1.432  -0.927  1.00  0.00           H  
ATOM     19  O7  HC1     1       3.168  -3.556   1.422  1.00  0.00           O  
ATOM     20  C8  HC1     1       3.867  -4.427   2.280  1.00  0.00           C  
ATOM     21  H8a HC1     1       3.849  -5.298   1.882  1.00  0.00           H  
ATOM     22  H8b HC1     1       4.775  -4.136   2.282  1.00  0.00           H  
ATOM     23  C9  HC1     1       3.328  -4.476   3.691  1.00  0.00           C  
ATOM     24  C10 HC1     1       3.781  -5.367   4.631  1.00  0.00           C  
ATOM     25 C10a HC1     1       4.808  -6.309   4.383  1.00  0.00           C  
ATOM     26 O10a HC1     1       5.400  -6.407   3.320  1.00  0.00           O  
ATOM     27 O10b HC1     1       5.125  -7.052   5.267  1.00  0.00           O  
ATOM     28  C11 HC1     1       3.170  -5.312   5.894  1.00  0.00           C  
ATOM     29  H11 HC1     1       3.454  -5.894   6.511  1.00  0.00           H  
ATOM     30  C12 HC1     1       2.154  -4.422   6.271  1.00  0.00           C  
ATOM     31 C12a HC1     1       1.613  -4.478   7.578  1.00  0.00           C  
ATOM     32 O12a HC1     1       0.717  -3.750   7.977  1.00  0.00           O  
ATOM     33 O12b HC1     1       2.054  -5.287   8.342  1.00  0.00           O  
ATOM     34  C13 HC1     1       1.736  -3.526   5.318  1.00  0.00           C  
ATOM     35 C13a HC1     1       2.329  -3.585   4.064  1.00  0.00           C  
ATOM     36 H13a HC1     1       2.046  -3.002   3.447  1.00  0.00           H  
ATOM     37  C14 HC1     1       0.667  -2.489   5.578  1.00  0.00           C  
ATOM     38 H14a HC1     1       0.867  -1.989   6.368  1.00  0.00           H  
ATOM     39 H14b HC1     1      -0.174  -2.908   5.714  1.00  0.00           H  
ATOM     40  O15 HC1     1       0.490  -1.567   4.533  1.00  0.00           O  
ATOM     41  C16 HC1     1       0.650  -0.226   4.721  1.00  0.00           C  
ATOM     42 C16a HC1     1      -0.482   0.588   4.903  1.00  0.00           C  
ATOM     43 O16a HC1     1      -1.721   0.022   4.849  1.00  0.00           O  
ATOM     44  C17 HC1     1       1.936   0.346   4.731  1.00  0.00           C  
ATOM     45  O17 HC1     1       3.027  -0.444   4.519  1.00  0.00           O  
ATOM     46 C17a HC1     1       3.684  -0.494   3.273  1.00  0.00           C  
ATOM     47 H17a HC1     1       3.042  -0.376   2.562  1.00  0.00           H  
ATOM     48 H17b HC1     1       4.078  -1.369   3.168  1.00  0.00           H  
ATOM     49  C18 HC1     1       2.095   1.733   4.953  1.00  0.00           C  
ATOM     50 C18a HC1     1       3.481   2.374   4.977  1.00  0.00           C  
ATOM     51 H18a HC1     1       4.099   1.678   5.266  1.00  0.00           H  
ATOM     52 C18b HC1     1       3.685   3.509   5.996  1.00  0.00           C  
ATOM     53 H18b HC1     1       3.741   3.753   6.228  1.00  0.00           H  
ATOM     54 H18c HC1     1       3.727   3.755   6.230  1.00  0.00           H  
ATOM     55 H18d HC1     1       3.735   3.763   6.219  1.00  0.00           H  
ATOM     56  C19 HC1     1       0.955   2.535   5.117  1.00  0.00           C  
ATOM     57  H19 HC1     1       1.052   3.447   5.219  1.00  0.00           H  
ATOM     58  C20 HC1     1      -0.333   1.977   5.121  1.00  0.00           C  
ATOM     59  C1  HC1     2      -1.550   2.879   5.312  1.00  0.00           C  
ATOM     60  H1  HC1     2      -2.251   2.317   5.688  1.00  0.00           H  
ATOM     61  C1a HC1     2      -1.392   4.021   6.333  1.00  0.00           C  
ATOM     62 H1aa HC1     2      -1.362   4.271   6.564  1.00  0.00           H  
ATOM     63 H1ab HC1     2      -1.361   4.270   6.563  1.00  0.00           H  
ATOM     64 H1ac HC1     2      -1.364   4.271   6.562  1.00  0.00           H  
ATOM     65  C2  HC1     2      -2.028   3.284   3.919  1.00  0.00           C  
ATOM     66  C3  HC1     2      -1.561   4.475   3.342  1.00  0.00           C  
ATOM     67  H3  HC1     2      -0.954   4.995   3.804  1.00  0.00           H  
ATOM     68  C4  HC1     2      -1.993   4.886   2.071  1.00  0.00           C  
ATOM     69  C5  HC1     2      -2.876   4.057   1.343  1.00  0.00           C  
ATOM     70  O5  HC1     2      -3.277   4.402   0.086  1.00  0.00           O  
ATOM     71  C6  HC1     2      -3.340   2.854   1.900  1.00  0.00           C  
ATOM     72  C6a HC1     2      -2.907   2.459   3.181  1.00  0.00           C  
ATOM     73  O6a HC1     2      -3.335   1.272   3.700  1.00  0.00           O  
ATOM     74  C6b HC1     2      -2.523   0.120   3.696  1.00  0.00           C  
ATOM     75 H6ba HC1     2      -3.095  -0.657   3.654  1.00  0.00           H  
ATOM     76 H6bb HC1     2      -1.968   0.116   2.907  1.00  0.00           H  
ATOM     77  O7  HC1     2      -4.208   2.076   1.192  1.00  0.00           O  
ATOM     78  C8  HC1     2      -5.592   2.093   1.445  1.00  0.00           C  
ATOM     79  H8a HC1     2      -5.749   2.740   2.131  1.00  0.00           H  
ATOM     80  H8b HC1     2      -6.008   2.415   0.650  1.00  0.00           H  
ATOM     81  C9  HC1     2      -6.171   0.751   1.834  1.00  0.00           C  
ATOM     82  C10 HC1     2      -7.468   0.590   2.254  1.00  0.00           C  
ATOM     83 C10a HC1     2      -8.397   1.656   2.340  1.00  0.00           C  
ATOM     84 O10a HC1     2      -8.139   2.811   2.038  1.00  0.00           O  
ATOM     85 O10b HC1     2      -9.504   1.415   2.729  1.00  0.00           O  
ATOM     86  C11 HC1     2      -7.860  -0.712   2.605  1.00  0.00           C  
ATOM     87  H11 HC1     2      -8.700  -0.824   2.886  1.00  0.00           H  
ATOM     88  C12 HC1     2      -7.041  -1.851   2.553  1.00  0.00           C  
ATOM     89 C12a HC1     2      -7.557  -3.110   2.948  1.00  0.00           C  
ATOM     90 O12a HC1     2      -6.907  -4.143   2.947  1.00  0.00           O  
ATOM     91 O12b HC1     2      -8.697  -3.170   3.309  1.00  0.00           O  
ATOM     92  C13 HC1     2      -5.756  -1.665   2.108  1.00  0.00           C  
ATOM     93 C13a HC1     2      -5.361  -0.377   1.770  1.00  0.00           C  
ATOM     94 H13a HC1     2      -4.520  -0.264   1.487  1.00  0.00           H  
ATOM     95  C14 HC1     2      -4.762  -2.798   1.973  1.00  0.00           C  
ATOM     96 H14a HC1     2      -5.138  -3.518   1.468  1.00  0.00           H  
ATOM     97 H14b HC1     2      -4.535  -3.143   2.832  1.00  0.00           H  
ATOM     98  O15 HC1     2      -3.553  -2.435   1.352  1.00  0.00           O  
ATOM     99  C16 HC1     2      -3.123  -3.042   0.210  1.00  0.00           C  
ATOM    100 C16a HC1     2      -3.640  -2.659  -1.042  1.00  0.00           C  
ATOM    101 O16a HC1     2      -4.557  -1.652  -1.110  1.00  0.00           O  
ATOM    102  C17 HC1     2      -2.153  -4.056   0.286  1.00  0.00           C  
ATOM    103  O17 HC1     2      -1.635  -4.386   1.505  1.00  0.00           O  
ATOM    104 C17a HC1     2      -0.374  -3.918   1.921  1.00  0.00           C  
ATOM    105 H17a HC1     2      -0.220  -3.032   1.573  1.00  0.00           H  
ATOM    106 H17b HC1     2      -0.375  -3.856   2.885  1.00  0.00           H  
ATOM    107  C18 HC1     2      -1.709  -4.709  -0.886  1.00  0.00           C  
ATOM    108 C18a HC1     2      -0.650  -5.807  -0.824  1.00  0.00           C  
ATOM    109 H18a HC1     2      -0.729  -6.214   0.058  1.00  0.00           H  
ATOM    110 C18b HC1     2      -0.835  -6.981  -1.801  1.00  0.00           C  
ATOM    111 H18b HC1     2      -0.877  -7.246  -2.014  1.00  0.00           H  
ATOM    112 H18c HC1     2      -0.879  -7.248  -2.011  1.00  0.00           H  
ATOM    113 H18d HC1     2      -0.875  -7.248  -2.011  1.00  0.00           H  
ATOM    114  C19 HC1     2      -2.227  -4.310  -2.128  1.00  0.00           C  
ATOM    115  H19 HC1     2      -1.910  -4.707  -2.898  1.00  0.00           H  
ATOM    116  C20 HC1     2      -3.208  -3.311  -2.220  1.00  0.00           C  
ATOM    117  C1  HC1     3      -3.759  -2.912  -3.587  1.00  0.00           C  
ATOM    118  H1  HC1     3      -4.655  -2.562  -3.431  1.00  0.00           H  
ATOM    119  C1a HC1     3      -3.975  -4.061  -4.591  1.00  0.00           C  
ATOM    120 H1aa HC1     3      -4.031  -4.312  -4.815  1.00  0.00           H  
ATOM    121 H1ab HC1     3      -4.025  -4.315  -4.813  1.00  0.00           H  
ATOM    122 H1ac HC1     3      -4.031  -4.316  -4.810  1.00  0.00           H  
ATOM    123  C2  HC1     3      -2.920  -1.738  -4.083  1.00  0.00           C  
ATOM    124  C3  HC1     3      -1.795  -1.975  -4.889  1.00  0.00           C  
ATOM    125  H3  HC1     3      -1.567  -2.843  -5.101  1.00  0.00           H  
ATOM    126  C4  HC1     3      -1.009  -0.917  -5.371  1.00  0.00           C  
ATOM    127  C5  HC1     3      -1.326   0.405  -4.988  1.00  0.00           C  
ATOM    128  O5  HC1     3      -0.548   1.447  -5.403  1.00  0.00           O  
ATOM    129  C6  HC1     3      -2.445   0.659  -4.170  1.00  0.00           C  
ATOM    130  C6a HC1     3      -3.232  -0.410  -3.711  1.00  0.00           C  
ATOM    131  O6a HC1     3      -4.287  -0.150  -2.888  1.00  0.00           O  
ATOM    132  C6b HC1     3      -4.202  -0.342  -1.496  1.00  0.00           C  
ATOM    133 H6ba HC1     3      -3.309  -0.144  -1.190  1.00  0.00           H  
ATOM    134 H6bb HC1     3      -4.802   0.278  -1.063  1.00  0.00           H  
ATOM    135  O7  HC1     3      -2.770   1.935  -3.817  1.00  0.00           O  
ATOM    136  C8  HC1     3      -3.473   2.787  -4.688  1.00  0.00           C  
ATOM    137  H8a HC1     3      -3.671   2.287  -5.481  1.00  0.00           H  
ATOM    138  H8b HC1     3      -4.304   2.985  -4.265  1.00  0.00           H  
ATOM    139  C9  HC1     3      -2.740   4.064  -5.033  1.00  0.00           C  
ATOM    140  C10 HC1     3      -3.196   4.955  -5.975  1.00  0.00           C  
ATOM    141 C10a HC1     3      -4.401   4.779  -6.697  1.00  0.00           C  
ATOM    142 O10a HC1     3      -5.156   3.832  -6.541  1.00  0.00           O  
ATOM    143 O10b HC1     3      -4.709   5.608  -7.505  1.00  0.00           O  
ATOM    144  C11 HC1     3      -2.399   6.088  -6.206  1.00  0.00           C  
ATOM    145  H11 HC1     3      -2.683   6.669  -6.823  1.00  0.00           H  
ATOM    146  C12 HC1     3      -1.193   6.383  -5.552  1.00  0.00           C  
ATOM    147 C12a HC1     3      -0.477   7.559  -5.889  1.00  0.00           C  
ATOM    148 O12a HC1     3       0.586   7.877  -5.378  1.00  0.00           O  
ATOM    149 O12b HC1     3      -0.933   8.283  -6.726  1.00  0.00           O  
ATOM    150  C13 HC1     3      -0.773   5.487  -4.600  1.00  0.00           C  
ATOM    151 C13a HC1     3      -1.552   4.360  -4.376  1.00  0.00           C  
ATOM    152 H13a HC1     3      -1.267   3.776  -3.759  1.00  0.00           H  
ATOM    153  C14 HC1     3       0.493   5.678  -3.793  1.00  0.00           C  
ATOM    154 H14a HC1     3       0.510   6.548  -3.394  1.00  0.00           H  
ATOM    155 H14b HC1     3       1.257   5.611  -4.356  1.00  0.00           H  
ATOM    156  O15 HC1     3       0.668   4.738  -2.762  1.00  0.00           O  
ATOM    157  C16 HC1     3       0.779   5.117  -1.456  1.00  0.00           C  
ATOM    158 C16a HC1     3       2.051   5.194  -0.864  1.00  0.00           C  
ATOM    159 O16a HC1     3       3.147   4.850  -1.599  1.00  0.00           O  
ATOM    160  C17 HC1     3      -0.367   5.427  -0.701  1.00  0.00           C  
ATOM    161  O17 HC1     3      -1.601   5.317  -1.274  1.00  0.00           O  
ATOM    162 C17a HC1     3      -2.441   4.212  -1.031  1.00  0.00           C  
ATOM    163 H17a HC1     3      -2.996   4.071  -1.808  1.00  0.00           H  
ATOM    164 H17b HC1     3      -1.905   3.418  -0.909  1.00  0.00           H  
ATOM    165  C18 HC1     3      -0.241   5.845   0.644  1.00  0.00           C  
ATOM    166 C18a HC1     3      -1.472   6.194   1.480  1.00  0.00           C  
ATOM    167 H18a HC1     3      -2.151   6.500   0.853  1.00  0.00           H  
ATOM    168 C18b HC1     3      -1.312   7.367   2.464  1.00  0.00           C  
ATOM    169 H18b HC1     3      -1.277   7.631   2.678  1.00  0.00           H  
ATOM    170 H18c HC1     3      -1.284   7.628   2.682  1.00  0.00           H  
ATOM    171 H18d HC1     3      -1.284   7.633   2.677  1.00  0.00           H  
ATOM    172  C19 HC1     3       1.034   5.902   1.225  1.00  0.00           C  
ATOM    173  H19 HC1     3       1.117   6.134   2.115  1.00  0.00           H  
ATOM    174  C20 HC1     3       2.187   5.606   0.482  1.00  0.00           C  
ATOM    175  C1  HC1     4       3.560   5.689   1.145  1.00  0.00           C  
ATOM    176  H1  HC1     4       4.198   5.863   0.431  1.00  0.00           H  
ATOM    177  C1a HC1     4       3.766   6.855   2.129  1.00  0.00           C  
ATOM    178 H1aa HC1     4       3.819   7.118   2.343  1.00  0.00           H  
ATOM    179 H1ab HC1     4       3.816   7.117   2.343  1.00  0.00           H  
ATOM    180 H1ac HC1     4       3.818   7.116   2.345  1.00  0.00           H  
ATOM    181  C2  HC1     4       3.883   4.295   1.680  1.00  0.00           C  
ATOM    182  C3  HC1     4       3.551   3.962   3.003  1.00  0.00           C  
ATOM    183  H3  HC1     4       3.124   4.585   3.532  1.00  0.00           H  
ATOM    184  C4  HC1     4       3.849   2.697   3.531  1.00  0.00           C  
ATOM    185  C5  HC1     4       4.448   1.726   2.696  1.00  0.00           C  
ATOM    186  O5  HC1     4       4.703   0.470   3.164  1.00  0.00           O  
ATOM    187  C6  HC1     4       4.773   2.038   1.365  1.00  0.00           C  
ATOM    188  C6a HC1     4       4.476   3.315   0.852  1.00  0.00           C  
ATOM    189  O6a HC1     4       4.762   3.599  -0.452  1.00  0.00           O  
ATOM    190  C6b HC1     4       3.769   3.595  -1.451  1.00  0.00           C  
ATOM    191 H6ba HC1     4       4.180   3.356  -2.292  1.00  0.00           H  
ATOM    192 H6bb HC1     4       3.107   2.923  -1.248  1.00  0.00           H  
ATOM    193  O7  HC1     4       5.367   1.097   0.578  1.00  0.00           O  
ATOM    194  C8  HC1     4       6.754   1.096   0.344  1.00  0.00           C  
ATOM    195  H8a HC1     4       7.128   1.819   0.848  1.00  0.00           H  
ATOM    196  H8b HC1     4       7.091   0.288   0.713  1.00  0.00           H  
ATOM    197  C9  HC1     4       7.136   1.207  -1.115  1.00  0.00           C  
ATOM    198  C10 HC1     4       8.436   1.364  -1.535  1.00  0.00           C  
ATOM    199 C10a HC1     4       9.542   1.413  -0.651  1.00  0.00           C  
ATOM    200 O10a HC1     4       9.448   1.308   0.562  1.00  0.00           O  
ATOM    201 O10b HC1     4      10.636   1.560  -1.115  1.00  0.00           O  
ATOM    202  C11 HC1     4       8.641   1.474  -2.919  1.00  0.00           C  
ATOM    203  H11 HC1     4       9.481   1.583  -3.201  1.00  0.00           H  
ATOM    204  C12 HC1     4       7.635   1.430  -3.898  1.00  0.00           C  
ATOM    205 C12a HC1     4       7.975   1.568  -5.267  1.00  0.00           C  
ATOM    206 O12a HC1     4       7.159   1.558  -6.174  1.00  0.00           O  
ATOM    207 O12b HC1     4       9.128   1.709  -5.557  1.00  0.00           O  
ATOM    208  C13 HC1     4       6.348   1.252  -3.452  1.00  0.00           C  
ATOM    209 C13a HC1     4       6.140   1.151  -2.081  1.00  0.00           C  
ATOM    210 H13a HC1     4       5.298   1.042  -1.800  1.00  0.00           H  
ATOM    211  C14 HC1     4       5.160   1.159  -4.384  1.00  0.00           C  
ATOM    212 H14a HC1     4       5.320   0.508  -5.069  1.00  0.00           H  
ATOM    213 H14b HC1     4       5.011   1.996  -4.817  1.00  0.00           H  
ATOM    214  O15 HC1     4       3.952   0.814  -3.749  1.00  0.00           O  
ATOM    215  C16 HC1     4       3.251  -0.301  -4.102  1.00  0.00           C  
ATOM    216 C16a HC1     4       3.628  -1.568  -3.617  1.00  0.00           C  
ATOM    217 O16a HC1     4       4.686  -1.673  -2.764  1.00  0.00           O  
ATOM    218  C17 HC1     4       2.138  -0.179  -4.953  1.00  0.00           C  
ATOM    219  O17 HC1     4       1.764   1.060  -5.379  1.00  0.00           O  
ATOM    220 C17a HC1     4       0.686   1.748  -4.791  1.00  0.00           C  
ATOM    221 H17a HC1     4       0.640   1.543  -3.850  1.00  0.00           H  
ATOM    222 H17b HC1     4       0.844   2.698  -4.875  1.00  0.00           H  
ATOM    223  C18 HC1     4       1.412  -1.326  -5.344  1.00  0.00           C  
ATOM    224 C18a HC1     4       0.196  -1.213  -6.261  1.00  0.00           C  
ATOM    225 H18a HC1     4       0.336  -0.417  -6.804  1.00  0.00           H  
ATOM    226 C18b HC1     4       0.017  -2.346  -7.289  1.00  0.00           C  
ATOM    227 H18b HC1     4      -0.017  -2.587  -7.529  1.00  0.00           H  
ATOM    228 H18c HC1     4      -0.032  -2.591  -7.522  1.00  0.00           H  
ATOM    229 H18d HC1     4      -0.019  -2.598  -7.516  1.00  0.00           H  
ATOM    230  C19 HC1     4       1.792  -2.580  -4.844  1.00  0.00           C  
ATOM    231  H19 HC1     4       1.296  -3.327  -5.066  1.00  0.00           H  
ATOM    232  C20 HC1     4       2.909  -2.722  -4.006  1.00  0.00           C  
ATOM    233  C1  EAT     5       0.466   0.878   0.270  1.00  0.00           C  
ATOM    234  H1  EAT     5       0.477   0.942   0.329  1.00  0.00           H  
ATOM    235  H2  EAT     5       0.485   0.939   0.327  1.00  0.00           H  
ATOM    236  H3  EAT     5       0.466   0.947   0.322  1.00  0.00           H  
ATOM    237  C2  EAT     5       0.418   0.577   0.009  1.00  0.00           C  
ATOM    238  O2  EAT     5       0.406   0.535  -0.031  1.00  0.00           O  
ATOM    239  O1  EAT     5       0.392   0.375  -0.161  1.00  0.00           O  
ATOM    240  C3  EAT     5       0.346   0.109  -0.394  1.00  0.00           C  
ATOM    241  H31 EAT     5       0.340   0.087  -0.416  1.00  0.00           H  
ATOM    242  H32 EAT     5       0.348   0.088  -0.408  1.00  0.00           H  
ATOM    243  C4  EAT     5       0.303  -0.118  -0.593  1.00  0.00           C  
ATOM    244  H41 EAT     5       0.290  -0.170  -0.638  1.00  0.00           H  
ATOM    245  H42 EAT     5       0.295  -0.163  -0.637  1.00  0.00           H  
ATOM    246  H43 EAT     5       0.296  -0.169  -0.636  1.00  0.00           H  
END
