# Supplementary material for: How the water-soluble hemicarcerand incarcerates guests at room temperature decoded with modular simulations
Source: Commun Chem. 2021 Mar 1;4:26. doi: 10.1038/s42004-021-00469-3 (PMC9814894; doi:10.1038/s42004-021-00469-3)
Supplement: Supplementary file 5 — Supplementary Data 3 [file 42004_2021_469_MOESM5_ESM.bz2 › DataS3/298K/avg.c0dma298.pdb]

ATOM      1  C1  HC1     1      -2.754  -5.034  -1.340  1.00  0.00           C  
ATOM      2  H1  HC1     1      -3.385  -5.212  -0.620  1.00  0.00           H  
ATOM      3  C1a HC1     1      -2.955  -6.206  -2.317  1.00  0.00           C  
ATOM      4 H1aa HC1     1      -3.003  -6.469  -2.527  1.00  0.00           H  
ATOM      5 H1ab HC1     1      -3.005  -6.470  -2.529  1.00  0.00           H  
ATOM      6 H1ac HC1     1      -3.004  -6.469  -2.531  1.00  0.00           H  
ATOM      7  C2  HC1     1      -3.095  -3.646  -1.877  1.00  0.00           C  
ATOM      8  C3  HC1     1      -2.776  -3.315  -3.201  1.00  0.00           C  
ATOM      9  H3  HC1     1      -2.345  -3.935  -3.733  1.00  0.00           H  
ATOM     10  C4  HC1     1      -3.094  -2.056  -3.733  1.00  0.00           C  
ATOM     11  C5  HC1     1      -3.698  -1.089  -2.898  1.00  0.00           C  
ATOM     12  O5  HC1     1      -3.977   0.159  -3.371  1.00  0.00           O  
ATOM     13  C6  HC1     1      -4.009  -1.399  -1.564  1.00  0.00           C  
ATOM     14  C6a HC1     1      -3.694  -2.672  -1.048  1.00  0.00           C  
ATOM     15  O6a HC1     1      -3.971  -2.956   0.256  1.00  0.00           O  
ATOM     16  C6b HC1     1      -2.977  -2.943   1.253  1.00  0.00           C  
ATOM     17 H6ba HC1     1      -2.330  -2.261   1.053  1.00  0.00           H  
ATOM     18 H6bb HC1     1      -3.391  -2.716   2.091  1.00  0.00           H  
ATOM     19  O7  HC1     1      -4.609  -0.462  -0.778  1.00  0.00           O  
ATOM     20  C8  HC1     1      -5.996  -0.483  -0.530  1.00  0.00           C  
ATOM     21  H8a HC1     1      -6.351   0.321  -0.900  1.00  0.00           H  
ATOM     22  H8b HC1     1      -6.365  -1.214  -1.025  1.00  0.00           H  
ATOM     23  C9  HC1     1      -6.362  -0.593   0.933  1.00  0.00           C  
ATOM     24  C10 HC1     1      -7.654  -0.771   1.366  1.00  0.00           C  
ATOM     25 C10a HC1     1      -8.766  -0.844   0.493  1.00  0.00           C  
ATOM     26 O10a HC1     1      -8.686  -0.739  -0.721  1.00  0.00           O  
ATOM     27 O10b HC1     1      -9.852  -1.012   0.968  1.00  0.00           O  
ATOM     28  C11 HC1     1      -7.842  -0.880   2.753  1.00  0.00           C  
ATOM     29  H11 HC1     1      -8.679  -1.002   3.042  1.00  0.00           H  
ATOM     30  C12 HC1     1      -6.829  -0.814   3.722  1.00  0.00           C  
ATOM     31 C12a HC1     1      -7.154  -0.951   5.093  1.00  0.00           C  
ATOM     32 O12a HC1     1      -6.330  -0.921   5.994  1.00  0.00           O  
ATOM     33 O12b HC1     1      -8.300  -1.111   5.394  1.00  0.00           O  
ATOM     34  C13 HC1     1      -5.551  -0.614   3.263  1.00  0.00           C  
ATOM     35 C13a HC1     1      -5.358  -0.516   1.890  1.00  0.00           C  
ATOM     36 H13a HC1     1      -4.521  -0.393   1.600  1.00  0.00           H  
ATOM     37  C14 HC1     1      -4.358  -0.498   4.185  1.00  0.00           C  
ATOM     38 H14a HC1     1      -4.195  -1.329   4.620  1.00  0.00           H  
ATOM     39 H14b HC1     1      -4.519   0.155   4.864  1.00  0.00           H  
ATOM     40  O15 HC1     1      -3.160  -0.144   3.536  1.00  0.00           O  
ATOM     41  C16 HC1     1      -2.466   0.980   3.875  1.00  0.00           C  
ATOM     42 C16a HC1     1      -2.864   2.240   3.390  1.00  0.00           C  
ATOM     43 O16a HC1     1      -3.936   2.331   2.551  1.00  0.00           O  
ATOM     44  C17 HC1     1      -1.345   0.877   4.716  1.00  0.00           C  
ATOM     45  O17 HC1     1      -0.956  -0.354   5.153  1.00  0.00           O  
ATOM     46 C17a HC1     1       0.127  -1.038   4.569  1.00  0.00           C  
ATOM     47 H17a HC1     1       0.161  -0.848   3.626  1.00  0.00           H  
ATOM     48 H17b HC1     1      -0.020  -1.985   4.670  1.00  0.00           H  
ATOM     49  C18 HC1     1      -0.627   2.034   5.094  1.00  0.00           C  
ATOM     50 C18a HC1     1       0.594   1.941   6.003  1.00  0.00           C  
ATOM     51 H18a HC1     1       0.468   1.147   6.553  1.00  0.00           H  
ATOM     52 C18b HC1     1       0.769   3.081   7.022  1.00  0.00           C  
ATOM     53 H18b HC1     1       0.802   3.331   7.252  1.00  0.00           H  
ATOM     54 H18c HC1     1       0.811   3.332   7.250  1.00  0.00           H  
ATOM     55 H18d HC1     1       0.809   3.327   7.257  1.00  0.00           H  
ATOM     56  C19 HC1     1      -1.027   3.281   4.591  1.00  0.00           C  
ATOM     57  H19 HC1     1      -0.538   4.033   4.805  1.00  0.00           H  
ATOM     58  C20 HC1     1      -2.156   3.404   3.766  1.00  0.00           C  
ATOM     59  C1  HC1     2      -2.574   4.781   3.257  1.00  0.00           C  
ATOM     60  H1  HC1     2      -3.532   4.731   3.087  1.00  0.00           H  
ATOM     61  C1a HC1     2      -2.429   5.945   4.253  1.00  0.00           C  
ATOM     62 H1aa HC1     2      -2.407   6.206   4.474  1.00  0.00           H  
ATOM     63 H1ab HC1     2      -2.402   6.202   4.476  1.00  0.00           H  
ATOM     64 H1ac HC1     2      -2.403   6.207   4.471  1.00  0.00           H  
ATOM     65  C2  HC1     2      -1.906   4.971   1.899  1.00  0.00           C  
ATOM     66  C3  HC1     2      -0.653   5.600   1.821  1.00  0.00           C  
ATOM     67  H3  HC1     2      -0.239   5.880   2.597  1.00  0.00           H  
ATOM     68  C4  HC1     2      -0.017   5.805   0.589  1.00  0.00           C  
ATOM     69  C5  HC1     2      -0.623   5.313  -0.589  1.00  0.00           C  
ATOM     70  O5  HC1     2      -0.001   5.461  -1.795  1.00  0.00           O  
ATOM     71  C6  HC1     2      -1.874   4.667  -0.526  1.00  0.00           C  
ATOM     72  C6a HC1     2      -2.507   4.488   0.716  1.00  0.00           C  
ATOM     73  O6a HC1     2      -3.702   3.832   0.762  1.00  0.00           O  
ATOM     74  C6b HC1     2      -3.789   2.485   1.159  1.00  0.00           C  
ATOM     75 H6ba HC1     2      -4.552   2.088   0.726  1.00  0.00           H  
ATOM     76 H6bb HC1     2      -3.006   2.008   0.864  1.00  0.00           H  
ATOM     77  O7  HC1     2      -2.476   4.211  -1.661  1.00  0.00           O  
ATOM     78  C8  HC1     2      -3.192   5.070  -2.515  1.00  0.00           C  
ATOM     79  H8a HC1     2      -4.096   4.771  -2.509  1.00  0.00           H  
ATOM     80  H8b HC1     2      -3.179   5.943  -2.122  1.00  0.00           H  
ATOM     81  C9  HC1     2      -2.664   5.118  -3.932  1.00  0.00           C  
ATOM     82  C10 HC1     2      -3.135   6.001  -4.873  1.00  0.00           C  
ATOM     83 C10a HC1     2      -4.170   6.933  -4.619  1.00  0.00           C  
ATOM     84 O10a HC1     2      -4.751   7.030  -3.550  1.00  0.00           O  
ATOM     85 O10b HC1     2      -4.503   7.667  -5.501  1.00  0.00           O  
ATOM     86  C11 HC1     2      -2.536   5.946  -6.141  1.00  0.00           C  
ATOM     87  H11 HC1     2      -2.832   6.521  -6.758  1.00  0.00           H  
ATOM     88  C12 HC1     2      -1.512   5.064  -6.523  1.00  0.00           C  
ATOM     89 C12a HC1     2      -0.985   5.120  -7.837  1.00  0.00           C  
ATOM     90 O12a HC1     2      -0.086   4.400  -8.240  1.00  0.00           O  
ATOM     91 O12b HC1     2      -1.440   5.921  -8.598  1.00  0.00           O  
ATOM     92  C13 HC1     2      -1.076   4.178  -5.570  1.00  0.00           C  
ATOM     93 C13a HC1     2      -1.659   4.236  -4.309  1.00  0.00           C  
ATOM     94 H13a HC1     2      -1.363   3.661  -3.692  1.00  0.00           H  
ATOM     95  C14 HC1     2       0.003   3.153  -5.835  1.00  0.00           C  
ATOM     96 H14a HC1     2       0.839   3.584  -5.985  1.00  0.00           H  
ATOM     97 H14b HC1     2      -0.200   2.646  -6.622  1.00  0.00           H  
ATOM     98  O15 HC1     2       0.203   2.239  -4.783  1.00  0.00           O  
ATOM     99  C16 HC1     2       0.057   0.894  -4.964  1.00  0.00           C  
ATOM    100 C16a HC1     2       1.194   0.092  -5.151  1.00  0.00           C  
ATOM    101 O16a HC1     2       2.428   0.673  -5.116  1.00  0.00           O  
ATOM    102  C17 HC1     2      -1.222   0.307  -4.962  1.00  0.00           C  
ATOM    103  O17 HC1     2      -2.321   1.087  -4.751  1.00  0.00           O  
ATOM    104 C17a HC1     2      -2.976   1.138  -3.506  1.00  0.00           C  
ATOM    105 H17a HC1     2      -2.331   1.042  -2.800  1.00  0.00           H  
ATOM    106 H17b HC1     2      -3.383   2.004  -3.412  1.00  0.00           H  
ATOM    107  C18 HC1     2      -1.367  -1.082  -5.174  1.00  0.00           C  
ATOM    108 C18a HC1     2      -2.747  -1.738  -5.184  1.00  0.00           C  
ATOM    109 H18a HC1     2      -3.374  -1.051  -5.471  1.00  0.00           H  
ATOM    110 C18b HC1     2      -2.946  -2.881  -6.195  1.00  0.00           C  
ATOM    111 H18b HC1     2      -3.002  -3.135  -6.416  1.00  0.00           H  
ATOM    112 H18c HC1     2      -2.984  -3.133  -6.422  1.00  0.00           H  
ATOM    113 H18d HC1     2      -2.999  -3.124  -6.430  1.00  0.00           H  
ATOM    114  C19 HC1     2      -0.220  -1.872  -5.340  1.00  0.00           C  
ATOM    115  H19 HC1     2      -0.309  -2.786  -5.435  1.00  0.00           H  
ATOM    116  C20 HC1     2       1.059  -1.300  -5.359  1.00  0.00           C  
ATOM    117  C1  HC1     3       2.283  -2.189  -5.558  1.00  0.00           C  
ATOM    118  H1  HC1     3       2.975  -1.622  -5.944  1.00  0.00           H  
ATOM    119  C1a HC1     3       2.128  -3.337  -6.571  1.00  0.00           C  
ATOM    120 H1aa HC1     3       2.111  -3.596  -6.791  1.00  0.00           H  
ATOM    121 H1ab HC1     3       2.084  -3.593  -6.794  1.00  0.00           H  
ATOM    122 H1ac HC1     3       2.101  -3.579  -6.811  1.00  0.00           H  
ATOM    123  C2  HC1     3       2.775  -2.580  -4.168  1.00  0.00           C  
ATOM    124  C3  HC1     3       2.325  -3.772  -3.580  1.00  0.00           C  
ATOM    125  H3  HC1     3       1.718  -4.300  -4.033  1.00  0.00           H  
ATOM    126  C4  HC1     3       2.775  -4.173  -2.314  1.00  0.00           C  
ATOM    127  C5  HC1     3       3.657  -3.332  -1.597  1.00  0.00           C  
ATOM    128  O5  HC1     3       4.075  -3.672  -0.346  1.00  0.00           O  
ATOM    129  C6  HC1     3       4.102  -2.127  -2.164  1.00  0.00           C  
ATOM    130  C6a HC1     3       3.652  -1.744  -3.442  1.00  0.00           C  
ATOM    131  O6a HC1     3       4.067  -0.559  -3.975  1.00  0.00           O  
ATOM    132  C6b HC1     3       3.251   0.587  -3.979  1.00  0.00           C  
ATOM    133 H6ba HC1     3       2.710   0.600  -3.184  1.00  0.00           H  
ATOM    134 H6bb HC1     3       3.819   1.364  -3.956  1.00  0.00           H  
ATOM    135  O7  HC1     3       4.969  -1.336  -1.468  1.00  0.00           O  
ATOM    136  C8  HC1     3       6.351  -1.339  -1.736  1.00  0.00           C  
ATOM    137  H8a HC1     3       6.782  -1.651  -0.945  1.00  0.00           H  
ATOM    138  H8b HC1     3       6.511  -1.986  -2.422  1.00  0.00           H  
ATOM    139  C9  HC1     3       6.908   0.010  -2.137  1.00  0.00           C  
ATOM    140  C10 HC1     3       8.200   0.184  -2.571  1.00  0.00           C  
ATOM    141 C10a HC1     3       9.140  -0.870  -2.663  1.00  0.00           C  
ATOM    142 O10a HC1     3       8.900  -2.026  -2.352  1.00  0.00           O  
ATOM    143 O10b HC1     3      10.240  -0.619  -3.063  1.00  0.00           O  
ATOM    144  C11 HC1     3       8.571   1.488  -2.934  1.00  0.00           C  
ATOM    145  H11 HC1     3       9.407   1.610  -3.225  1.00  0.00           H  
ATOM    146  C12 HC1     3       7.740   2.618  -2.877  1.00  0.00           C  
ATOM    147 C12a HC1     3       8.236   3.881  -3.285  1.00  0.00           C  
ATOM    148 O12a HC1     3       7.572   4.905  -3.283  1.00  0.00           O  
ATOM    149 O12b HC1     3       9.371   3.953  -3.661  1.00  0.00           O  
ATOM    150  C13 HC1     3       6.460   2.419  -2.420  1.00  0.00           C  
ATOM    151 C13a HC1     3       6.085   1.127  -2.072  1.00  0.00           C  
ATOM    152 H13a HC1     3       5.247   1.006  -1.782  1.00  0.00           H  
ATOM    153  C14 HC1     3       5.456   3.541  -2.280  1.00  0.00           C  
ATOM    154 H14a HC1     3       5.217   3.881  -3.138  1.00  0.00           H  
ATOM    155 H14b HC1     3       5.828   4.268  -1.780  1.00  0.00           H  
ATOM    156  O15 HC1     3       4.256   3.165  -1.649  1.00  0.00           O  
ATOM    157  C16 HC1     3       3.828   3.772  -0.505  1.00  0.00           C  
ATOM    158 C16a HC1     3       4.362   3.402   0.744  1.00  0.00           C  
ATOM    159 O16a HC1     3       5.296   2.410   0.810  1.00  0.00           O  
ATOM    160  C17 HC1     3       2.846   4.774  -0.577  1.00  0.00           C  
ATOM    161  O17 HC1     3       2.317   5.098  -1.791  1.00  0.00           O  
ATOM    162 C17a HC1     3       1.058   4.624  -2.199  1.00  0.00           C  
ATOM    163 H17a HC1     3       1.050   4.568  -3.161  1.00  0.00           H  
ATOM    164 H17b HC1     3       0.917   3.736  -1.856  1.00  0.00           H  
ATOM    165  C18 HC1     3       2.405   5.426   0.597  1.00  0.00           C  
ATOM    166 C18a HC1     3       1.335   6.513   0.541  1.00  0.00           C  
ATOM    167 H18a HC1     3       1.403   6.918  -0.343  1.00  0.00           H  
ATOM    168 C18b HC1     3       1.516   7.693   1.513  1.00  0.00           C  
ATOM    169 H18b HC1     3       1.555   7.954   1.729  1.00  0.00           H  
ATOM    170 H18c HC1     3       1.551   7.964   1.718  1.00  0.00           H  
ATOM    171 H18d HC1     3       1.565   7.960   1.719  1.00  0.00           H  
ATOM    172  C19 HC1     3       2.936   5.037   1.836  1.00  0.00           C  
ATOM    173  H19 HC1     3       2.623   5.432   2.608  1.00  0.00           H  
ATOM    174  C20 HC1     3       3.932   4.053   1.923  1.00  0.00           C  
ATOM    175  C1  HC1     4       4.504   3.672   3.285  1.00  0.00           C  
ATOM    176  H1  HC1     4       5.400   3.330   3.122  1.00  0.00           H  
ATOM    177  C1a HC1     4       4.715   4.827   4.280  1.00  0.00           C  
ATOM    178 H1aa HC1     4       4.766   5.081   4.503  1.00  0.00           H  
ATOM    179 H1ab HC1     4       4.772   5.083   4.500  1.00  0.00           H  
ATOM    180 H1ac HC1     4       4.766   5.084   4.496  1.00  0.00           H  
ATOM    181  C2  HC1     4       3.682   2.490   3.794  1.00  0.00           C  
ATOM    182  C3  HC1     4       2.561   2.719   4.606  1.00  0.00           C  
ATOM    183  H3  HC1     4       2.322   3.586   4.815  1.00  0.00           H  
ATOM    184  C4  HC1     4       1.794   1.655   5.102  1.00  0.00           C  
ATOM    185  C5  HC1     4       2.123   0.333   4.725  1.00  0.00           C  
ATOM    186  O5  HC1     4       1.363  -0.712   5.160  1.00  0.00           O  
ATOM    187  C6  HC1     4       3.236   0.089   3.899  1.00  0.00           C  
ATOM    188  C6a HC1     4       4.007   1.164   3.425  1.00  0.00           C  
ATOM    189  O6a HC1     4       5.061   0.912   2.599  1.00  0.00           O  
ATOM    190  C6b HC1     4       4.972   1.099   1.208  1.00  0.00           C  
ATOM    191 H6ba HC1     4       5.581   0.491   0.776  1.00  0.00           H  
ATOM    192 H6bb HC1     4       4.083   0.883   0.906  1.00  0.00           H  
ATOM    193  O7  HC1     4       3.573  -1.186   3.550  1.00  0.00           O  
ATOM    194  C8  HC1     4       4.292  -2.024   4.421  1.00  0.00           C  
ATOM    195  H8a HC1     4       5.122  -2.214   3.994  1.00  0.00           H  
ATOM    196  H8b HC1     4       4.488  -1.518   5.210  1.00  0.00           H  
ATOM    197  C9  HC1     4       3.578  -3.309   4.776  1.00  0.00           C  
ATOM    198  C10 HC1     4       4.051  -4.189   5.718  1.00  0.00           C  
ATOM    199 C10a HC1     4       5.260  -3.994   6.431  1.00  0.00           C  
ATOM    200 O10a HC1     4       6.000  -3.038   6.267  1.00  0.00           O  
ATOM    201 O10b HC1     4       5.582  -4.814   7.240  1.00  0.00           O  
ATOM    202  C11 HC1     4       3.271  -5.330   5.961  1.00  0.00           C  
ATOM    203  H11 HC1     4       3.569  -5.905   6.578  1.00  0.00           H  
ATOM    204  C12 HC1     4       2.064  -5.646   5.318  1.00  0.00           C  
ATOM    205 C12a HC1     4       1.367  -6.828   5.666  1.00  0.00           C  
ATOM    206 O12a HC1     4       0.305  -7.164   5.165  1.00  0.00           O  
ATOM    207 O12b HC1     4       1.838  -7.542   6.503  1.00  0.00           O  
ATOM    208  C13 HC1     4       1.625  -4.759   4.366  1.00  0.00           C  
ATOM    209 C13a HC1     4       2.389  -3.623   4.130  1.00  0.00           C  
ATOM    210 H13a HC1     4       2.090  -3.048   3.513  1.00  0.00           H  
ATOM    211  C14 HC1     4       0.356  -4.973   3.571  1.00  0.00           C  
ATOM    212 H14a HC1     4      -0.405  -4.916   4.142  1.00  0.00           H  
ATOM    213 H14b HC1     4       0.350  -5.844   3.173  1.00  0.00           H  
ATOM    214  O15 HC1     4       0.157  -4.036   2.538  1.00  0.00           O  
ATOM    215  C16 HC1     4       0.039  -4.420   1.236  1.00  0.00           C  
ATOM    216 C16a HC1     4      -1.236  -4.512   0.653  1.00  0.00           C  
ATOM    217 O16a HC1     4      -2.330  -4.183   1.398  1.00  0.00           O  
ATOM    218  C17 HC1     4       1.183  -4.721   0.472  1.00  0.00           C  
ATOM    219  O17 HC1     4       2.419  -4.601   1.034  1.00  0.00           O  
ATOM    220 C17a HC1     4       3.251  -3.493   0.781  1.00  0.00           C  
ATOM    221 H17a HC1     4       2.714  -2.704   0.669  1.00  0.00           H  
ATOM    222 H17b HC1     4       3.813  -3.355   1.550  1.00  0.00           H  
ATOM    223  C18 HC1     4       1.050  -5.144  -0.870  1.00  0.00           C  
ATOM    224 C18a HC1     4       2.276  -5.483  -1.713  1.00  0.00           C  
ATOM    225 H18a HC1     4       2.964  -5.780  -1.091  1.00  0.00           H  
ATOM    226 C18b HC1     4       2.120  -6.661  -2.691  1.00  0.00           C  
ATOM    227 H18b HC1     4       2.092  -6.925  -2.907  1.00  0.00           H  
ATOM    228 H18c HC1     4       2.088  -6.925  -2.904  1.00  0.00           H  
ATOM    229 H18d HC1     4       2.092  -6.929  -2.902  1.00  0.00           H  
ATOM    230  C19 HC1     4      -0.229  -5.215  -1.441  1.00  0.00           C  
ATOM    231  H19 HC1     4      -0.315  -5.449  -2.329  1.00  0.00           H  
ATOM    232  C20 HC1     4      -1.378  -4.930  -0.689  1.00  0.00           C  
ATOM    233  C1  DMA     5       0.506   1.222   0.695  1.00  0.00           C  
ATOM    234  H1  DMA     5       0.534   1.374   0.828  1.00  0.00           H  
ATOM    235  H2  DMA     5       0.522   1.375   0.828  1.00  0.00           H  
ATOM    236  H3  DMA     5       0.532   1.379   0.823  1.00  0.00           H  
ATOM    237  C2  DMA     5       0.398   0.525   0.103  1.00  0.00           C  
ATOM    238  O   DMA     5       0.380   0.409   0.012  1.00  0.00           O  
ATOM    239  N   DMA     5       0.328   0.057  -0.306  1.00  0.00           N  
ATOM    240  C3  DMA     5       0.224  -0.617  -0.880  1.00  0.00           C  
ATOM    241  H31 DMA     5       0.193  -0.771  -1.010  1.00  0.00           H  
ATOM    242  H32 DMA     5       0.206  -0.770  -1.018  1.00  0.00           H  
ATOM    243  H33 DMA     5       0.203  -0.777  -1.007  1.00  0.00           H  
ATOM    244  C4  DMA     5       0.346   0.172  -0.220  1.00  0.00           C  
ATOM    245  H41 DMA     5       0.349   0.197  -0.201  1.00  0.00           H  
ATOM    246  H42 DMA     5       0.352   0.195  -0.209  1.00  0.00           H  
ATOM    247  H43 DMA     5       0.351   0.196  -0.196  1.00  0.00           H  
END
