# Supplementary material for: How the water-soluble hemicarcerand incarcerates guests at room temperature decoded with modular simulations
Source: Commun Chem. 2021 Mar 1;4:26. doi: 10.1038/s42004-021-00469-3 (PMC9814894; doi:10.1038/s42004-021-00469-3)
Supplement: Supplementary file 5 — Supplementary Data 3 [file 42004_2021_469_MOESM5_ESM.bz2 › DataS3/298K/avg.c0nap298.pdb]

ATOM      1  C1  HC1     1       3.458   2.564   5.236  1.00  0.00           C  
ATOM      2  H1  HC1     1       4.113   1.897   5.491  1.00  0.00           H  
ATOM      3  C1a HC1     1       3.641   3.681   6.262  1.00  0.00           C  
ATOM      4 H1aa HC1     1       3.685   3.923   6.498  1.00  0.00           H  
ATOM      5 H1ab HC1     1       3.693   3.925   6.492  1.00  0.00           H  
ATOM      6 H1ac HC1     1       3.685   3.928   6.489  1.00  0.00           H  
ATOM      7  C2  HC1     1       3.761   2.928   3.791  1.00  0.00           C  
ATOM      8  C3  HC1     1       3.393   4.181   3.297  1.00  0.00           C  
ATOM      9  H3  HC1     1       2.964   4.775   3.851  1.00  0.00           H  
ATOM     10  C4  HC1     1       3.657   4.546   1.975  1.00  0.00           C  
ATOM     11  C5  HC1     1       4.254   3.608   1.115  1.00  0.00           C  
ATOM     12  O5  HC1     1       4.488   3.919  -0.180  1.00  0.00           O  
ATOM     13  C6  HC1     1       4.607   2.341   1.587  1.00  0.00           C  
ATOM     14  C6a HC1     1       4.361   2.001   2.920  1.00  0.00           C  
ATOM     15  O6a HC1     1       4.695   0.765   3.355  1.00  0.00           O  
ATOM     16  C6b HC1     1       3.747  -0.251   3.500  1.00  0.00           C  
ATOM     17 H6ba HC1     1       3.094  -0.172   2.818  1.00  0.00           H  
ATOM     18 H6bb HC1     1       4.183  -1.086   3.389  1.00  0.00           H  
ATOM     19  O7  HC1     1       5.170   1.436   0.751  1.00  0.00           O  
ATOM     20  C8  HC1     1       6.357   1.231   0.452  1.00  0.00           C  
ATOM     21  H8a HC1     1       6.770   1.786   0.931  1.00  0.00           H  
ATOM     22  H8b HC1     1       6.524   0.507   0.787  1.00  0.00           H  
ATOM     23  C9  HC1     1       6.724   1.263  -0.989  1.00  0.00           C  
ATOM     24  C10 HC1     1       7.979   1.430  -1.398  1.00  0.00           C  
ATOM     25 C10a HC1     1       9.058   1.543  -0.521  1.00  0.00           C  
ATOM     26 O10a HC1     1       8.986   1.472   0.675  1.00  0.00           O  
ATOM     27 O10b HC1     1      10.110   1.706  -0.975  1.00  0.00           O  
ATOM     28  C11 HC1     1       8.171   1.484  -2.765  1.00  0.00           C  
ATOM     29  H11 HC1     1       8.984   1.605  -3.038  1.00  0.00           H  
ATOM     30  C12 HC1     1       7.197   1.363  -3.740  1.00  0.00           C  
ATOM     31 C12a HC1     1       7.523   1.460  -5.089  1.00  0.00           C  
ATOM     32 O12a HC1     1       6.737   1.408  -5.997  1.00  0.00           O  
ATOM     33 O12b HC1     1       8.636   1.617  -5.363  1.00  0.00           O  
ATOM     34  C13 HC1     1       5.956   1.157  -3.306  1.00  0.00           C  
ATOM     35 C13a HC1     1       5.753   1.123  -1.951  1.00  0.00           C  
ATOM     36 H13a HC1     1       4.941   1.002  -1.676  1.00  0.00           H  
ATOM     37  C14 HC1     1       4.809   0.960  -4.236  1.00  0.00           C  
ATOM     38 H14a HC1     1       4.987   0.494  -4.922  1.00  0.00           H  
ATOM     39 H14b HC1     1       4.539   1.676  -4.535  1.00  0.00           H  
ATOM     40  O15 HC1     1       3.784   0.407  -3.781  1.00  0.00           O  
ATOM     41  C16 HC1     1       3.126  -0.702  -4.197  1.00  0.00           C  
ATOM     42 C16a HC1     1       2.045  -0.583  -5.076  1.00  0.00           C  
ATOM     43 O16a HC1     1       1.680   0.647  -5.505  1.00  0.00           O  
ATOM     44  C17 HC1     1       3.508  -1.962  -3.730  1.00  0.00           C  
ATOM     45  O17 HC1     1       4.547  -2.061  -2.866  1.00  0.00           O  
ATOM     46 C17a HC1     1       4.355  -2.228  -1.493  1.00  0.00           C  
ATOM     47 H17a HC1     1       3.577  -1.757  -1.225  1.00  0.00           H  
ATOM     48 H17b HC1     1       5.097  -1.846  -1.041  1.00  0.00           H  
ATOM     49  C18 HC1     1       2.817  -3.115  -4.146  1.00  0.00           C  
ATOM     50 C18a HC1     1       3.212  -4.493  -3.633  1.00  0.00           C  
ATOM     51 H18a HC1     1       4.159  -4.447  -3.432  1.00  0.00           H  
ATOM     52 C18b HC1     1       3.097  -5.640  -4.638  1.00  0.00           C  
ATOM     53 H18b HC1     1       3.073  -5.889  -4.866  1.00  0.00           H  
ATOM     54 H18c HC1     1       3.074  -5.901  -4.854  1.00  0.00           H  
ATOM     55 H18d HC1     1       3.087  -5.897  -4.863  1.00  0.00           H  
ATOM     56  C19 HC1     1       1.724  -2.977  -5.005  1.00  0.00           C  
ATOM     57  H19 HC1     1       1.242  -3.721  -5.243  1.00  0.00           H  
ATOM     58  C20 HC1     1       1.343  -1.726  -5.498  1.00  0.00           C  
ATOM     59  C1  HC1     2       0.146  -1.612  -6.432  1.00  0.00           C  
ATOM     60  H1  HC1     2       0.292  -0.815  -6.964  1.00  0.00           H  
ATOM     61  C1a HC1     2      -0.009  -2.729  -7.463  1.00  0.00           C  
ATOM     62 H1aa HC1     2      -0.037  -2.968  -7.701  1.00  0.00           H  
ATOM     63 H1ab HC1     2      -0.040  -2.979  -7.690  1.00  0.00           H  
ATOM     64 H1ac HC1     2      -0.052  -2.973  -7.699  1.00  0.00           H  
ATOM     65  C2  HC1     2      -1.073  -1.330  -5.567  1.00  0.00           C  
ATOM     66  C3  HC1     2      -1.863  -2.386  -5.110  1.00  0.00           C  
ATOM     67  H3  HC1     2      -1.632  -3.248  -5.328  1.00  0.00           H  
ATOM     68  C4  HC1     2      -2.990  -2.158  -4.317  1.00  0.00           C  
ATOM     69  C5  HC1     2      -3.296  -0.841  -3.930  1.00  0.00           C  
ATOM     70  O5  HC1     2      -4.358  -0.588  -3.130  1.00  0.00           O  
ATOM     71  C6  HC1     2      -2.503   0.226  -4.357  1.00  0.00           C  
ATOM     72  C6a HC1     2      -1.393  -0.017  -5.171  1.00  0.00           C  
ATOM     73  O6a HC1     2      -0.625   1.024  -5.571  1.00  0.00           O  
ATOM     74  C6b HC1     2       0.592   1.330  -4.955  1.00  0.00           C  
ATOM     75 H6ba HC1     2       0.745   2.262  -5.050  1.00  0.00           H  
ATOM     76 H6bb HC1     2       0.534   1.140  -4.028  1.00  0.00           H  
ATOM     77  O7  HC1     2      -2.794   1.488  -3.961  1.00  0.00           O  
ATOM     78  C8  HC1     2      -3.490   2.374  -4.546  1.00  0.00           C  
ATOM     79  H8a HC1     2      -3.764   1.983  -5.263  1.00  0.00           H  
ATOM     80  H8b HC1     2      -4.174   2.457  -4.065  1.00  0.00           H  
ATOM     81  C9  HC1     2      -2.836   3.690  -4.792  1.00  0.00           C  
ATOM     82  C10 HC1     2      -3.295   4.551  -5.697  1.00  0.00           C  
ATOM     83 C10a HC1     2      -4.444   4.321  -6.452  1.00  0.00           C  
ATOM     84 O10a HC1     2      -5.155   3.359  -6.354  1.00  0.00           O  
ATOM     85 O10b HC1     2      -4.748   5.123  -7.228  1.00  0.00           O  
ATOM     86  C11 HC1     2      -2.564   5.714  -5.855  1.00  0.00           C  
ATOM     87  H11 HC1     2      -2.848   6.273  -6.451  1.00  0.00           H  
ATOM     88  C12 HC1     2      -1.425   6.075  -5.159  1.00  0.00           C  
ATOM     89 C12a HC1     2      -0.768   7.273  -5.435  1.00  0.00           C  
ATOM     90 O12a HC1     2       0.241   7.648  -4.906  1.00  0.00           O  
ATOM     91 O12b HC1     2      -1.223   7.961  -6.246  1.00  0.00           O  
ATOM     92  C13 HC1     2      -1.013   5.218  -4.230  1.00  0.00           C  
ATOM     93 C13a HC1     2      -1.720   4.050  -4.082  1.00  0.00           C  
ATOM     94 H13a HC1     2      -1.437   3.492  -3.485  1.00  0.00           H  
ATOM     95  C14 HC1     2       0.168   5.493  -3.368  1.00  0.00           C  
ATOM     96 H14a HC1     2       0.226   6.298  -3.103  1.00  0.00           H  
ATOM     97 H14b HC1     2       0.875   5.352  -3.770  1.00  0.00           H  
ATOM     98  O15 HC1     2       0.277   4.830  -2.309  1.00  0.00           O  
ATOM     99  C16 HC1     2       0.427   5.245  -1.029  1.00  0.00           C  
ATOM    100 C16a HC1     2      -0.697   5.511  -0.242  1.00  0.00           C  
ATOM    101 O16a HC1     2      -1.930   5.363  -0.780  1.00  0.00           O  
ATOM    102  C17 HC1     2       1.706   5.383  -0.482  1.00  0.00           C  
ATOM    103  O17 HC1     2       2.782   5.103  -1.253  1.00  0.00           O  
ATOM    104 C17a HC1     2       3.477   3.896  -1.145  1.00  0.00           C  
ATOM    105 H17a HC1     2       2.868   3.197  -0.945  1.00  0.00           H  
ATOM    106 H17b HC1     2       3.875   3.703  -1.983  1.00  0.00           H  
ATOM    107  C18 HC1     2       1.869   5.792   0.854  1.00  0.00           C  
ATOM    108 C18a HC1     2       3.253   5.925   1.471  1.00  0.00           C  
ATOM    109 H18a HC1     2       3.855   6.135   0.742  1.00  0.00           H  
ATOM    110 C18b HC1     2       3.440   7.078   2.456  1.00  0.00           C  
ATOM    111 H18b HC1     2       3.487   7.331   2.676  1.00  0.00           H  
ATOM    112 H18c HC1     2       3.480   7.339   2.668  1.00  0.00           H  
ATOM    113 H18d HC1     2       3.492   7.338   2.667  1.00  0.00           H  
ATOM    114  C19 HC1     2       0.735   6.030   1.632  1.00  0.00           C  
ATOM    115  H19 HC1     2       0.836   6.254   2.517  1.00  0.00           H  
ATOM    116  C20 HC1     2      -0.549   5.922   1.094  1.00  0.00           C  
ATOM    117  C1  HC1     3      -1.763   6.190   1.971  1.00  0.00           C  
ATOM    118  H1  HC1     3      -2.473   6.472   1.373  1.00  0.00           H  
ATOM    119  C1a HC1     3      -1.630   7.344   2.963  1.00  0.00           C  
ATOM    120 H1aa HC1     3      -1.606   7.600   3.184  1.00  0.00           H  
ATOM    121 H1ab HC1     3      -1.600   7.605   3.177  1.00  0.00           H  
ATOM    122 H1ac HC1     3      -1.610   7.607   3.181  1.00  0.00           H  
ATOM    123  C2  HC1     3      -2.201   4.855   2.554  1.00  0.00           C  
ATOM    124  C3  HC1     3      -1.716   4.446   3.797  1.00  0.00           C  
ATOM    125  H3  HC1     3      -1.128   4.985   4.251  1.00  0.00           H  
ATOM    126  C4  HC1     3      -2.099   3.226   4.359  1.00  0.00           C  
ATOM    127  C5  HC1     3      -2.946   2.374   3.628  1.00  0.00           C  
ATOM    128  O5  HC1     3      -3.302   1.169   4.131  1.00  0.00           O  
ATOM    129  C6  HC1     3      -3.423   2.760   2.372  1.00  0.00           C  
ATOM    130  C6a HC1     3      -3.049   3.994   1.835  1.00  0.00           C  
ATOM    131  O6a HC1     3      -3.507   4.342   0.610  1.00  0.00           O  
ATOM    132  C6b HC1     3      -2.716   4.232  -0.537  1.00  0.00           C  
ATOM    133 H6ba HC1     3      -2.156   3.468  -0.460  1.00  0.00           H  
ATOM    134 H6bb HC1     3      -3.287   4.101  -1.283  1.00  0.00           H  
ATOM    135  O7  HC1     3      -4.228   1.929   1.666  1.00  0.00           O  
ATOM    136  C8  HC1     3      -5.472   1.803   1.677  1.00  0.00           C  
ATOM    137  H8a HC1     3      -5.725   2.402   2.222  1.00  0.00           H  
ATOM    138  H8b HC1     3      -5.712   2.075   0.937  1.00  0.00           H  
ATOM    139  C9  HC1     3      -6.018   0.446   1.960  1.00  0.00           C  
ATOM    140  C10 HC1     3      -7.268   0.256   2.371  1.00  0.00           C  
ATOM    141 C10a HC1     3      -8.186   1.294   2.526  1.00  0.00           C  
ATOM    142 O10a HC1     3      -7.972   2.450   2.278  1.00  0.00           O  
ATOM    143 O10b HC1     3      -9.244   1.026   2.912  1.00  0.00           O  
ATOM    144  C11 HC1     3      -7.627  -1.052   2.644  1.00  0.00           C  
ATOM    145  H11 HC1     3      -8.435  -1.182   2.926  1.00  0.00           H  
ATOM    146  C12 HC1     3      -6.828  -2.172   2.509  1.00  0.00           C  
ATOM    147 C12a HC1     3      -7.311  -3.437   2.842  1.00  0.00           C  
ATOM    148 O12a HC1     3      -6.674  -4.455   2.790  1.00  0.00           O  
ATOM    149 O12b HC1     3      -8.406  -3.518   3.207  1.00  0.00           O  
ATOM    150  C13 HC1     3      -5.595  -1.959   2.053  1.00  0.00           C  
ATOM    151 C13a HC1     3      -5.224  -0.663   1.802  1.00  0.00           C  
ATOM    152 H13a HC1     3      -4.415  -0.532   1.522  1.00  0.00           H  
ATOM    153  C14 HC1     3      -4.635  -3.073   1.811  1.00  0.00           C  
ATOM    154 H14a HC1     3      -4.984  -3.767   1.460  1.00  0.00           H  
ATOM    155 H14b HC1     3      -4.297  -3.336   2.518  1.00  0.00           H  
ATOM    156  O15 HC1     3      -3.654  -2.835   1.065  1.00  0.00           O  
ATOM    157  C16 HC1     3      -3.238  -3.471  -0.056  1.00  0.00           C  
ATOM    158 C16a HC1     3      -2.283  -4.488   0.030  1.00  0.00           C  
ATOM    159 O16a HC1     3      -1.794  -4.825   1.245  1.00  0.00           O  
ATOM    160  C17 HC1     3      -3.744  -3.098  -1.304  1.00  0.00           C  
ATOM    161  O17 HC1     3      -4.658  -2.103  -1.377  1.00  0.00           O  
ATOM    162 C17a HC1     3      -4.312  -0.801  -1.750  1.00  0.00           C  
ATOM    163 H17a HC1     3      -4.919  -0.201  -1.335  1.00  0.00           H  
ATOM    164 H17b HC1     3      -3.443  -0.601  -1.429  1.00  0.00           H  
ATOM    165  C18 HC1     3      -3.303  -3.743  -2.473  1.00  0.00           C  
ATOM    166 C18a HC1     3      -3.830  -3.333  -3.842  1.00  0.00           C  
ATOM    167 H18a HC1     3      -4.721  -2.984  -3.695  1.00  0.00           H  
ATOM    168 C18b HC1     3      -4.031  -4.466  -4.848  1.00  0.00           C  
ATOM    169 H18b HC1     3      -4.081  -4.707  -5.079  1.00  0.00           H  
ATOM    170 H18c HC1     3      -4.091  -4.718  -5.069  1.00  0.00           H  
ATOM    171 H18d HC1     3      -4.075  -4.720  -5.070  1.00  0.00           H  
ATOM    172  C19 HC1     3      -2.328  -4.738  -2.371  1.00  0.00           C  
ATOM    173  H19 HC1     3      -2.003  -5.130  -3.136  1.00  0.00           H  
ATOM    174  C20 HC1     3      -1.829  -5.139  -1.131  1.00  0.00           C  
ATOM    175  C1  HC1     4      -0.768  -6.229  -1.057  1.00  0.00           C  
ATOM    176  H1  HC1     4      -0.862  -6.639  -0.183  1.00  0.00           H  
ATOM    177  C1a HC1     4      -0.931  -7.392  -2.035  1.00  0.00           C  
ATOM    178 H1aa HC1     4      -0.965  -7.651  -2.251  1.00  0.00           H  
ATOM    179 H1ab HC1     4      -0.964  -7.658  -2.243  1.00  0.00           H  
ATOM    180 H1ac HC1     4      -0.975  -7.654  -2.247  1.00  0.00           H  
ATOM    181  C2  HC1     4       0.587  -5.539  -1.060  1.00  0.00           C  
ATOM    182  C3  HC1     4       1.260  -5.330  -2.266  1.00  0.00           C  
ATOM    183  H3  HC1     4       0.871  -5.606  -3.052  1.00  0.00           H  
ATOM    184  C4  HC1     4       2.504  -4.699  -2.302  1.00  0.00           C  
ATOM    185  C5  HC1     4       3.061  -4.219  -1.102  1.00  0.00           C  
ATOM    186  O5  HC1     4       4.247  -3.568  -1.105  1.00  0.00           O  
ATOM    187  C6  HC1     4       2.390  -4.397   0.110  1.00  0.00           C  
ATOM    188  C6a HC1     4       1.156  -5.053   0.130  1.00  0.00           C  
ATOM    189  O6a HC1     4       0.509  -5.208   1.309  1.00  0.00           O  
ATOM    190  C6b HC1     4      -0.548  -4.378   1.693  1.00  0.00           C  
ATOM    191 H6ba HC1     4      -0.565  -4.341   2.640  1.00  0.00           H  
ATOM    192 H6bb HC1     4      -0.393  -3.501   1.369  1.00  0.00           H  
ATOM    193  O7  HC1     4       2.920  -3.909   1.258  1.00  0.00           O  
ATOM    194  C8  HC1     4       3.670  -4.527   2.112  1.00  0.00           C  
ATOM    195  H8a HC1     4       3.761  -5.333   1.780  1.00  0.00           H  
ATOM    196  H8b HC1     4       4.439  -4.162   2.044  1.00  0.00           H  
ATOM    197  C9  HC1     4       3.208  -4.519   3.525  1.00  0.00           C  
ATOM    198  C10 HC1     4       3.670  -5.378   4.423  1.00  0.00           C  
ATOM    199 C10a HC1     4       4.652  -6.324   4.134  1.00  0.00           C  
ATOM    200 O10a HC1     4       5.207  -6.448   3.077  1.00  0.00           O  
ATOM    201 O10b HC1     4       4.971  -7.041   4.978  1.00  0.00           O  
ATOM    202  C11 HC1     4       3.120  -5.287   5.686  1.00  0.00           C  
ATOM    203  H11 HC1     4       3.405  -5.853   6.272  1.00  0.00           H  
ATOM    204  C12 HC1     4       2.161  -4.387   6.108  1.00  0.00           C  
ATOM    205 C12a HC1     4       1.676  -4.419   7.413  1.00  0.00           C  
ATOM    206 O12a HC1     4       0.820  -3.701   7.854  1.00  0.00           O  
ATOM    207 O12b HC1     4       2.118  -5.205   8.132  1.00  0.00           O  
ATOM    208  C13 HC1     4       1.744  -3.514   5.203  1.00  0.00           C  
ATOM    209 C13a HC1     4       2.270  -3.610   3.941  1.00  0.00           C  
ATOM    210 H13a HC1     4       1.983  -3.048   3.354  1.00  0.00           H  
ATOM    211  C14 HC1     4       0.747  -2.459   5.524  1.00  0.00           C  
ATOM    212 H14a HC1     4       0.870  -2.086   6.295  1.00  0.00           H  
ATOM    213 H14b HC1     4      -0.029  -2.782   5.551  1.00  0.00           H  
ATOM    214  O15 HC1     4       0.669  -1.471   4.714  1.00  0.00           O  
ATOM    215  C16 HC1     4       0.760  -0.147   4.983  1.00  0.00           C  
ATOM    216 C16a HC1     4       2.008   0.481   4.994  1.00  0.00           C  
ATOM    217 O16a HC1     4       3.119  -0.252   4.748  1.00  0.00           O  
ATOM    218  C17 HC1     4      -0.395   0.600   5.225  1.00  0.00           C  
ATOM    219  O17 HC1     4      -1.596  -0.022   5.194  1.00  0.00           O  
ATOM    220 C17a HC1     4      -2.446   0.065   4.088  1.00  0.00           C  
ATOM    221 H17a HC1     4      -1.930   0.098   3.294  1.00  0.00           H  
ATOM    222 H17b HC1     4      -2.977  -0.721   4.059  1.00  0.00           H  
ATOM    223  C18 HC1     4      -0.310   1.980   5.482  1.00  0.00           C  
ATOM    224 C18a HC1     4      -1.560   2.813   5.723  1.00  0.00           C  
ATOM    225 H18a HC1     4      -2.217   2.210   6.102  1.00  0.00           H  
ATOM    226 C18b HC1     4      -1.433   3.931   6.757  1.00  0.00           C  
ATOM    227 H18b HC1     4      -1.415   4.172   6.993  1.00  0.00           H  
ATOM    228 H18c HC1     4      -1.411   4.180   6.986  1.00  0.00           H  
ATOM    229 H18d HC1     4      -1.403   4.176   6.990  1.00  0.00           H  
ATOM    230  C19 HC1     4       0.942   2.597   5.463  1.00  0.00           C  
ATOM    231  H19 HC1     4       0.999   3.505   5.586  1.00  0.00           H  
ATOM    232  C20 HC1     4       2.108   1.861   5.250  1.00  0.00           C  
ATOM    233  C1  NAP     5       0.304   0.220  -0.064  1.00  0.00           C  
ATOM    234  C2  NAP     5       0.212  -0.689  -0.843  1.00  0.00           C  
ATOM    235  H2  NAP     5       0.257  -0.707  -0.824  1.00  0.00           H  
ATOM    236  C3  NAP     5       0.051  -1.570  -1.645  1.00  0.00           C  
ATOM    237  H3  NAP     5      -0.010  -2.173  -2.160  1.00  0.00           H  
ATOM    238  C4  NAP     5      -0.016  -1.541  -1.672  1.00  0.00           C  
ATOM    239  H4  NAP     5      -0.122  -2.125  -2.204  1.00  0.00           H  
ATOM    240  C5  NAP     5       0.077  -0.632  -0.896  1.00  0.00           C  
ATOM    241  H5  NAP     5       0.031  -0.610  -0.911  1.00  0.00           H  
ATOM    242  C6  NAP     5       0.237   0.250  -0.091  1.00  0.00           C  
ATOM    243  C7  NAP     5       0.327   1.158   0.689  1.00  0.00           C  
ATOM    244  H7  NAP     5       0.282   1.176   0.671  1.00  0.00           H  
ATOM    245  C8  NAP     5       0.487   2.037   1.494  1.00  0.00           C  
ATOM    246  H8  NAP     5       0.548   2.638   2.009  1.00  0.00           H  
ATOM    247  C9  NAP     5       0.555   2.008   1.518  1.00  0.00           C  
ATOM    248  H9  NAP     5       0.660   2.592   2.050  1.00  0.00           H  
ATOM    249  C10 NAP     5       0.463   1.101   0.741  1.00  0.00           C  
ATOM    250  H10 NAP     5       0.508   1.080   0.757  1.00  0.00           H  
END
