# Supplementary material for: How the water-soluble hemicarcerand incarcerates guests at room temperature decoded with modular simulations
Source: Commun Chem. 2021 Mar 1;4:26. doi: 10.1038/s42004-021-00469-3 (PMC9814894; doi:10.1038/s42004-021-00469-3)
Supplement: Supplementary file 5 — Supplementary Data 3 [file 42004_2021_469_MOESM5_ESM.bz2 › DataS3/298K/avg.c0dea298.pdb]

ATOM      1  C1  HC1     1      -1.007  -6.145  -1.035  1.00  0.00           C  
ATOM      2  H1  HC1     1      -1.170  -6.537  -0.160  1.00  0.00           H  
ATOM      3  C1a HC1     1      -1.183  -7.319  -2.012  1.00  0.00           C  
ATOM      4 H1aa HC1     1      -1.223  -7.582  -2.225  1.00  0.00           H  
ATOM      5 H1ab HC1     1      -1.220  -7.587  -2.223  1.00  0.00           H  
ATOM      6 H1ac HC1     1      -1.226  -7.584  -2.223  1.00  0.00           H  
ATOM      7  C2  HC1     1      -2.000  -4.999  -1.184  1.00  0.00           C  
ATOM      8  C3  HC1     1      -2.404  -4.587  -2.461  1.00  0.00           C  
ATOM      9  H3  HC1     1      -2.063  -5.013  -3.204  1.00  0.00           H  
ATOM     10  C4  HC1     1      -3.324  -3.542  -2.630  1.00  0.00           C  
ATOM     11  C5  HC1     1      -3.793  -2.850  -1.493  1.00  0.00           C  
ATOM     12  O5  HC1     1      -4.663  -1.809  -1.629  1.00  0.00           O  
ATOM     13  C6  HC1     1      -3.368  -3.229  -0.208  1.00  0.00           C  
ATOM     14  C6a HC1     1      -2.480  -4.306  -0.054  1.00  0.00           C  
ATOM     15  O6a HC1     1      -2.080  -4.659   1.198  1.00  0.00           O  
ATOM     16  C6b HC1     1      -0.844  -4.269   1.733  1.00  0.00           C  
ATOM     17 H6ba HC1     1      -0.632  -3.379   1.435  1.00  0.00           H  
ATOM     18 H6bb HC1     1      -0.926  -4.251   2.693  1.00  0.00           H  
ATOM     19  O7  HC1     1      -3.794  -2.542   0.887  1.00  0.00           O  
ATOM     20  C8  HC1     1      -4.979  -2.868   1.549  1.00  0.00           C  
ATOM     21  H8a HC1     1      -5.420  -3.492   1.069  1.00  0.00           H  
ATOM     22  H8b HC1     1      -4.750  -3.255   2.320  1.00  0.00           H  
ATOM     23  C9  HC1     1      -5.817  -1.727   1.800  1.00  0.00           C  
ATOM     24  C10 HC1     1      -6.885  -1.864   2.077  1.00  0.00           C  
ATOM     25 C10a HC1     1      -7.370  -3.105   2.194  1.00  0.00           C  
ATOM     26 O10a HC1     1      -6.911  -4.173   2.087  1.00  0.00           O  
ATOM     27 O10b HC1     1      -8.293  -3.111   2.419  1.00  0.00           O  
ATOM     28  C11 HC1     1      -7.516  -0.689   2.250  1.00  0.00           C  
ATOM     29  H11 HC1     1      -8.214  -0.769   2.430  1.00  0.00           H  
ATOM     30  C12 HC1     1      -7.148   0.600   2.170  1.00  0.00           C  
ATOM     31 C12a HC1     1      -7.881   1.701   2.366  1.00  0.00           C  
ATOM     32 O12a HC1     1      -7.663   2.845   2.314  1.00  0.00           O  
ATOM     33 O12b HC1     1      -8.782   1.501   2.599  1.00  0.00           O  
ATOM     34  C13 HC1     1      -6.075   0.705   1.901  1.00  0.00           C  
ATOM     35 C13a HC1     1      -5.461  -0.456   1.731  1.00  0.00           C  
ATOM     36 H13a HC1     1      -4.775  -0.378   1.557  1.00  0.00           H  
ATOM     37  C14 HC1     1      -5.496   2.013   1.778  1.00  0.00           C  
ATOM     38 H14a HC1     1      -5.721   2.527   2.482  1.00  0.00           H  
ATOM     39 H14b HC1     1      -5.814   2.422   1.056  1.00  0.00           H  
ATOM     40  O15 HC1     1      -4.107   1.996   1.649  1.00  0.00           O  
ATOM     41  C16 HC1     1      -3.308   2.843   2.355  1.00  0.00           C  
ATOM     42 C16a HC1     1      -2.940   4.080   1.802  1.00  0.00           C  
ATOM     43 O16a HC1     1      -3.417   4.425   0.574  1.00  0.00           O  
ATOM     44  C17 HC1     1      -2.831   2.473   3.625  1.00  0.00           C  
ATOM     45  O17 HC1     1      -3.204   1.271   4.152  1.00  0.00           O  
ATOM     46 C17a HC1     1      -2.372   0.139   4.150  1.00  0.00           C  
ATOM     47 H17a HC1     1      -1.862   0.111   3.334  1.00  0.00           H  
ATOM     48 H17b HC1     1      -2.934  -0.645   4.181  1.00  0.00           H  
ATOM     49  C18 HC1     1      -1.978   3.339   4.343  1.00  0.00           C  
ATOM     50 C18a HC1     1      -1.438   2.951   5.714  1.00  0.00           C  
ATOM     51 H18a HC1     1      -2.099   2.359   6.113  1.00  0.00           H  
ATOM     52 C18b HC1     1      -1.298   4.094   6.732  1.00  0.00           C  
ATOM     53 H18b HC1     1      -1.268   4.348   6.957  1.00  0.00           H  
ATOM     54 H18c HC1     1      -1.267   4.341   6.967  1.00  0.00           H  
ATOM     55 H18d HC1     1      -1.280   4.344   6.964  1.00  0.00           H  
ATOM     56  C19 HC1     1      -1.589   4.553   3.760  1.00  0.00           C  
ATOM     57  H19 HC1     1      -0.997   5.100   4.206  1.00  0.00           H  
ATOM     58  C20 HC1     1      -2.082   4.949   2.510  1.00  0.00           C  
ATOM     59  C1  HC1     2      -1.642   6.280   1.909  1.00  0.00           C  
ATOM     60  H1  HC1     2      -2.355   6.559   1.309  1.00  0.00           H  
ATOM     61  C1a HC1     2      -1.498   7.453   2.893  1.00  0.00           C  
ATOM     62 H1aa HC1     2      -1.462   7.705   3.119  1.00  0.00           H  
ATOM     63 H1ab HC1     2      -1.463   7.728   3.094  1.00  0.00           H  
ATOM     64 H1ac HC1     2      -1.492   7.719   3.110  1.00  0.00           H  
ATOM     65  C2  HC1     2      -0.432   5.988   1.031  1.00  0.00           C  
ATOM     66  C3  HC1     2       0.859   6.100   1.565  1.00  0.00           C  
ATOM     67  H3  HC1     2       0.963   6.341   2.449  1.00  0.00           H  
ATOM     68  C4  HC1     2       1.995   5.860   0.780  1.00  0.00           C  
ATOM     69  C5  HC1     2       1.831   5.438  -0.555  1.00  0.00           C  
ATOM     70  O5  HC1     2       2.915   5.172  -1.338  1.00  0.00           O  
ATOM     71  C6  HC1     2       0.544   5.277  -1.092  1.00  0.00           C  
ATOM     72  C6a HC1     2      -0.587   5.556  -0.305  1.00  0.00           C  
ATOM     73  O6a HC1     2      -1.829   5.407  -0.846  1.00  0.00           O  
ATOM     74  C6b HC1     2      -2.653   4.295  -0.596  1.00  0.00           C  
ATOM     75 H6ba HC1     2      -3.257   4.197  -1.340  1.00  0.00           H  
ATOM     76 H6bb HC1     2      -2.116   3.497  -0.539  1.00  0.00           H  
ATOM     77  O7  HC1     2       0.397   4.827  -2.369  1.00  0.00           O  
ATOM     78  C8  HC1     2       0.294   5.698  -3.453  1.00  0.00           C  
ATOM     79  H8a HC1     2       0.205   6.540  -3.143  1.00  0.00           H  
ATOM     80  H8b HC1     2       1.073   5.670  -3.882  1.00  0.00           H  
ATOM     81  C9  HC1     2      -0.778   5.372  -4.353  1.00  0.00           C  
ATOM     82  C10 HC1     2      -1.079   6.095  -5.149  1.00  0.00           C  
ATOM     83 C10a HC1     2      -0.424   7.255  -5.254  1.00  0.00           C  
ATOM     84 O10a HC1     2       0.470   7.739  -4.681  1.00  0.00           O  
ATOM     85 O10b HC1     2      -0.762   7.801  -5.956  1.00  0.00           O  
ATOM     86  C11 HC1     2      -2.101   5.631  -5.891  1.00  0.00           C  
ATOM     87  H11 HC1     2      -2.306   6.096  -6.409  1.00  0.00           H  
ATOM     88  C12 HC1     2      -2.830   4.501  -5.888  1.00  0.00           C  
ATOM     89 C12a HC1     2      -3.842   4.154  -6.689  1.00  0.00           C  
ATOM     90 O12a HC1     2      -4.544   3.223  -6.756  1.00  0.00           O  
ATOM     91 O12b HC1     2      -4.035   4.821  -7.347  1.00  0.00           O  
ATOM     92  C13 HC1     2      -2.500   3.796  -5.087  1.00  0.00           C  
ATOM     93 C13a HC1     2      -1.497   4.261  -4.359  1.00  0.00           C  
ATOM     94 H13a HC1     2      -1.295   3.804  -3.849  1.00  0.00           H  
ATOM     95  C14 HC1     2      -3.148   2.523  -4.944  1.00  0.00           C  
ATOM     96 H14a HC1     2      -3.286   2.142  -5.749  1.00  0.00           H  
ATOM     97 H14b HC1     2      -3.951   2.630  -4.578  1.00  0.00           H  
ATOM     98  O15 HC1     2      -2.446   1.632  -4.130  1.00  0.00           O  
ATOM     99  C16 HC1     2      -2.204   0.346  -4.509  1.00  0.00           C  
ATOM    100 C16a HC1     2      -1.060   0.034  -5.262  1.00  0.00           C  
ATOM    101 O16a HC1     2      -0.216   1.035  -5.639  1.00  0.00           O  
ATOM    102  C17 HC1     2      -3.088  -0.673  -4.123  1.00  0.00           C  
ATOM    103  O17 HC1     2      -4.197  -0.350  -3.400  1.00  0.00           O  
ATOM    104 C17a HC1     2      -4.264  -0.516  -2.009  1.00  0.00           C  
ATOM    105 H17a HC1     2      -3.406  -0.314  -1.620  1.00  0.00           H  
ATOM    106 H17b HC1     2      -4.909   0.111  -1.661  1.00  0.00           H  
ATOM    107  C18 HC1     2      -2.827  -2.013  -4.475  1.00  0.00           C  
ATOM    108 C18a HC1     2      -3.756  -3.136  -4.034  1.00  0.00           C  
ATOM    109 H18a HC1     2      -4.640  -2.741  -3.946  1.00  0.00           H  
ATOM    110 C18b HC1     2      -3.956  -4.283  -5.039  1.00  0.00           C  
ATOM    111 H18b HC1     2      -4.010  -4.535  -5.263  1.00  0.00           H  
ATOM    112 H18c HC1     2      -4.006  -4.535  -5.263  1.00  0.00           H  
ATOM    113 H18d HC1     2      -4.007  -4.534  -5.266  1.00  0.00           H  
ATOM    114  C19 HC1     2      -1.664  -2.315  -5.197  1.00  0.00           C  
ATOM    115  H19 HC1     2      -1.469  -3.194  -5.396  1.00  0.00           H  
ATOM    116  C20 HC1     2      -0.792  -1.304  -5.627  1.00  0.00           C  
ATOM    117  C1  HC1     3       0.452  -1.669  -6.426  1.00  0.00           C  
ATOM    118  H1  HC1     3       0.671  -0.890  -6.965  1.00  0.00           H  
ATOM    119  C1a HC1     3       0.288  -2.802  -7.453  1.00  0.00           C  
ATOM    120 H1aa HC1     3       0.269  -3.050  -7.689  1.00  0.00           H  
ATOM    121 H1ab HC1     3       0.246  -3.054  -7.678  1.00  0.00           H  
ATOM    122 H1ac HC1     3       0.247  -3.039  -7.697  1.00  0.00           H  
ATOM    123  C2  HC1     3       1.587  -1.834  -5.424  1.00  0.00           C  
ATOM    124  C3  HC1     3       1.870  -3.098  -4.890  1.00  0.00           C  
ATOM    125  H3  HC1     3       1.361  -3.823  -5.150  1.00  0.00           H  
ATOM    126  C4  HC1     3       2.912  -3.285  -3.973  1.00  0.00           C  
ATOM    127  C5  HC1     3       3.645  -2.163  -3.529  1.00  0.00           C  
ATOM    128  O5  HC1     3       4.646  -2.302  -2.616  1.00  0.00           O  
ATOM    129  C6  HC1     3       3.350  -0.883  -4.031  1.00  0.00           C  
ATOM    130  C6a HC1     3       2.330  -0.720  -4.982  1.00  0.00           C  
ATOM    131  O6a HC1     3       2.065   0.527  -5.463  1.00  0.00           O  
ATOM    132  C6b HC1     3       1.000   1.308  -4.988  1.00  0.00           C  
ATOM    133 H6ba HC1     3       0.899   1.171  -4.041  1.00  0.00           H  
ATOM    134 H6bb HC1     3       1.219   2.236  -5.138  1.00  0.00           H  
ATOM    135  O7  HC1     3       4.037   0.201  -3.579  1.00  0.00           O  
ATOM    136  C8  HC1     3       5.176   0.672  -4.220  1.00  0.00           C  
ATOM    137  H8a HC1     3       5.575  -0.034  -4.636  1.00  0.00           H  
ATOM    138  H8b HC1     3       4.880   1.236  -4.870  1.00  0.00           H  
ATOM    139  C9  HC1     3       6.142   1.359  -3.335  1.00  0.00           C  
ATOM    140  C10 HC1     3       7.044   2.220  -3.800  1.00  0.00           C  
ATOM    141 C10a HC1     3       7.206   2.525  -5.165  1.00  0.00           C  
ATOM    142 O10a HC1     3       6.582   2.040  -6.059  1.00  0.00           O  
ATOM    143 O10b HC1     3       8.010   3.297  -5.468  1.00  0.00           O  
ATOM    144  C11 HC1     3       7.841   2.802  -2.844  1.00  0.00           C  
ATOM    145  H11 HC1     3       8.432   3.356  -3.139  1.00  0.00           H  
ATOM    146  C12 HC1     3       7.795   2.578  -1.465  1.00  0.00           C  
ATOM    147 C12a HC1     3       8.671   3.216  -0.611  1.00  0.00           C  
ATOM    148 O12a HC1     3       8.751   3.033   0.586  1.00  0.00           O  
ATOM    149 O12b HC1     3       9.402   3.966  -1.092  1.00  0.00           O  
ATOM    150  C13 HC1     3       6.883   1.723  -1.031  1.00  0.00           C  
ATOM    151 C13a HC1     3       6.110   1.121  -1.974  1.00  0.00           C  
ATOM    152 H13a HC1     3       5.535   0.551  -1.681  1.00  0.00           H  
ATOM    153  C14 HC1     3       6.618   1.418   0.416  1.00  0.00           C  
ATOM    154 H14a HC1     3       7.048   2.024   1.009  1.00  0.00           H  
ATOM    155 H14b HC1     3       6.930   0.552   0.631  1.00  0.00           H  
ATOM    156  O15 HC1     3       5.245   1.455   0.700  1.00  0.00           O  
ATOM    157  C16 HC1     3       4.710   2.392   1.532  1.00  0.00           C  
ATOM    158 C16a HC1     3       4.480   2.072   2.878  1.00  0.00           C  
ATOM    159 O16a HC1     3       4.829   0.836   3.334  1.00  0.00           O  
ATOM    160  C17 HC1     3       4.368   3.666   1.045  1.00  0.00           C  
ATOM    161  O17 HC1     3       4.615   3.974  -0.259  1.00  0.00           O  
ATOM    162 C17a HC1     3       3.627   3.964  -1.258  1.00  0.00           C  
ATOM    163 H17a HC1     3       4.060   3.811  -2.105  1.00  0.00           H  
ATOM    164 H17b HC1     3       3.012   3.241  -1.102  1.00  0.00           H  
ATOM    165  C18 HC1     3       3.780   4.621   1.902  1.00  0.00           C  
ATOM    166 C18a HC1     3       3.384   6.003   1.392  1.00  0.00           C  
ATOM    167 H18a HC1     3       3.989   6.209   0.658  1.00  0.00           H  
ATOM    168 C18b HC1     3       3.573   7.169   2.376  1.00  0.00           C  
ATOM    169 H18b HC1     3       3.613   7.423   2.606  1.00  0.00           H  
ATOM    170 H18c HC1     3       3.609   7.442   2.577  1.00  0.00           H  
ATOM    171 H18d HC1     3       3.640   7.431   2.586  1.00  0.00           H  
ATOM    172  C19 HC1     3       3.517   4.271   3.232  1.00  0.00           C  
ATOM    173  H19 HC1     3       3.096   4.876   3.785  1.00  0.00           H  
ATOM    174  C20 HC1     3       3.885   3.016   3.742  1.00  0.00           C  
ATOM    175  C1  HC1     4       3.591   2.674   5.196  1.00  0.00           C  
ATOM    176  H1  HC1     4       4.249   2.007   5.459  1.00  0.00           H  
ATOM    177  C1a HC1     4       3.782   3.812   6.212  1.00  0.00           C  
ATOM    178 H1aa HC1     4       3.842   4.063   6.438  1.00  0.00           H  
ATOM    179 H1ab HC1     4       3.821   4.068   6.435  1.00  0.00           H  
ATOM    180 H1ac HC1     4       3.827   4.055   6.450  1.00  0.00           H  
ATOM    181  C2  HC1     4       2.236   1.974   5.219  1.00  0.00           C  
ATOM    182  C3  HC1     4       1.069   2.722   5.430  1.00  0.00           C  
ATOM    183  H3  HC1     4       1.132   3.635   5.540  1.00  0.00           H  
ATOM    184  C4  HC1     4      -0.191   2.108   5.476  1.00  0.00           C  
ATOM    185  C5  HC1     4      -0.287   0.719   5.241  1.00  0.00           C  
ATOM    186  O5  HC1     4      -1.499   0.095   5.247  1.00  0.00           O  
ATOM    187  C6  HC1     4       0.870  -0.037   4.986  1.00  0.00           C  
ATOM    188  C6a HC1     4       2.130   0.587   4.981  1.00  0.00           C  
ATOM    189  O6a HC1     4       3.245  -0.160   4.746  1.00  0.00           O  
ATOM    190  C6b HC1     4       3.897  -0.201   3.502  1.00  0.00           C  
ATOM    191 H6ba HC1     4       4.366  -1.040   3.439  1.00  0.00           H  
ATOM    192 H6bb HC1     4       3.246  -0.165   2.793  1.00  0.00           H  
ATOM    193  O7  HC1     4       0.756  -1.371   4.723  1.00  0.00           O  
ATOM    194  C8  HC1     4       0.947  -2.339   5.719  1.00  0.00           C  
ATOM    195  H8a HC1     4       0.991  -1.884   6.552  1.00  0.00           H  
ATOM    196  H8b HC1     4       0.173  -2.881   5.739  1.00  0.00           H  
ATOM    197  C9  HC1     4       2.164  -3.177   5.436  1.00  0.00           C  
ATOM    198  C10 HC1     4       3.126  -3.438   6.318  1.00  0.00           C  
ATOM    199 C10a HC1     4       3.052  -3.039   7.639  1.00  0.00           C  
ATOM    200 O10a HC1     4       2.100  -2.481   8.150  1.00  0.00           O  
ATOM    201 O10b HC1     4       3.966  -3.280   8.307  1.00  0.00           O  
ATOM    202  C11 HC1     4       4.231  -4.155   5.844  1.00  0.00           C  
ATOM    203  H11 HC1     4       4.866  -4.332   6.408  1.00  0.00           H  
ATOM    204  C12 HC1     4       4.419  -4.626   4.564  1.00  0.00           C  
ATOM    205 C12a HC1     4       5.579  -5.349   4.223  1.00  0.00           C  
ATOM    206 O12a HC1     4       5.799  -5.828   3.150  1.00  0.00           O  
ATOM    207 O12b HC1     4       6.386  -5.516   5.037  1.00  0.00           O  
ATOM    208  C13 HC1     4       3.433  -4.353   3.705  1.00  0.00           C  
ATOM    209 C13a HC1     4       2.329  -3.666   4.173  1.00  0.00           C  
ATOM    210 H13a HC1     4       1.685  -3.504   3.615  1.00  0.00           H  
ATOM    211  C14 HC1     4       3.491  -4.744   2.275  1.00  0.00           C  
ATOM    212 H14a HC1     4       3.242  -5.618   2.172  1.00  0.00           H  
ATOM    213 H14b HC1     4       4.339  -4.663   1.951  1.00  0.00           H  
ATOM    214  O15 HC1     4       2.693  -3.974   1.437  1.00  0.00           O  
ATOM    215  C16 HC1     4       2.193  -4.461   0.269  1.00  0.00           C  
ATOM    216 C16a HC1     4       0.916  -5.045   0.240  1.00  0.00           C  
ATOM    217 O16a HC1     4       0.206  -5.142   1.398  1.00  0.00           O  
ATOM    218  C17 HC1     4       2.945  -4.355  -0.911  1.00  0.00           C  
ATOM    219  O17 HC1     4       4.181  -3.786  -0.863  1.00  0.00           O  
ATOM    220 C17a HC1     4       4.414  -2.453  -1.238  1.00  0.00           C  
ATOM    221 H17a HC1     4       3.665  -1.909  -0.973  1.00  0.00           H  
ATOM    222 H17b HC1     4       5.195  -2.145  -0.764  1.00  0.00           H  
ATOM    223  C18 HC1     4       2.415  -4.820  -2.133  1.00  0.00           C  
ATOM    224 C18a HC1     4       3.201  -4.681  -3.430  1.00  0.00           C  
ATOM    225 H18a HC1     4       4.142  -4.689  -3.184  1.00  0.00           H  
ATOM    226 C18b HC1     4       3.064  -5.839  -4.432  1.00  0.00           C  
ATOM    227 H18b HC1     4       3.031  -6.093  -4.657  1.00  0.00           H  
ATOM    228 H18c HC1     4       3.039  -6.105  -4.644  1.00  0.00           H  
ATOM    229 H18d HC1     4       3.050  -6.093  -4.658  1.00  0.00           H  
ATOM    230  C19 HC1     4       1.128  -5.373  -2.153  1.00  0.00           C  
ATOM    231  H19 HC1     4       0.764  -5.645  -2.956  1.00  0.00           H  
ATOM    232  C20 HC1     4       0.381  -5.523  -0.976  1.00  0.00           C  
ATOM    233  C1  DEA     5       0.063  -1.553  -1.685  1.00  0.00           C  
ATOM    234  H11 DEA     5       0.027  -1.762  -1.851  1.00  0.00           H  
ATOM    235  H12 DEA     5       0.030  -1.762  -1.860  1.00  0.00           H  
ATOM    236  H13 DEA     5       0.026  -1.765  -1.861  1.00  0.00           H  
ATOM    237  C2  DEA     5       0.230  -0.598  -0.906  1.00  0.00           C  
ATOM    238  H21 DEA     5       0.276  -0.612  -0.929  1.00  0.00           H  
ATOM    239  H22 DEA     5       0.208  -0.568  -0.936  1.00  0.00           H  
ATOM    240  N   DEA     5       0.354   0.287  -0.089  1.00  0.00           N  
ATOM    241  H1  DEA     5       0.382   0.272  -0.058  1.00  0.00           H  
ATOM    242  H2  DEA     5       0.314   0.267  -0.083  1.00  0.00           H  
ATOM    243  C3  DEA     5       0.494   1.221   0.678  1.00  0.00           C  
ATOM    244  H31 DEA     5       0.524   1.230   0.659  1.00  0.00           H  
ATOM    245  H32 DEA     5       0.469   1.263   0.685  1.00  0.00           H  
ATOM    246  C4  DEA     5       0.635   2.125   1.504  1.00  0.00           C  
ATOM    247  H41 DEA     5       0.689   2.325   1.688  1.00  0.00           H  
ATOM    248  H42 DEA     5       0.655   2.312   1.700  1.00  0.00           H  
ATOM    249  H43 DEA     5       0.654   2.338   1.676  1.00  0.00           H  
END
