# Supplementary material for: How the water-soluble hemicarcerand incarcerates guests at room temperature decoded with modular simulations
Source: Commun Chem. 2021 Mar 1;4:26. doi: 10.1038/s42004-021-00469-3 (PMC9814894; doi:10.1038/s42004-021-00469-3)
Supplement: Supplementary file 5 — Supplementary Data 3 [file 42004_2021_469_MOESM5_ESM.bz2 › DataS3/298K/avg.c0apo298.pdb]

ATOM      1  C1  HC1     1      -0.702  -5.960  -0.813  1.00  0.00           C  
ATOM      2  H1  HC1     1      -0.805  -6.363   0.067  1.00  0.00           H  
ATOM      3  C1a HC1     1      -0.873  -7.136  -1.790  1.00  0.00           C  
ATOM      4 H1aa HC1     1      -0.925  -7.393  -2.009  1.00  0.00           H  
ATOM      5 H1ab HC1     1      -0.897  -7.399  -2.008  1.00  0.00           H  
ATOM      6 H1ac HC1     1      -0.914  -7.412  -1.988  1.00  0.00           H  
ATOM      7  C2  HC1     1      -1.752  -4.856  -0.903  1.00  0.00           C  
ATOM      8  C3  HC1     1      -2.236  -4.454  -2.155  1.00  0.00           C  
ATOM      9  H3  HC1     1      -1.908  -4.856  -2.918  1.00  0.00           H  
ATOM     10  C4  HC1     1      -3.208  -3.448  -2.273  1.00  0.00           C  
ATOM     11  C5  HC1     1      -3.660  -2.791  -1.106  1.00  0.00           C  
ATOM     12  O5  HC1     1      -4.567  -1.777  -1.197  1.00  0.00           O  
ATOM     13  C6  HC1     1      -3.173  -3.173   0.156  1.00  0.00           C  
ATOM     14  C6a HC1     1      -2.216  -4.194   0.257  1.00  0.00           C  
ATOM     15  O6a HC1     1      -1.727  -4.525   1.486  1.00  0.00           O  
ATOM     16  C6b HC1     1      -0.474  -4.062   1.925  1.00  0.00           C  
ATOM     17 H6ba HC1     1      -0.307  -3.185   1.561  1.00  0.00           H  
ATOM     18 H6bb HC1     1      -0.493  -3.983   2.886  1.00  0.00           H  
ATOM     19  O7  HC1     1      -3.617  -2.551   1.285  1.00  0.00           O  
ATOM     20  C8  HC1     1      -4.809  -2.887   1.905  1.00  0.00           C  
ATOM     21  H8a HC1     1      -5.180  -3.600   1.416  1.00  0.00           H  
ATOM     22  H8b HC1     1      -4.583  -3.220   2.747  1.00  0.00           H  
ATOM     23  C9  HC1     1      -5.787  -1.747   2.039  1.00  0.00           C  
ATOM     24  C10 HC1     1      -7.071  -1.923   2.463  1.00  0.00           C  
ATOM     25 C10a HC1     1      -7.598  -3.178   2.838  1.00  0.00           C  
ATOM     26 O10a HC1     1      -6.961  -4.215   2.840  1.00  0.00           O  
ATOM     27 O10b HC1     1      -8.734  -3.231   3.181  1.00  0.00           O  
ATOM     28  C11 HC1     1      -7.873  -0.779   2.514  1.00  0.00           C  
ATOM     29  H11 HC1     1      -8.712  -0.887   2.781  1.00  0.00           H  
ATOM     30  C12 HC1     1      -7.470   0.520   2.183  1.00  0.00           C  
ATOM     31 C12a HC1     1      -8.386   1.590   2.265  1.00  0.00           C  
ATOM     32 O12a HC1     1      -8.122   2.743   1.976  1.00  0.00           O  
ATOM     33 O12b HC1     1      -9.490   1.355   2.634  1.00  0.00           O  
ATOM     34  C13 HC1     1      -6.175   0.671   1.787  1.00  0.00           C  
ATOM     35 C13a HC1     1      -5.381  -0.461   1.723  1.00  0.00           C  
ATOM     36 H13a HC1     1      -4.542  -0.354   1.456  1.00  0.00           H  
ATOM     37  C14 HC1     1      -5.584   2.012   1.425  1.00  0.00           C  
ATOM     38 H14a HC1     1      -5.766   2.655   2.093  1.00  0.00           H  
ATOM     39 H14b HC1     1      -5.961   2.327   0.629  1.00  0.00           H  
ATOM     40  O15 HC1     1      -4.209   2.001   1.234  1.00  0.00           O  
ATOM     41  C16 HC1     1      -3.364   2.787   1.958  1.00  0.00           C  
ATOM     42 C16a HC1     1      -2.895   3.993   1.411  1.00  0.00           C  
ATOM     43 O16a HC1     1      -3.279   4.339   0.149  1.00  0.00           O  
ATOM     44  C17 HC1     1      -2.948   2.395   3.245  1.00  0.00           C  
ATOM     45  O17 HC1     1      -3.384   1.208   3.756  1.00  0.00           O  
ATOM     46 C17a HC1     1      -2.571   0.059   3.760  1.00  0.00           C  
ATOM     47 H17a HC1     1      -1.999   0.065   2.984  1.00  0.00           H  
ATOM     48 H17b HC1     1      -3.138  -0.720   3.701  1.00  0.00           H  
ATOM     49  C18 HC1     1      -2.082   3.220   3.997  1.00  0.00           C  
ATOM     50 C18a HC1     1      -1.624   2.813   5.395  1.00  0.00           C  
ATOM     51 H18a HC1     1      -2.329   2.251   5.761  1.00  0.00           H  
ATOM     52 C18b HC1     1      -1.479   3.952   6.418  1.00  0.00           C  
ATOM     53 H18b HC1     1      -1.458   4.194   6.660  1.00  0.00           H  
ATOM     54 H18c HC1     1      -1.461   4.213   6.641  1.00  0.00           H  
ATOM     55 H18d HC1     1      -1.437   4.203   6.647  1.00  0.00           H  
ATOM     56  C19 HC1     1      -1.609   4.410   3.427  1.00  0.00           C  
ATOM     57  H19 HC1     1      -1.011   4.930   3.899  1.00  0.00           H  
ATOM     58  C20 HC1     1      -2.024   4.823   2.152  1.00  0.00           C  
ATOM     59  C1  HC1     2      -1.498   6.131   1.568  1.00  0.00           C  
ATOM     60  H1  HC1     2      -2.168   6.437   0.933  1.00  0.00           H  
ATOM     61  C1a HC1     2      -1.351   7.301   2.557  1.00  0.00           C  
ATOM     62 H1aa HC1     2      -1.327   7.554   2.786  1.00  0.00           H  
ATOM     63 H1ab HC1     2      -1.307   7.568   2.767  1.00  0.00           H  
ATOM     64 H1ac HC1     2      -1.337   7.571   2.764  1.00  0.00           H  
ATOM     65  C2  HC1     2      -0.256   5.786   0.749  1.00  0.00           C  
ATOM     66  C3  HC1     2       1.012   5.840   1.347  1.00  0.00           C  
ATOM     67  H3  HC1     2       1.082   6.072   2.237  1.00  0.00           H  
ATOM     68  C4  HC1     2       2.173   5.545   0.619  1.00  0.00           C  
ATOM     69  C5  HC1     2       2.054   5.132  -0.728  1.00  0.00           C  
ATOM     70  O5  HC1     2       3.158   4.788  -1.449  1.00  0.00           O  
ATOM     71  C6  HC1     2       0.791   5.052  -1.336  1.00  0.00           C  
ATOM     72  C6a HC1     2      -0.364   5.367  -0.596  1.00  0.00           C  
ATOM     73  O6a HC1     2      -1.589   5.255  -1.185  1.00  0.00           O  
ATOM     74  C6b HC1     2      -2.426   4.147  -0.953  1.00  0.00           C  
ATOM     75 H6ba HC1     2      -2.966   3.999  -1.738  1.00  0.00           H  
ATOM     76 H6bb HC1     2      -1.887   3.360  -0.812  1.00  0.00           H  
ATOM     77  O7  HC1     2       0.693   4.661  -2.638  1.00  0.00           O  
ATOM     78  C8  HC1     2       0.552   5.561  -3.680  1.00  0.00           C  
ATOM     79  H8a HC1     2       0.566   6.424  -3.300  1.00  0.00           H  
ATOM     80  H8b HC1     2       1.321   5.479  -4.205  1.00  0.00           H  
ATOM     81  C9  HC1     2      -0.684   5.359  -4.521  1.00  0.00           C  
ATOM     82  C10 HC1     2      -1.079   6.247  -5.480  1.00  0.00           C  
ATOM     83 C10a HC1     2      -0.358   7.421  -5.796  1.00  0.00           C  
ATOM     84 O10a HC1     2       0.689   7.744  -5.263  1.00  0.00           O  
ATOM     85 O10b HC1     2      -0.792   8.138  -6.639  1.00  0.00           O  
ATOM     86  C11 HC1     2      -2.262   5.942  -6.164  1.00  0.00           C  
ATOM     87  H11 HC1     2      -2.531   6.519  -6.784  1.00  0.00           H  
ATOM     88  C12 HC1     2      -3.058   4.810  -5.957  1.00  0.00           C  
ATOM     89 C12a HC1     2      -4.240   4.629  -6.710  1.00  0.00           C  
ATOM     90 O12a HC1     2      -4.995   3.683  -6.576  1.00  0.00           O  
ATOM     91 O12b HC1     2      -4.524   5.451  -7.520  1.00  0.00           O  
ATOM     92  C13 HC1     2      -2.627   3.925  -5.011  1.00  0.00           C  
ATOM     93 C13a HC1     2      -1.462   4.229  -4.322  1.00  0.00           C  
ATOM     94 H13a HC1     2      -1.193   3.652  -3.703  1.00  0.00           H  
ATOM     95  C14 HC1     2      -3.360   2.646  -4.694  1.00  0.00           C  
ATOM     96 H14a HC1     2      -3.557   2.163  -5.478  1.00  0.00           H  
ATOM     97 H14b HC1     2      -4.174   2.834  -4.278  1.00  0.00           H  
ATOM     98  O15 HC1     2      -2.680   1.785  -3.853  1.00  0.00           O  
ATOM     99  C16 HC1     2      -2.366   0.507  -4.205  1.00  0.00           C  
ATOM    100 C16a HC1     2      -1.233   0.244  -4.999  1.00  0.00           C  
ATOM    101 O16a HC1     2      -0.438   1.277  -5.396  1.00  0.00           O  
ATOM    102  C17 HC1     2      -3.174  -0.554  -3.766  1.00  0.00           C  
ATOM    103  O17 HC1     2      -4.246  -0.283  -2.969  1.00  0.00           O  
ATOM    104 C17a HC1     2      -4.189  -0.476  -1.578  1.00  0.00           C  
ATOM    105 H17a HC1     2      -3.297  -0.295  -1.262  1.00  0.00           H  
ATOM    106 H17b HC1     2      -4.785   0.154  -1.156  1.00  0.00           H  
ATOM    107  C18 HC1     2      -2.866  -1.884  -4.131  1.00  0.00           C  
ATOM    108 C18a HC1     2      -3.726  -3.050  -3.652  1.00  0.00           C  
ATOM    109 H18a HC1     2      -4.621  -2.692  -3.516  1.00  0.00           H  
ATOM    110 C18b HC1     2      -3.928  -4.198  -4.657  1.00  0.00           C  
ATOM    111 H18b HC1     2      -3.977  -4.453  -4.878  1.00  0.00           H  
ATOM    112 H18c HC1     2      -3.979  -4.449  -4.884  1.00  0.00           H  
ATOM    113 H18d HC1     2      -3.984  -4.452  -4.878  1.00  0.00           H  
ATOM    114  C19 HC1     2      -1.727  -2.131  -4.910  1.00  0.00           C  
ATOM    115  H19 HC1     2      -1.500  -3.001  -5.117  1.00  0.00           H  
ATOM    116  C20 HC1     2      -0.920  -1.081  -5.374  1.00  0.00           C  
ATOM    117  C1  HC1     3       0.302  -1.387  -6.236  1.00  0.00           C  
ATOM    118  H1  HC1     3       0.460  -0.592  -6.776  1.00  0.00           H  
ATOM    119  C1a HC1     3       0.137  -2.517  -7.267  1.00  0.00           C  
ATOM    120 H1aa HC1     3       0.097  -2.763  -7.500  1.00  0.00           H  
ATOM    121 H1ab HC1     3       0.105  -2.761  -7.503  1.00  0.00           H  
ATOM    122 H1ac HC1     3       0.104  -2.767  -7.496  1.00  0.00           H  
ATOM    123  C2  HC1     3       1.495  -1.508  -5.291  1.00  0.00           C  
ATOM    124  C3  HC1     3       1.855  -2.765  -4.781  1.00  0.00           C  
ATOM    125  H3  HC1     3       1.358  -3.506  -5.013  1.00  0.00           H  
ATOM    126  C4  HC1     3       2.950  -2.912  -3.918  1.00  0.00           C  
ATOM    127  C5  HC1     3       3.667  -1.762  -3.512  1.00  0.00           C  
ATOM    128  O5  HC1     3       4.704  -1.873  -2.634  1.00  0.00           O  
ATOM    129  C6  HC1     3       3.308  -0.494  -4.004  1.00  0.00           C  
ATOM    130  C6a HC1     3       2.221  -0.366  -4.884  1.00  0.00           C  
ATOM    131  O6a HC1     3       1.865   0.875  -5.320  1.00  0.00           O  
ATOM    132  C6b HC1     3       0.781   1.566  -4.752  1.00  0.00           C  
ATOM    133 H6ba HC1     3       0.710   1.347  -3.815  1.00  0.00           H  
ATOM    134 H6bb HC1     3       0.949   2.514  -4.822  1.00  0.00           H  
ATOM    135  O7  HC1     3       4.004   0.616  -3.629  1.00  0.00           O  
ATOM    136  C8  HC1     3       5.204   0.983  -4.224  1.00  0.00           C  
ATOM    137  H8a HC1     3       5.379   0.350  -4.903  1.00  0.00           H  
ATOM    138  H8b HC1     3       5.051   1.805  -4.645  1.00  0.00           H  
ATOM    139  C9  HC1     3       6.367   1.092  -3.271  1.00  0.00           C  
ATOM    140  C10 HC1     3       7.653   1.268  -3.692  1.00  0.00           C  
ATOM    141 C10a HC1     3       8.012   1.390  -5.052  1.00  0.00           C  
ATOM    142 O10a HC1     3       7.220   1.374  -5.975  1.00  0.00           O  
ATOM    143 O10b HC1     3       9.162   1.525  -5.319  1.00  0.00           O  
ATOM    144  C11 HC1     3       8.634   1.325  -2.695  1.00  0.00           C  
ATOM    145  H11 HC1     3       9.474   1.428  -2.961  1.00  0.00           H  
ATOM    146  C12 HC1     3       8.407   1.230  -1.317  1.00  0.00           C  
ATOM    147 C12a HC1     3       9.491   1.289  -0.414  1.00  0.00           C  
ATOM    148 O12a HC1     3       9.381   1.194   0.795  1.00  0.00           O  
ATOM    149 O12b HC1     3      10.583   1.435  -0.856  1.00  0.00           O  
ATOM    150  C13 HC1     3       7.110   1.081  -0.921  1.00  0.00           C  
ATOM    151 C13a HC1     3       6.138   1.011  -1.906  1.00  0.00           C  
ATOM    152 H13a HC1     3       5.298   0.904  -1.640  1.00  0.00           H  
ATOM    153  C14 HC1     3       6.704   0.989   0.528  1.00  0.00           C  
ATOM    154 H14a HC1     3       7.085   1.697   1.034  1.00  0.00           H  
ATOM    155 H14b HC1     3       7.013   0.181   0.905  1.00  0.00           H  
ATOM    156  O15 HC1     3       5.324   1.026   0.742  1.00  0.00           O  
ATOM    157  C16 HC1     3       4.735   1.972   1.526  1.00  0.00           C  
ATOM    158 C16a HC1     3       4.399   1.660   2.853  1.00  0.00           C  
ATOM    159 O16a HC1     3       4.647   0.403   3.321  1.00  0.00           O  
ATOM    160  C17 HC1     3       4.452   3.252   1.015  1.00  0.00           C  
ATOM    161  O17 HC1     3       4.755   3.535  -0.285  1.00  0.00           O  
ATOM    162 C17a HC1     3       3.771   3.533  -1.293  1.00  0.00           C  
ATOM    163 H17a HC1     3       4.188   3.288  -2.129  1.00  0.00           H  
ATOM    164 H17b HC1     3       3.103   2.868  -1.091  1.00  0.00           H  
ATOM    165  C18 HC1     3       3.851   4.231   1.837  1.00  0.00           C  
ATOM    166 C18a HC1     3       3.537   5.626   1.299  1.00  0.00           C  
ATOM    167 H18a HC1     3       4.185   5.799   0.593  1.00  0.00           H  
ATOM    168 C18b HC1     3       3.733   6.791   2.286  1.00  0.00           C  
ATOM    169 H18b HC1     3       3.786   7.051   2.501  1.00  0.00           H  
ATOM    170 H18c HC1     3       3.778   7.049   2.503  1.00  0.00           H  
ATOM    171 H18d HC1     3       3.779   7.055   2.497  1.00  0.00           H  
ATOM    172  C19 HC1     3       3.504   3.896   3.154  1.00  0.00           C  
ATOM    173  H19 HC1     3       3.073   4.520   3.680  1.00  0.00           H  
ATOM    174  C20 HC1     3       3.793   2.630   3.684  1.00  0.00           C  
ATOM    175  C1  HC1     4       3.411   2.305   5.125  1.00  0.00           C  
ATOM    176  H1  HC1     4       4.025   1.610   5.420  1.00  0.00           H  
ATOM    177  C1a HC1     4       3.603   3.438   6.148  1.00  0.00           C  
ATOM    178 H1aa HC1     4       3.643   3.694   6.372  1.00  0.00           H  
ATOM    179 H1ab HC1     4       3.645   3.680   6.387  1.00  0.00           H  
ATOM    180 H1ac HC1     4       3.662   3.685   6.376  1.00  0.00           H  
ATOM    181  C2  HC1     4       2.025   1.667   5.085  1.00  0.00           C  
ATOM    182  C3  HC1     4       0.882   2.468   5.234  1.00  0.00           C  
ATOM    183  H3  HC1     4       0.980   3.379   5.340  1.00  0.00           H  
ATOM    184  C4  HC1     4      -0.405   1.911   5.219  1.00  0.00           C  
ATOM    185  C5  HC1     4      -0.551   0.523   4.997  1.00  0.00           C  
ATOM    186  O5  HC1     4      -1.789  -0.042   4.925  1.00  0.00           O  
ATOM    187  C6  HC1     4       0.581  -0.290   4.823  1.00  0.00           C  
ATOM    188  C6a HC1     4       1.867   0.281   4.855  1.00  0.00           C  
ATOM    189  O6a HC1     4       2.958  -0.511   4.656  1.00  0.00           O  
ATOM    190  C6b HC1     4       3.624  -0.557   3.417  1.00  0.00           C  
ATOM    191 H6ba HC1     4       4.013  -1.433   3.308  1.00  0.00           H  
ATOM    192 H6bb HC1     4       2.988  -0.425   2.704  1.00  0.00           H  
ATOM    193  O7  HC1     4       0.423  -1.628   4.618  1.00  0.00           O  
ATOM    194  C8  HC1     4       0.556  -2.558   5.639  1.00  0.00           C  
ATOM    195  H8a HC1     4       0.736  -2.077   6.429  1.00  0.00           H  
ATOM    196  H8b HC1     4      -0.284  -2.957   5.746  1.00  0.00           H  
ATOM    197  C9  HC1     4       1.606  -3.612   5.393  1.00  0.00           C  
ATOM    198  C10 HC1     4       1.990  -4.505   6.347  1.00  0.00           C  
ATOM    199 C10a HC1     4       1.431  -4.548   7.644  1.00  0.00           C  
ATOM    200 O10a HC1     4       0.544  -3.810   8.032  1.00  0.00           O  
ATOM    201 O10b HC1     4       1.843  -5.358   8.408  1.00  0.00           O  
ATOM    202  C11 HC1     4       2.992  -5.410   5.985  1.00  0.00           C  
ATOM    203  H11 HC1     4       3.255  -5.990   6.602  1.00  0.00           H  
ATOM    204  C12 HC1     4       3.618  -5.482   4.734  1.00  0.00           C  
ATOM    205 C12a HC1     4       4.632  -6.436   4.501  1.00  0.00           C  
ATOM    206 O12a HC1     4       5.237  -6.549   3.451  1.00  0.00           O  
ATOM    207 O12b HC1     4       4.919  -7.176   5.385  1.00  0.00           O  
ATOM    208  C13 HC1     4       3.197  -4.594   3.790  1.00  0.00           C  
ATOM    209 C13a HC1     4       2.213  -3.688   4.149  1.00  0.00           C  
ATOM    210 H13a HC1     4       1.951  -3.109   3.531  1.00  0.00           H  
ATOM    211  C14 HC1     4       3.755  -4.564   2.388  1.00  0.00           C  
ATOM    212 H14a HC1     4       3.748  -5.433   2.003  1.00  0.00           H  
ATOM    213 H14b HC1     4       4.652  -4.269   2.399  1.00  0.00           H  
ATOM    214  O15 HC1     4       3.067  -3.718   1.514  1.00  0.00           O  
ATOM    215  C16 HC1     4       2.501  -4.173   0.361  1.00  0.00           C  
ATOM    216 C16a HC1     4       1.240  -4.798   0.382  1.00  0.00           C  
ATOM    217 O16a HC1     4       0.575  -4.928   1.566  1.00  0.00           O  
ATOM    218  C17 HC1     4       3.179  -4.008  -0.859  1.00  0.00           C  
ATOM    219  O17 HC1     4       4.381  -3.367  -0.863  1.00  0.00           O  
ATOM    220 C17a HC1     4       4.491  -2.020  -1.250  1.00  0.00           C  
ATOM    221 H17a HC1     4       3.692  -1.545  -0.996  1.00  0.00           H  
ATOM    222 H17b HC1     4       5.233  -1.623  -0.779  1.00  0.00           H  
ATOM    223  C18 HC1     4       2.609  -4.480  -2.062  1.00  0.00           C  
ATOM    224 C18a HC1     4       3.325  -4.297  -3.397  1.00  0.00           C  
ATOM    225 H18a HC1     4       4.276  -4.264  -3.194  1.00  0.00           H  
ATOM    226 C18b HC1     4       3.191  -5.457  -4.400  1.00  0.00           C  
ATOM    227 H18b HC1     4       3.160  -5.718  -4.621  1.00  0.00           H  
ATOM    228 H18c HC1     4       3.175  -5.718  -4.619  1.00  0.00           H  
ATOM    229 H18d HC1     4       3.170  -5.708  -4.628  1.00  0.00           H  
ATOM    230  C19 HC1     4       1.345  -5.087  -2.027  1.00  0.00           C  
ATOM    231  H19 HC1     4       0.952  -5.359  -2.815  1.00  0.00           H  
ATOM    232  C20 HC1     4       0.664  -5.280  -0.815  1.00  0.00           C  
END
