# Supplementary material for: How the water-soluble hemicarcerand incarcerates guests at room temperature decoded with modular simulations
Source: Commun Chem. 2021 Mar 1;4:26. doi: 10.1038/s42004-021-00469-3 (PMC9814894; doi:10.1038/s42004-021-00469-3)
Supplement: Supplementary file 5 — Supplementary Data 3 [file 42004_2021_469_MOESM5_ESM.bz2 › DataS3/298K/rep.c0eat298.pdb]

ATOM      1  C1  HC1     1      -0.648  -5.992  -0.798  1.00  0.00           C  
ATOM      2  H1  HC1     1      -0.712  -6.475   0.052  1.00  0.00           H  
ATOM      3  C1a HC1     1      -0.783  -7.202  -1.726  1.00  0.00           C  
ATOM      4 H1aa HC1     1      -1.626  -7.634  -1.471  1.00  0.00           H  
ATOM      5 H1ab HC1     1      -0.909  -6.999  -2.676  1.00  0.00           H  
ATOM      6 H1ac HC1     1      -0.134  -7.917  -1.560  1.00  0.00           H  
ATOM      7  C2  HC1     1      -1.765  -4.919  -0.803  1.00  0.00           C  
ATOM      8  C3  HC1     1      -2.205  -4.450  -2.025  1.00  0.00           C  
ATOM      9  H3  HC1     1      -1.895  -4.804  -2.827  1.00  0.00           H  
ATOM     10  C4  HC1     1      -3.110  -3.413  -2.087  1.00  0.00           C  
ATOM     11  C5  HC1     1      -3.505  -2.703  -0.960  1.00  0.00           C  
ATOM     12  O5  HC1     1      -4.440  -1.636  -1.033  1.00  0.00           O  
ATOM     13  C6  HC1     1      -3.111  -3.209   0.296  1.00  0.00           C  
ATOM     14  C6a HC1     1      -2.179  -4.278   0.352  1.00  0.00           C  
ATOM     15  O6a HC1     1      -1.638  -4.600   1.606  1.00  0.00           O  
ATOM     16  C6b HC1     1      -0.372  -4.109   2.064  1.00  0.00           C  
ATOM     17 H6ba HC1     1      -0.148  -3.231   1.693  1.00  0.00           H  
ATOM     18 H6bb HC1     1      -0.412  -4.149   3.042  1.00  0.00           H  
ATOM     19  O7  HC1     1      -3.503  -2.597   1.481  1.00  0.00           O  
ATOM     20  C8  HC1     1      -4.725  -2.971   2.117  1.00  0.00           C  
ATOM     21  H8a HC1     1      -5.115  -3.735   1.645  1.00  0.00           H  
ATOM     22  H8b HC1     1      -4.408  -3.314   2.979  1.00  0.00           H  
ATOM     23  C9  HC1     1      -5.658  -1.817   2.259  1.00  0.00           C  
ATOM     24  C10 HC1     1      -6.965  -2.041   2.773  1.00  0.00           C  
ATOM     25 C10a HC1     1      -7.467  -3.371   3.138  1.00  0.00           C  
ATOM     26 O10a HC1     1      -6.817  -4.444   3.012  1.00  0.00           O  
ATOM     27 O10b HC1     1      -8.620  -3.490   3.609  1.00  0.00           O  
ATOM     28  C11 HC1     1      -7.818  -0.962   2.782  1.00  0.00           C  
ATOM     29  H11 HC1     1      -8.663  -1.137   3.128  1.00  0.00           H  
ATOM     30  C12 HC1     1      -7.474   0.380   2.403  1.00  0.00           C  
ATOM     31 C12a HC1     1      -8.413   1.421   2.651  1.00  0.00           C  
ATOM     32 O12a HC1     1      -8.086   2.622   2.637  1.00  0.00           O  
ATOM     33 O12b HC1     1      -9.554   1.193   3.110  1.00  0.00           O  
ATOM     34  C13 HC1     1      -6.099   0.597   2.028  1.00  0.00           C  
ATOM     35 C13a HC1     1      -5.204  -0.517   1.990  1.00  0.00           C  
ATOM     36 H13a HC1     1      -4.313  -0.452   1.735  1.00  0.00           H  
ATOM     37  C14 HC1     1      -5.559   1.938   1.628  1.00  0.00           C  
ATOM     38 H14a HC1     1      -5.690   2.454   2.451  1.00  0.00           H  
ATOM     39 H14b HC1     1      -6.070   2.330   0.890  1.00  0.00           H  
ATOM     40  O15 HC1     1      -4.237   2.093   1.229  1.00  0.00           O  
ATOM     41  C16 HC1     1      -3.325   2.815   2.000  1.00  0.00           C  
ATOM     42 C16a HC1     1      -2.819   4.020   1.448  1.00  0.00           C  
ATOM     43 O16a HC1     1      -3.259   4.433   0.217  1.00  0.00           O  
ATOM     44  C17 HC1     1      -2.880   2.387   3.252  1.00  0.00           C  
ATOM     45  O17 HC1     1      -3.360   1.170   3.731  1.00  0.00           O  
ATOM     46 C17a HC1     1      -2.598  -0.019   3.810  1.00  0.00           C  
ATOM     47 H17a HC1     1      -2.151  -0.260   2.971  1.00  0.00           H  
ATOM     48 H17b HC1     1      -3.267  -0.721   3.953  1.00  0.00           H  
ATOM     49  C18 HC1     1      -2.002   3.150   4.011  1.00  0.00           C  
ATOM     50 C18a HC1     1      -1.584   2.775   5.404  1.00  0.00           C  
ATOM     51 H18a HC1     1      -2.325   2.242   5.761  1.00  0.00           H  
ATOM     52 C18b HC1     1      -1.399   3.897   6.412  1.00  0.00           C  
ATOM     53 H18b HC1     1      -1.201   3.489   7.281  1.00  0.00           H  
ATOM     54 H18c HC1     1      -2.217   4.419   6.543  1.00  0.00           H  
ATOM     55 H18d HC1     1      -0.676   4.480   6.100  1.00  0.00           H  
ATOM     56  C19 HC1     1      -1.386   4.277   3.378  1.00  0.00           C  
ATOM     57  H19 HC1     1      -0.726   4.754   3.829  1.00  0.00           H  
ATOM     58  C20 HC1     1      -1.884   4.746   2.159  1.00  0.00           C  
ATOM     59  C1  HC1     2      -1.450   6.096   1.593  1.00  0.00           C  
ATOM     60  H1  HC1     2      -2.054   6.475   0.920  1.00  0.00           H  
ATOM     61  C1a HC1     2      -1.408   7.221   2.570  1.00  0.00           C  
ATOM     62 H1aa HC1     2      -0.871   6.955   3.346  1.00  0.00           H  
ATOM     63 H1ab HC1     2      -0.953   7.972   2.136  1.00  0.00           H  
ATOM     64 H1ac HC1     2      -2.290   7.562   2.831  1.00  0.00           H  
ATOM     65  C2  HC1     2      -0.285   5.778   0.760  1.00  0.00           C  
ATOM     66  C3  HC1     2       1.024   5.843   1.250  1.00  0.00           C  
ATOM     67  H3  HC1     2       1.152   6.046   2.148  1.00  0.00           H  
ATOM     68  C4  HC1     2       2.174   5.601   0.461  1.00  0.00           C  
ATOM     69  C5  HC1     2       2.048   5.317  -0.860  1.00  0.00           C  
ATOM     70  O5  HC1     2       3.114   4.941  -1.652  1.00  0.00           O  
ATOM     71  C6  HC1     2       0.744   5.219  -1.448  1.00  0.00           C  
ATOM     72  C6a HC1     2      -0.367   5.523  -0.632  1.00  0.00           C  
ATOM     73  O6a HC1     2      -1.610   5.403  -1.216  1.00  0.00           O  
ATOM     74  C6b HC1     2      -2.453   4.286  -0.960  1.00  0.00           C  
ATOM     75 H6ba HC1     2      -3.004   4.040  -1.731  1.00  0.00           H  
ATOM     76 H6bb HC1     2      -1.978   3.432  -1.043  1.00  0.00           H  
ATOM     77  O7  HC1     2       0.585   4.797  -2.747  1.00  0.00           O  
ATOM     78  C8  HC1     2       0.372   5.664  -3.787  1.00  0.00           C  
ATOM     79  H8a HC1     2       0.399   6.547  -3.364  1.00  0.00           H  
ATOM     80  H8b HC1     2       1.176   5.593  -4.342  1.00  0.00           H  
ATOM     81  C9  HC1     2      -0.857   5.406  -4.628  1.00  0.00           C  
ATOM     82  C10 HC1     2      -1.353   6.257  -5.636  1.00  0.00           C  
ATOM     83 C10a HC1     2      -0.597   7.402  -6.087  1.00  0.00           C  
ATOM     84 O10a HC1     2       0.557   7.732  -5.769  1.00  0.00           O  
ATOM     85 O10b HC1     2      -1.190   8.191  -6.949  1.00  0.00           O  
ATOM     86  C11 HC1     2      -2.550   5.939  -6.261  1.00  0.00           C  
ATOM     87  H11 HC1     2      -2.883   6.473  -6.947  1.00  0.00           H  
ATOM     88  C12 HC1     2      -3.362   4.834  -5.876  1.00  0.00           C  
ATOM     89 C12a HC1     2      -4.689   4.668  -6.485  1.00  0.00           C  
ATOM     90 O12a HC1     2      -5.450   3.724  -6.203  1.00  0.00           O  
ATOM     91 O12b HC1     2      -5.076   5.432  -7.457  1.00  0.00           O  
ATOM     92  C13 HC1     2      -2.831   3.945  -4.904  1.00  0.00           C  
ATOM     93 C13a HC1     2      -1.561   4.216  -4.341  1.00  0.00           C  
ATOM     94 H13a HC1     2      -1.189   3.674  -3.684  1.00  0.00           H  
ATOM     95  C14 HC1     2      -3.573   2.661  -4.565  1.00  0.00           C  
ATOM     96 H14a HC1     2      -3.857   2.235  -5.401  1.00  0.00           H  
ATOM     97 H14b HC1     2      -4.348   2.911  -4.022  1.00  0.00           H  
ATOM     98  O15 HC1     2      -2.779   1.858  -3.681  1.00  0.00           O  
ATOM     99  C16 HC1     2      -2.383   0.612  -4.002  1.00  0.00           C  
ATOM    100 C16a HC1     2      -1.251   0.335  -4.832  1.00  0.00           C  
ATOM    101 O16a HC1     2      -0.502   1.402  -5.341  1.00  0.00           O  
ATOM    102  C17 HC1     2      -3.223  -0.466  -3.640  1.00  0.00           C  
ATOM    103  O17 HC1     2      -4.292  -0.103  -2.848  1.00  0.00           O  
ATOM    104 C17a HC1     2      -4.146  -0.314  -1.436  1.00  0.00           C  
ATOM    105 H17a HC1     2      -3.247  -0.061  -1.137  1.00  0.00           H  
ATOM    106 H17b HC1     2      -4.760   0.302  -0.986  1.00  0.00           H  
ATOM    107  C18 HC1     2      -2.869  -1.798  -3.944  1.00  0.00           C  
ATOM    108 C18a HC1     2      -3.677  -3.044  -3.474  1.00  0.00           C  
ATOM    109 H18a HC1     2      -4.588  -2.689  -3.396  1.00  0.00           H  
ATOM    110 C18b HC1     2      -3.922  -4.209  -4.524  1.00  0.00           C  
ATOM    111 H18b HC1     2      -3.091  -4.675  -4.755  1.00  0.00           H  
ATOM    112 H18c HC1     2      -4.376  -3.879  -5.328  1.00  0.00           H  
ATOM    113 H18d HC1     2      -4.524  -4.815  -4.043  1.00  0.00           H  
ATOM    114  C19 HC1     2      -1.687  -2.074  -4.633  1.00  0.00           C  
ATOM    115  H19 HC1     2      -1.380  -2.913  -4.888  1.00  0.00           H  
ATOM    116  C20 HC1     2      -0.978  -1.037  -5.200  1.00  0.00           C  
ATOM    117  C1  HC1     3       0.178  -1.324  -6.141  1.00  0.00           C  
ATOM    118  H1  HC1     3       0.439  -0.534  -6.657  1.00  0.00           H  
ATOM    119  C1a HC1     3       0.017  -2.378  -7.236  1.00  0.00           C  
ATOM    120 H1aa HC1     3       0.466  -2.099  -8.061  1.00  0.00           H  
ATOM    121 H1ab HC1     3       0.121  -3.315  -6.973  1.00  0.00           H  
ATOM    122 H1ac HC1     3      -0.943  -2.387  -7.429  1.00  0.00           H  
ATOM    123  C2  HC1     3       1.421  -1.384  -5.208  1.00  0.00           C  
ATOM    124  C3  HC1     3       1.688  -2.603  -4.614  1.00  0.00           C  
ATOM    125  H3  HC1     3       1.334  -3.368  -5.006  1.00  0.00           H  
ATOM    126  C4  HC1     3       2.851  -2.797  -3.867  1.00  0.00           C  
ATOM    127  C5  HC1     3       3.632  -1.633  -3.538  1.00  0.00           C  
ATOM    128  O5  HC1     3       4.698  -1.838  -2.736  1.00  0.00           O  
ATOM    129  C6  HC1     3       3.192  -0.392  -3.987  1.00  0.00           C  
ATOM    130  C6a HC1     3       2.051  -0.232  -4.780  1.00  0.00           C  
ATOM    131  O6a HC1     3       1.682   1.048  -5.113  1.00  0.00           O  
ATOM    132  C6b HC1     3       0.639   1.763  -4.587  1.00  0.00           C  
ATOM    133 H6ba HC1     3       0.507   1.442  -3.670  1.00  0.00           H  
ATOM    134 H6bb HC1     3       0.758   2.729  -4.696  1.00  0.00           H  
ATOM    135  O7  HC1     3       3.874   0.808  -3.742  1.00  0.00           O  
ATOM    136  C8  HC1     3       5.047   1.245  -4.403  1.00  0.00           C  
ATOM    137  H8a HC1     3       5.184   0.532  -5.061  1.00  0.00           H  
ATOM    138  H8b HC1     3       4.864   2.078  -4.885  1.00  0.00           H  
ATOM    139  C9  HC1     3       6.230   1.523  -3.561  1.00  0.00           C  
ATOM    140  C10 HC1     3       7.562   1.784  -4.017  1.00  0.00           C  
ATOM    141 C10a HC1     3       7.954   1.885  -5.390  1.00  0.00           C  
ATOM    142 O10a HC1     3       7.123   2.105  -6.314  1.00  0.00           O  
ATOM    143 O10b HC1     3       9.154   2.048  -5.684  1.00  0.00           O  
ATOM    144  C11 HC1     3       8.601   1.715  -3.044  1.00  0.00           C  
ATOM    145  H11 HC1     3       9.486   1.706  -3.330  1.00  0.00           H  
ATOM    146  C12 HC1     3       8.370   1.576  -1.625  1.00  0.00           C  
ATOM    147 C12a HC1     3       9.485   1.604  -0.736  1.00  0.00           C  
ATOM    148 O12a HC1     3       9.360   1.567   0.467  1.00  0.00           O  
ATOM    149 O12b HC1     3      10.680   1.671  -1.217  1.00  0.00           O  
ATOM    150  C13 HC1     3       7.069   1.411  -1.232  1.00  0.00           C  
ATOM    151 C13a HC1     3       6.017   1.360  -2.189  1.00  0.00           C  
ATOM    152 H13a HC1     3       5.143   1.248  -1.891  1.00  0.00           H  
ATOM    153  C14 HC1     3       6.621   1.114   0.185  1.00  0.00           C  
ATOM    154 H14a HC1     3       6.915   1.801   0.819  1.00  0.00           H  
ATOM    155 H14b HC1     3       7.087   0.303   0.476  1.00  0.00           H  
ATOM    156  O15 HC1     3       5.212   1.001   0.422  1.00  0.00           O  
ATOM    157  C16 HC1     3       4.625   1.928   1.212  1.00  0.00           C  
ATOM    158 C16a HC1     3       4.305   1.611   2.572  1.00  0.00           C  
ATOM    159 O16a HC1     3       4.542   0.343   2.983  1.00  0.00           O  
ATOM    160  C17 HC1     3       4.310   3.254   0.773  1.00  0.00           C  
ATOM    161  O17 HC1     3       4.670   3.674  -0.473  1.00  0.00           O  
ATOM    162 C17a HC1     3       3.670   3.696  -1.559  1.00  0.00           C  
ATOM    163 H17a HC1     3       4.189   3.504  -2.368  1.00  0.00           H  
ATOM    164 H17b HC1     3       3.024   2.965  -1.460  1.00  0.00           H  
ATOM    165  C18 HC1     3       3.805   4.252   1.649  1.00  0.00           C  
ATOM    166 C18a HC1     3       3.532   5.685   1.207  1.00  0.00           C  
ATOM    167 H18a HC1     3       4.185   5.951   0.526  1.00  0.00           H  
ATOM    168 C18b HC1     3       3.690   6.872   2.211  1.00  0.00           C  
ATOM    169 H18b HC1     3       3.674   7.721   1.724  1.00  0.00           H  
ATOM    170 H18c HC1     3       4.518   6.707   2.709  1.00  0.00           H  
ATOM    171 H18d HC1     3       3.011   6.803   2.915  1.00  0.00           H  
ATOM    172  C19 HC1     3       3.392   3.896   2.917  1.00  0.00           C  
ATOM    173  H19 HC1     3       2.941   4.483   3.480  1.00  0.00           H  
ATOM    174  C20 HC1     3       3.736   2.567   3.447  1.00  0.00           C  
ATOM    175  C1  HC1     4       3.450   2.254   4.942  1.00  0.00           C  
ATOM    176  H1  HC1     4       4.125   1.558   5.086  1.00  0.00           H  
ATOM    177  C1a HC1     4       3.682   3.358   5.945  1.00  0.00           C  
ATOM    178 H1aa HC1     4       2.937   3.367   6.582  1.00  0.00           H  
ATOM    179 H1ab HC1     4       4.466   3.273   6.525  1.00  0.00           H  
ATOM    180 H1ac HC1     4       3.767   4.228   5.501  1.00  0.00           H  
ATOM    181  C2  HC1     4       2.022   1.606   4.932  1.00  0.00           C  
ATOM    182  C3  HC1     4       0.936   2.424   5.179  1.00  0.00           C  
ATOM    183  H3  HC1     4       1.092   3.325   5.352  1.00  0.00           H  
ATOM    184  C4  HC1     4      -0.358   1.872   5.230  1.00  0.00           C  
ATOM    185  C5  HC1     4      -0.520   0.434   5.032  1.00  0.00           C  
ATOM    186  O5  HC1     4      -1.776  -0.107   4.934  1.00  0.00           O  
ATOM    187  C6  HC1     4       0.622  -0.350   4.663  1.00  0.00           C  
ATOM    188  C6a HC1     4       1.881   0.246   4.713  1.00  0.00           C  
ATOM    189  O6a HC1     4       2.997  -0.579   4.503  1.00  0.00           O  
ATOM    190  C6b HC1     4       3.536  -0.637   3.202  1.00  0.00           C  
ATOM    191 H6ba HC1     4       4.014  -1.489   3.120  1.00  0.00           H  
ATOM    192 H6bb HC1     4       2.893  -0.622   2.463  1.00  0.00           H  
ATOM    193  O7  HC1     4       0.468  -1.719   4.493  1.00  0.00           O  
ATOM    194  C8  HC1     4       0.585  -2.554   5.605  1.00  0.00           C  
ATOM    195  H8a HC1     4       0.823  -1.955   6.343  1.00  0.00           H  
ATOM    196  H8b HC1     4      -0.307  -2.914   5.791  1.00  0.00           H  
ATOM    197  C9  HC1     4       1.598  -3.581   5.390  1.00  0.00           C  
ATOM    198  C10 HC1     4       2.251  -4.309   6.488  1.00  0.00           C  
ATOM    199 C10a HC1     4       1.826  -4.170   7.886  1.00  0.00           C  
ATOM    200 O10a HC1     4       0.805  -3.516   8.202  1.00  0.00           O  
ATOM    201 O10b HC1     4       2.450  -4.789   8.835  1.00  0.00           O  
ATOM    202  C11 HC1     4       3.381  -5.127   6.207  1.00  0.00           C  
ATOM    203  H11 HC1     4       3.703  -5.644   6.910  1.00  0.00           H  
ATOM    204  C12 HC1     4       3.932  -5.315   4.860  1.00  0.00           C  
ATOM    205 C12a HC1     4       5.045  -6.208   4.648  1.00  0.00           C  
ATOM    206 O12a HC1     4       5.598  -6.251   3.490  1.00  0.00           O  
ATOM    207 O12b HC1     4       5.497  -6.741   5.644  1.00  0.00           O  
ATOM    208  C13 HC1     4       3.323  -4.533   3.803  1.00  0.00           C  
ATOM    209 C13a HC1     4       2.204  -3.702   4.080  1.00  0.00           C  
ATOM    210 H13a HC1     4       1.855  -3.148   3.420  1.00  0.00           H  
ATOM    211  C14 HC1     4       3.876  -4.500   2.400  1.00  0.00           C  
ATOM    212 H14a HC1     4       3.876  -5.404   2.019  1.00  0.00           H  
ATOM    213 H14b HC1     4       4.730  -4.021   2.429  1.00  0.00           H  
ATOM    214  O15 HC1     4       3.030  -3.686   1.512  1.00  0.00           O  
ATOM    215  C16 HC1     4       2.491  -4.178   0.334  1.00  0.00           C  
ATOM    216 C16a HC1     4       1.264  -4.874   0.364  1.00  0.00           C  
ATOM    217 O16a HC1     4       0.622  -5.041   1.560  1.00  0.00           O  
ATOM    218  C17 HC1     4       3.186  -3.986  -0.862  1.00  0.00           C  
ATOM    219  O17 HC1     4       4.347  -3.230  -0.910  1.00  0.00           O  
ATOM    220 C17a HC1     4       4.452  -1.904  -1.317  1.00  0.00           C  
ATOM    221 H17a HC1     4       3.679  -1.385  -1.012  1.00  0.00           H  
ATOM    222 H17b HC1     4       5.317  -1.687  -0.911  1.00  0.00           H  
ATOM    223  C18 HC1     4       2.587  -4.540  -2.049  1.00  0.00           C  
ATOM    224 C18a HC1     4       3.252  -4.202  -3.387  1.00  0.00           C  
ATOM    225 H18a HC1     4       4.218  -4.217  -3.220  1.00  0.00           H  
ATOM    226 C18b HC1     4       3.013  -5.377  -4.398  1.00  0.00           C  
ATOM    227 H18b HC1     4       3.429  -5.200  -5.268  1.00  0.00           H  
ATOM    228 H18c HC1     4       2.060  -5.586  -4.482  1.00  0.00           H  
ATOM    229 H18d HC1     4       3.444  -6.190  -4.060  1.00  0.00           H  
ATOM    230  C19 HC1     4       1.359  -5.200  -1.964  1.00  0.00           C  
ATOM    231  H19 HC1     4       0.961  -5.453  -2.766  1.00  0.00           H  
ATOM    232  C20 HC1     4       0.714  -5.345  -0.802  1.00  0.00           C  
ATOM    233  C1  EAT     5       0.291   1.813   1.417  1.00  0.00           C  
ATOM    234  H1  EAT     5      -0.606   1.487   1.637  1.00  0.00           H  
ATOM    235  H2  EAT     5       0.250   2.790   1.356  1.00  0.00           H  
ATOM    236  H3  EAT     5       0.925   1.451   2.071  1.00  0.00           H  
ATOM    237  C2  EAT     5       0.586   1.177   0.096  1.00  0.00           C  
ATOM    238  O2  EAT     5       0.909   1.939  -0.752  1.00  0.00           O  
ATOM    239  O1  EAT     5       0.868  -0.098   0.116  1.00  0.00           O  
ATOM    240  C3  EAT     5      -0.239  -0.854  -0.280  1.00  0.00           C  
ATOM    241  H31 EAT     5      -0.172  -1.688   0.230  1.00  0.00           H  
ATOM    242  H32 EAT     5      -1.097  -0.439  -0.053  1.00  0.00           H  
ATOM    243  C4  EAT     5      -0.154  -0.980  -1.831  1.00  0.00           C  
ATOM    244  H41 EAT     5      -0.174  -1.898  -2.175  1.00  0.00           H  
ATOM    245  H42 EAT     5       0.730  -0.653  -2.099  1.00  0.00           H  
ATOM    246  H43 EAT     5      -0.869  -0.521  -2.318  1.00  0.00           H  
END
