# Supplementary material for: How the water-soluble hemicarcerand incarcerates guests at room temperature decoded with modular simulations
Source: Commun Chem. 2021 Mar 1;4:26. doi: 10.1038/s42004-021-00469-3 (PMC9814894; doi:10.1038/s42004-021-00469-3)
Supplement: Supplementary file 5 — Supplementary Data 3 [file 42004_2021_469_MOESM5_ESM.bz2 › DataS3/298K/rep.c0xyp298.pdb]

ATOM      1  C1  HC1     1      -0.698  -6.199  -1.032  1.00  0.00           C  
ATOM      2  H1  HC1     1      -0.837  -6.698  -0.199  1.00  0.00           H  
ATOM      3  C1a HC1     1      -0.745  -7.351  -2.030  1.00  0.00           C  
ATOM      4 H1aa HC1     1      -1.008  -7.031  -2.917  1.00  0.00           H  
ATOM      5 H1ab HC1     1       0.071  -7.894  -2.071  1.00  0.00           H  
ATOM      6 H1ac HC1     1      -1.436  -8.008  -1.802  1.00  0.00           H  
ATOM      7  C2  HC1     1      -1.764  -5.134  -1.176  1.00  0.00           C  
ATOM      8  C3  HC1     1      -2.363  -4.662  -2.361  1.00  0.00           C  
ATOM      9  H3  HC1     1      -2.238  -5.048  -3.199  1.00  0.00           H  
ATOM     10  C4  HC1     1      -3.334  -3.595  -2.398  1.00  0.00           C  
ATOM     11  C5  HC1     1      -3.767  -2.944  -1.212  1.00  0.00           C  
ATOM     12  O5  HC1     1      -4.690  -1.954  -1.246  1.00  0.00           O  
ATOM     13  C6  HC1     1      -3.206  -3.360   0.019  1.00  0.00           C  
ATOM     14  C6a HC1     1      -2.233  -4.426  -0.004  1.00  0.00           C  
ATOM     15  O6a HC1     1      -1.746  -4.880   1.229  1.00  0.00           O  
ATOM     16  C6b HC1     1      -0.579  -4.301   1.760  1.00  0.00           C  
ATOM     17 H6ba HC1     1      -0.524  -3.356   1.508  1.00  0.00           H  
ATOM     18 H6bb HC1     1      -0.659  -4.296   2.737  1.00  0.00           H  
ATOM     19  O7  HC1     1      -3.361  -2.733   1.193  1.00  0.00           O  
ATOM     20  C8  HC1     1      -4.447  -3.089   2.041  1.00  0.00           C  
ATOM     21  H8a HC1     1      -4.849  -3.932   1.743  1.00  0.00           H  
ATOM     22  H8b HC1     1      -4.015  -3.295   2.897  1.00  0.00           H  
ATOM     23  C9  HC1     1      -5.408  -1.903   2.264  1.00  0.00           C  
ATOM     24  C10 HC1     1      -6.824  -2.168   2.644  1.00  0.00           C  
ATOM     25 C10a HC1     1      -7.140  -3.357   3.350  1.00  0.00           C  
ATOM     26 O10a HC1     1      -6.188  -4.188   3.649  1.00  0.00           O  
ATOM     27 O10b HC1     1      -8.292  -3.571   3.745  1.00  0.00           O  
ATOM     28  C11 HC1     1      -7.708  -1.079   2.707  1.00  0.00           C  
ATOM     29  H11 HC1     1      -8.577  -1.238   3.000  1.00  0.00           H  
ATOM     30  C12 HC1     1      -7.302   0.303   2.535  1.00  0.00           C  
ATOM     31 C12a HC1     1      -8.317   1.339   2.781  1.00  0.00           C  
ATOM     32 O12a HC1     1      -8.260   2.542   2.459  1.00  0.00           O  
ATOM     33 O12b HC1     1      -9.402   0.949   3.221  1.00  0.00           O  
ATOM     34  C13 HC1     1      -5.975   0.529   2.155  1.00  0.00           C  
ATOM     35 C13a HC1     1      -5.018  -0.549   2.013  1.00  0.00           C  
ATOM     36 H13a HC1     1      -4.163  -0.380   1.686  1.00  0.00           H  
ATOM     37  C14 HC1     1      -5.500   1.954   1.846  1.00  0.00           C  
ATOM     38 H14a HC1     1      -5.627   2.512   2.641  1.00  0.00           H  
ATOM     39 H14b HC1     1      -6.121   2.473   1.292  1.00  0.00           H  
ATOM     40  O15 HC1     1      -4.098   2.098   1.492  1.00  0.00           O  
ATOM     41  C16 HC1     1      -3.233   2.921   2.199  1.00  0.00           C  
ATOM     42 C16a HC1     1      -2.896   4.140   1.641  1.00  0.00           C  
ATOM     43 O16a HC1     1      -3.284   4.338   0.364  1.00  0.00           O  
ATOM     44  C17 HC1     1      -2.694   2.572   3.422  1.00  0.00           C  
ATOM     45  O17 HC1     1      -3.130   1.481   4.197  1.00  0.00           O  
ATOM     46 C17a HC1     1      -2.451   0.284   4.243  1.00  0.00           C  
ATOM     47 H17a HC1     1      -1.968   0.155   3.400  1.00  0.00           H  
ATOM     48 H17b HC1     1      -3.102  -0.440   4.353  1.00  0.00           H  
ATOM     49  C18 HC1     1      -1.898   3.549   4.120  1.00  0.00           C  
ATOM     50 C18a HC1     1      -1.334   3.259   5.491  1.00  0.00           C  
ATOM     51 H18a HC1     1      -2.090   2.905   6.004  1.00  0.00           H  
ATOM     52 C18b HC1     1      -1.013   4.509   6.356  1.00  0.00           C  
ATOM     53 H18b HC1     1      -0.261   5.045   6.029  1.00  0.00           H  
ATOM     54 H18c HC1     1      -0.759   4.218   7.257  1.00  0.00           H  
ATOM     55 H18d HC1     1      -1.836   5.040   6.375  1.00  0.00           H  
ATOM     56  C19 HC1     1      -1.592   4.763   3.522  1.00  0.00           C  
ATOM     57  H19 HC1     1      -1.181   5.433   4.018  1.00  0.00           H  
ATOM     58  C20 HC1     1      -2.086   5.051   2.297  1.00  0.00           C  
ATOM     59  C1  HC1     2      -1.590   6.359   1.573  1.00  0.00           C  
ATOM     60  H1  HC1     2      -2.254   6.662   0.919  1.00  0.00           H  
ATOM     61  C1a HC1     2      -1.332   7.628   2.444  1.00  0.00           C  
ATOM     62 H1aa HC1     2      -0.616   7.531   3.105  1.00  0.00           H  
ATOM     63 H1ab HC1     2      -1.130   8.434   1.925  1.00  0.00           H  
ATOM     64 H1ac HC1     2      -2.176   7.836   2.897  1.00  0.00           H  
ATOM     65  C2  HC1     2      -0.316   6.008   0.769  1.00  0.00           C  
ATOM     66  C3  HC1     2       0.909   5.972   1.432  1.00  0.00           C  
ATOM     67  H3  HC1     2       0.971   6.189   2.334  1.00  0.00           H  
ATOM     68  C4  HC1     2       2.070   5.730   0.663  1.00  0.00           C  
ATOM     69  C5  HC1     2       1.950   5.342  -0.662  1.00  0.00           C  
ATOM     70  O5  HC1     2       3.126   5.029  -1.361  1.00  0.00           O  
ATOM     71  C6  HC1     2       0.739   5.183  -1.257  1.00  0.00           C  
ATOM     72  C6a HC1     2      -0.475   5.484  -0.566  1.00  0.00           C  
ATOM     73  O6a HC1     2      -1.730   5.308  -1.072  1.00  0.00           O  
ATOM     74  C6b HC1     2      -2.442   4.107  -0.788  1.00  0.00           C  
ATOM     75 H6ba HC1     2      -2.885   3.883  -1.633  1.00  0.00           H  
ATOM     76 H6bb HC1     2      -1.790   3.400  -0.601  1.00  0.00           H  
ATOM     77  O7  HC1     2       0.674   4.653  -2.533  1.00  0.00           O  
ATOM     78  C8  HC1     2       0.405   5.475  -3.644  1.00  0.00           C  
ATOM     79  H8a HC1     2       0.546   6.407  -3.374  1.00  0.00           H  
ATOM     80  H8b HC1     2       1.144   5.288  -4.262  1.00  0.00           H  
ATOM     81  C9  HC1     2      -0.927   5.308  -4.377  1.00  0.00           C  
ATOM     82  C10 HC1     2      -1.364   6.292  -5.338  1.00  0.00           C  
ATOM     83 C10a HC1     2      -0.658   7.505  -5.724  1.00  0.00           C  
ATOM     84 O10a HC1     2       0.504   7.812  -5.268  1.00  0.00           O  
ATOM     85 O10b HC1     2      -1.084   8.381  -6.524  1.00  0.00           O  
ATOM     86  C11 HC1     2      -2.517   5.951  -6.127  1.00  0.00           C  
ATOM     87  H11 HC1     2      -2.825   6.533  -6.783  1.00  0.00           H  
ATOM     88  C12 HC1     2      -3.282   4.729  -5.980  1.00  0.00           C  
ATOM     89 C12a HC1     2      -4.410   4.472  -6.891  1.00  0.00           C  
ATOM     90 O12a HC1     2      -5.010   3.404  -6.783  1.00  0.00           O  
ATOM     91 O12b HC1     2      -4.810   5.325  -7.719  1.00  0.00           O  
ATOM     92  C13 HC1     2      -2.832   3.890  -4.948  1.00  0.00           C  
ATOM     93 C13a HC1     2      -1.723   4.194  -4.170  1.00  0.00           C  
ATOM     94 H13a HC1     2      -1.325   3.547  -3.634  1.00  0.00           H  
ATOM     95  C14 HC1     2      -3.438   2.535  -4.670  1.00  0.00           C  
ATOM     96 H14a HC1     2      -3.590   2.117  -5.543  1.00  0.00           H  
ATOM     97 H14b HC1     2      -4.277   2.732  -4.202  1.00  0.00           H  
ATOM     98  O15 HC1     2      -2.706   1.681  -3.832  1.00  0.00           O  
ATOM     99  C16 HC1     2      -2.407   0.413  -4.300  1.00  0.00           C  
ATOM    100 C16a HC1     2      -1.285   0.065  -5.134  1.00  0.00           C  
ATOM    101 O16a HC1     2      -0.473   1.139  -5.441  1.00  0.00           O  
ATOM    102  C17 HC1     2      -3.195  -0.701  -3.873  1.00  0.00           C  
ATOM    103  O17 HC1     2      -4.352  -0.414  -3.145  1.00  0.00           O  
ATOM    104 C17a HC1     2      -4.413  -0.626  -1.767  1.00  0.00           C  
ATOM    105 H17a HC1     2      -3.572  -0.306  -1.379  1.00  0.00           H  
ATOM    106 H17b HC1     2      -5.124  -0.012  -1.489  1.00  0.00           H  
ATOM    107  C18 HC1     2      -2.908  -1.990  -4.314  1.00  0.00           C  
ATOM    108 C18a HC1     2      -3.823  -3.120  -3.760  1.00  0.00           C  
ATOM    109 H18a HC1     2      -4.671  -2.685  -3.531  1.00  0.00           H  
ATOM    110 C18b HC1     2      -4.279  -4.230  -4.691  1.00  0.00           C  
ATOM    111 H18b HC1     2      -4.643  -3.947  -5.556  1.00  0.00           H  
ATOM    112 H18c HC1     2      -4.877  -4.886  -4.277  1.00  0.00           H  
ATOM    113 H18d HC1     2      -3.472  -4.706  -4.981  1.00  0.00           H  
ATOM    114  C19 HC1     2      -1.842  -2.269  -5.172  1.00  0.00           C  
ATOM    115  H19 HC1     2      -1.733  -3.162  -5.412  1.00  0.00           H  
ATOM    116  C20 HC1     2      -0.996  -1.253  -5.616  1.00  0.00           C  
ATOM    117  C1  HC1     3       0.255  -1.495  -6.478  1.00  0.00           C  
ATOM    118  H1  HC1     3       0.487  -0.645  -6.903  1.00  0.00           H  
ATOM    119  C1a HC1     3       0.053  -2.483  -7.599  1.00  0.00           C  
ATOM    120 H1aa HC1     3       0.228  -3.378  -7.240  1.00  0.00           H  
ATOM    121 H1ab HC1     3      -0.855  -2.327  -7.933  1.00  0.00           H  
ATOM    122 H1ac HC1     3       0.794  -2.218  -8.182  1.00  0.00           H  
ATOM    123  C2  HC1     3       1.346  -1.751  -5.411  1.00  0.00           C  
ATOM    124  C3  HC1     3       1.673  -2.995  -4.886  1.00  0.00           C  
ATOM    125  H3  HC1     3       1.233  -3.760  -5.183  1.00  0.00           H  
ATOM    126  C4  HC1     3       2.780  -3.128  -3.951  1.00  0.00           C  
ATOM    127  C5  HC1     3       3.531  -1.944  -3.546  1.00  0.00           C  
ATOM    128  O5  HC1     3       4.597  -2.112  -2.731  1.00  0.00           O  
ATOM    129  C6  HC1     3       3.073  -0.667  -3.919  1.00  0.00           C  
ATOM    130  C6a HC1     3       1.938  -0.599  -4.828  1.00  0.00           C  
ATOM    131  O6a HC1     3       1.685   0.693  -5.319  1.00  0.00           O  
ATOM    132  C6b HC1     3       0.734   1.557  -4.842  1.00  0.00           C  
ATOM    133 H6ba HC1     3       0.659   1.409  -3.876  1.00  0.00           H  
ATOM    134 H6bb HC1     3       1.023   2.490  -4.921  1.00  0.00           H  
ATOM    135  O7  HC1     3       3.702   0.427  -3.555  1.00  0.00           O  
ATOM    136  C8  HC1     3       4.865   0.898  -4.263  1.00  0.00           C  
ATOM    137  H8a HC1     3       5.158   0.269  -4.954  1.00  0.00           H  
ATOM    138  H8b HC1     3       4.602   1.748  -4.673  1.00  0.00           H  
ATOM    139  C9  HC1     3       6.127   1.048  -3.345  1.00  0.00           C  
ATOM    140  C10 HC1     3       7.400   1.509  -3.853  1.00  0.00           C  
ATOM    141 C10a HC1     3       7.724   1.787  -5.232  1.00  0.00           C  
ATOM    142 O10a HC1     3       6.887   1.715  -6.144  1.00  0.00           O  
ATOM    143 O10b HC1     3       8.841   2.169  -5.581  1.00  0.00           O  
ATOM    144  C11 HC1     3       8.527   1.608  -3.008  1.00  0.00           C  
ATOM    145  H11 HC1     3       9.404   1.625  -3.320  1.00  0.00           H  
ATOM    146  C12 HC1     3       8.368   1.579  -1.597  1.00  0.00           C  
ATOM    147 C12a HC1     3       9.597   1.783  -0.777  1.00  0.00           C  
ATOM    148 O12a HC1     3       9.476   1.761   0.437  1.00  0.00           O  
ATOM    149 O12b HC1     3      10.682   2.121  -1.270  1.00  0.00           O  
ATOM    150  C13 HC1     3       7.048   1.347  -1.033  1.00  0.00           C  
ATOM    151 C13a HC1     3       6.026   0.968  -1.958  1.00  0.00           C  
ATOM    152 H13a HC1     3       5.165   0.786  -1.658  1.00  0.00           H  
ATOM    153  C14 HC1     3       6.724   1.310   0.442  1.00  0.00           C  
ATOM    154 H14a HC1     3       7.072   2.099   0.907  1.00  0.00           H  
ATOM    155 H14b HC1     3       7.056   0.474   0.834  1.00  0.00           H  
ATOM    156  O15 HC1     3       5.302   1.377   0.618  1.00  0.00           O  
ATOM    157  C16 HC1     3       4.730   2.241   1.489  1.00  0.00           C  
ATOM    158 C16a HC1     3       4.539   1.964   2.856  1.00  0.00           C  
ATOM    159 O16a HC1     3       4.766   0.744   3.375  1.00  0.00           O  
ATOM    160  C17 HC1     3       4.367   3.471   0.997  1.00  0.00           C  
ATOM    161  O17 HC1     3       4.610   3.740  -0.300  1.00  0.00           O  
ATOM    162 C17a HC1     3       3.584   3.710  -1.292  1.00  0.00           C  
ATOM    163 H17a HC1     3       3.792   3.281  -2.149  1.00  0.00           H  
ATOM    164 H17b HC1     3       2.873   3.117  -0.972  1.00  0.00           H  
ATOM    165  C18 HC1     3       3.810   4.468   1.864  1.00  0.00           C  
ATOM    166 C18a HC1     3       3.415   5.897   1.306  1.00  0.00           C  
ATOM    167 H18a HC1     3       4.079   6.159   0.635  1.00  0.00           H  
ATOM    168 C18b HC1     3       3.527   7.063   2.247  1.00  0.00           C  
ATOM    169 H18b HC1     3       2.974   7.037   3.056  1.00  0.00           H  
ATOM    170 H18c HC1     3       3.173   7.908   1.899  1.00  0.00           H  
ATOM    171 H18d HC1     3       4.464   7.175   2.511  1.00  0.00           H  
ATOM    172  C19 HC1     3       3.564   4.160   3.218  1.00  0.00           C  
ATOM    173  H19 HC1     3       3.209   4.812   3.778  1.00  0.00           H  
ATOM    174  C20 HC1     3       3.918   2.912   3.717  1.00  0.00           C  
ATOM    175  C1  HC1     4       3.671   2.567   5.165  1.00  0.00           C  
ATOM    176  H1  HC1     4       4.238   1.795   5.374  1.00  0.00           H  
ATOM    177  C1a HC1     4       3.915   3.642   6.254  1.00  0.00           C  
ATOM    178 H1aa HC1     4       4.013   4.513   5.817  1.00  0.00           H  
ATOM    179 H1ab HC1     4       3.254   3.664   6.978  1.00  0.00           H  
ATOM    180 H1ac HC1     4       4.767   3.415   6.682  1.00  0.00           H  
ATOM    181  C2  HC1     4       2.282   1.880   5.211  1.00  0.00           C  
ATOM    182  C3  HC1     4       1.121   2.744   5.342  1.00  0.00           C  
ATOM    183  H3  HC1     4       1.290   3.641   5.522  1.00  0.00           H  
ATOM    184  C4  HC1     4      -0.156   2.248   5.423  1.00  0.00           C  
ATOM    185  C5  HC1     4      -0.345   0.869   5.296  1.00  0.00           C  
ATOM    186  O5  HC1     4      -1.624   0.290   5.336  1.00  0.00           O  
ATOM    187  C6  HC1     4       0.731   0.048   5.040  1.00  0.00           C  
ATOM    188  C6a HC1     4       2.032   0.551   4.961  1.00  0.00           C  
ATOM    189  O6a HC1     4       3.028  -0.346   4.602  1.00  0.00           O  
ATOM    190  C6b HC1     4       3.687  -0.234   3.441  1.00  0.00           C  
ATOM    191 H6ba HC1     4       4.094  -1.102   3.240  1.00  0.00           H  
ATOM    192 H6bb HC1     4       3.037  -0.109   2.718  1.00  0.00           H  
ATOM    193  O7  HC1     4       0.494  -1.255   4.786  1.00  0.00           O  
ATOM    194  C8  HC1     4       0.882  -2.233   5.766  1.00  0.00           C  
ATOM    195  H8a HC1     4       1.355  -1.827   6.521  1.00  0.00           H  
ATOM    196  H8b HC1     4       0.068  -2.653   6.116  1.00  0.00           H  
ATOM    197  C9  HC1     4       1.830  -3.338   5.327  1.00  0.00           C  
ATOM    198  C10 HC1     4       2.206  -4.375   6.261  1.00  0.00           C  
ATOM    199 C10a HC1     4       1.669  -4.476   7.597  1.00  0.00           C  
ATOM    200 O10a HC1     4       0.911  -3.582   8.043  1.00  0.00           O  
ATOM    201 O10b HC1     4       2.029  -5.424   8.365  1.00  0.00           O  
ATOM    202  C11 HC1     4       3.081  -5.362   5.823  1.00  0.00           C  
ATOM    203  H11 HC1     4       3.269  -6.045   6.425  1.00  0.00           H  
ATOM    204  C12 HC1     4       3.637  -5.375   4.512  1.00  0.00           C  
ATOM    205 C12a HC1     4       4.571  -6.426   4.234  1.00  0.00           C  
ATOM    206 O12a HC1     4       5.299  -6.356   3.232  1.00  0.00           O  
ATOM    207 O12b HC1     4       4.700  -7.411   5.015  1.00  0.00           O  
ATOM    208  C13 HC1     4       3.297  -4.352   3.611  1.00  0.00           C  
ATOM    209 C13a HC1     4       2.367  -3.368   4.039  1.00  0.00           C  
ATOM    210 H13a HC1     4       2.024  -2.808   3.381  1.00  0.00           H  
ATOM    211  C14 HC1     4       3.803  -4.380   2.223  1.00  0.00           C  
ATOM    212 H14a HC1     4       3.838  -5.308   1.912  1.00  0.00           H  
ATOM    213 H14b HC1     4       4.679  -3.950   2.139  1.00  0.00           H  
ATOM    214  O15 HC1     4       2.891  -3.636   1.453  1.00  0.00           O  
ATOM    215  C16 HC1     4       2.441  -4.175   0.292  1.00  0.00           C  
ATOM    216 C16a HC1     4       1.241  -4.941   0.307  1.00  0.00           C  
ATOM    217 O16a HC1     4       0.593  -5.036   1.491  1.00  0.00           O  
ATOM    218  C17 HC1     4       3.198  -4.065  -0.884  1.00  0.00           C  
ATOM    219  O17 HC1     4       4.431  -3.488  -0.862  1.00  0.00           O  
ATOM    220 C17a HC1     4       4.581  -2.153  -1.351  1.00  0.00           C  
ATOM    221 H17a HC1     4       3.880  -1.565  -1.003  1.00  0.00           H  
ATOM    222 H17b HC1     4       5.392  -1.686  -1.062  1.00  0.00           H  
ATOM    223  C18 HC1     4       2.587  -4.580  -2.091  1.00  0.00           C  
ATOM    224 C18a HC1     4       3.260  -4.463  -3.429  1.00  0.00           C  
ATOM    225 H18a HC1     4       4.231  -4.473  -3.304  1.00  0.00           H  
ATOM    226 C18b HC1     4       3.040  -5.555  -4.452  1.00  0.00           C  
ATOM    227 H18b HC1     4       3.550  -5.295  -5.247  1.00  0.00           H  
ATOM    228 H18c HC1     4       2.098  -5.564  -4.726  1.00  0.00           H  
ATOM    229 H18d HC1     4       3.325  -6.429  -4.111  1.00  0.00           H  
ATOM    230  C19 HC1     4       1.358  -5.237  -2.119  1.00  0.00           C  
ATOM    231  H19 HC1     4       0.968  -5.478  -2.928  1.00  0.00           H  
ATOM    232  C20 HC1     4       0.687  -5.500  -0.922  1.00  0.00           C  
ATOM    233  C1  XYP     5      -0.223  -1.947  -1.870  1.00  0.00           C  
ATOM    234  H1a XYP     5       0.512  -2.595  -1.836  1.00  0.00           H  
ATOM    235  H1b XYP     5      -0.999  -2.454  -1.551  1.00  0.00           H  
ATOM    236  H1c XYP     5      -0.344  -1.553  -2.759  1.00  0.00           H  
ATOM    237  C2  XYP     5       0.076  -0.832  -0.891  1.00  0.00           C  
ATOM    238  C3  XYP     5      -0.972  -0.225  -0.150  1.00  0.00           C  
ATOM    239  H3  XYP     5      -1.867  -0.474  -0.196  1.00  0.00           H  
ATOM    240  C4  XYP     5      -0.714   0.831   0.734  1.00  0.00           C  
ATOM    241  H4  XYP     5      -1.362   1.236   1.264  1.00  0.00           H  
ATOM    242  C5  XYP     5       0.602   1.333   0.757  1.00  0.00           C  
ATOM    243  C6  XYP     5       0.962   2.585   1.593  1.00  0.00           C  
ATOM    244  H6a XYP     5       0.392   3.350   1.370  1.00  0.00           H  
ATOM    245  H6b XYP     5       0.987   2.311   2.534  1.00  0.00           H  
ATOM    246  H6c XYP     5       1.842   2.876   1.273  1.00  0.00           H  
ATOM    247  C7  XYP     5       1.614   0.735  -0.011  1.00  0.00           C  
ATOM    248  H7  XYP     5       2.488   1.031   0.099  1.00  0.00           H  
ATOM    249  C8  XYP     5       1.375  -0.276  -0.869  1.00  0.00           C  
ATOM    250  H8  XYP     5       1.942  -0.652  -1.502  1.00  0.00           H  
END
