# Supplementary material for: How the water-soluble hemicarcerand incarcerates guests at room temperature decoded with modular simulations
Source: Commun Chem. 2021 Mar 1;4:26. doi: 10.1038/s42004-021-00469-3 (PMC9814894; doi:10.1038/s42004-021-00469-3)
Supplement: Supplementary file 5 — Supplementary Data 3 [file 42004_2021_469_MOESM5_ESM.bz2 › DataS3/298K/avg.c0dio298.pdb]

ATOM      1  C1  HC1     1      -2.752  -4.999  -1.315  1.00  0.00           C  
ATOM      2  H1  HC1     1      -3.384  -5.178  -0.595  1.00  0.00           H  
ATOM      3  C1a HC1     1      -2.953  -6.172  -2.292  1.00  0.00           C  
ATOM      4 H1aa HC1     1      -3.013  -6.434  -2.504  1.00  0.00           H  
ATOM      5 H1ab HC1     1      -2.998  -6.430  -2.513  1.00  0.00           H  
ATOM      6 H1ac HC1     1      -2.997  -6.441  -2.499  1.00  0.00           H  
ATOM      7  C2  HC1     1      -3.090  -3.611  -1.852  1.00  0.00           C  
ATOM      8  C3  HC1     1      -2.769  -3.279  -3.177  1.00  0.00           C  
ATOM      9  H3  HC1     1      -2.337  -3.899  -3.706  1.00  0.00           H  
ATOM     10  C4  HC1     1      -3.088  -2.021  -3.710  1.00  0.00           C  
ATOM     11  C5  HC1     1      -3.696  -1.055  -2.878  1.00  0.00           C  
ATOM     12  O5  HC1     1      -3.972   0.194  -3.352  1.00  0.00           O  
ATOM     13  C6  HC1     1      -4.011  -1.365  -1.543  1.00  0.00           C  
ATOM     14  C6a HC1     1      -3.694  -2.636  -1.024  1.00  0.00           C  
ATOM     15  O6a HC1     1      -3.970  -2.921   0.282  1.00  0.00           O  
ATOM     16  C6b HC1     1      -2.974  -2.908   1.280  1.00  0.00           C  
ATOM     17 H6ba HC1     1      -2.323  -2.225   1.079  1.00  0.00           H  
ATOM     18 H6bb HC1     1      -3.387  -2.675   2.122  1.00  0.00           H  
ATOM     19  O7  HC1     1      -4.625  -0.430  -0.763  1.00  0.00           O  
ATOM     20  C8  HC1     1      -6.013  -0.465  -0.522  1.00  0.00           C  
ATOM     21  H8a HC1     1      -6.376   0.338  -0.892  1.00  0.00           H  
ATOM     22  H8b HC1     1      -6.375  -1.200  -1.022  1.00  0.00           H  
ATOM     23  C9  HC1     1      -6.386  -0.585   0.941  1.00  0.00           C  
ATOM     24  C10 HC1     1      -7.680  -0.758   1.375  1.00  0.00           C  
ATOM     25 C10a HC1     1      -8.793  -0.822   0.500  1.00  0.00           C  
ATOM     26 O10a HC1     1      -8.711  -0.718  -0.715  1.00  0.00           O  
ATOM     27 O10b HC1     1      -9.883  -0.986   0.973  1.00  0.00           O  
ATOM     28  C11 HC1     1      -7.870  -0.873   2.762  1.00  0.00           C  
ATOM     29  H11 HC1     1      -8.709  -0.994   3.052  1.00  0.00           H  
ATOM     30  C12 HC1     1      -6.855  -0.818   3.731  1.00  0.00           C  
ATOM     31 C12a HC1     1      -7.179  -0.960   5.104  1.00  0.00           C  
ATOM     32 O12a HC1     1      -6.353  -0.939   6.003  1.00  0.00           O  
ATOM     33 O12b HC1     1      -8.330  -1.115   5.406  1.00  0.00           O  
ATOM     34  C13 HC1     1      -5.572  -0.624   3.271  1.00  0.00           C  
ATOM     35 C13a HC1     1      -5.379  -0.519   1.899  1.00  0.00           C  
ATOM     36 H13a HC1     1      -4.539  -0.399   1.608  1.00  0.00           H  
ATOM     37  C14 HC1     1      -4.373  -0.521   4.191  1.00  0.00           C  
ATOM     38 H14a HC1     1      -4.220  -1.354   4.631  1.00  0.00           H  
ATOM     39 H14b HC1     1      -4.527   0.137   4.871  1.00  0.00           H  
ATOM     40  O15 HC1     1      -3.172  -0.183   3.536  1.00  0.00           O  
ATOM     41  C16 HC1     1      -2.471   0.941   3.861  1.00  0.00           C  
ATOM     42 C16a HC1     1      -2.867   2.200   3.368  1.00  0.00           C  
ATOM     43 O16a HC1     1      -3.939   2.291   2.529  1.00  0.00           O  
ATOM     44  C17 HC1     1      -1.346   0.838   4.697  1.00  0.00           C  
ATOM     45  O17 HC1     1      -0.953  -0.393   5.132  1.00  0.00           O  
ATOM     46 C17a HC1     1       0.129  -1.074   4.539  1.00  0.00           C  
ATOM     47 H17a HC1     1       0.160  -0.879   3.594  1.00  0.00           H  
ATOM     48 H17b HC1     1      -0.018  -2.025   4.635  1.00  0.00           H  
ATOM     49  C18 HC1     1      -0.627   1.995   5.070  1.00  0.00           C  
ATOM     50 C18a HC1     1       0.599   1.904   5.975  1.00  0.00           C  
ATOM     51 H18a HC1     1       0.474   1.109   6.525  1.00  0.00           H  
ATOM     52 C18b HC1     1       0.777   3.046   6.993  1.00  0.00           C  
ATOM     53 H18b HC1     1       0.816   3.298   7.219  1.00  0.00           H  
ATOM     54 H18c HC1     1       0.821   3.292   7.226  1.00  0.00           H  
ATOM     55 H18d HC1     1       0.809   3.293   7.225  1.00  0.00           H  
ATOM     56  C19 HC1     1      -1.027   3.241   4.565  1.00  0.00           C  
ATOM     57  H19 HC1     1      -0.535   3.995   4.774  1.00  0.00           H  
ATOM     58  C20 HC1     1      -2.157   3.365   3.742  1.00  0.00           C  
ATOM     59  C1  HC1     2      -2.577   4.741   3.234  1.00  0.00           C  
ATOM     60  H1  HC1     2      -3.535   4.691   3.064  1.00  0.00           H  
ATOM     61  C1a HC1     2      -2.430   5.905   4.232  1.00  0.00           C  
ATOM     62 H1aa HC1     2      -2.403   6.164   4.452  1.00  0.00           H  
ATOM     63 H1ab HC1     2      -2.406   6.166   4.452  1.00  0.00           H  
ATOM     64 H1ac HC1     2      -2.405   6.163   4.455  1.00  0.00           H  
ATOM     65  C2  HC1     2      -1.911   4.933   1.875  1.00  0.00           C  
ATOM     66  C3  HC1     2      -0.660   5.562   1.794  1.00  0.00           C  
ATOM     67  H3  HC1     2      -0.243   5.842   2.568  1.00  0.00           H  
ATOM     68  C4  HC1     2      -0.027   5.769   0.558  1.00  0.00           C  
ATOM     69  C5  HC1     2      -0.638   5.279  -0.619  1.00  0.00           C  
ATOM     70  O5  HC1     2      -0.016   5.426  -1.825  1.00  0.00           O  
ATOM     71  C6  HC1     2      -1.890   4.638  -0.553  1.00  0.00           C  
ATOM     72  C6a HC1     2      -2.517   4.453   0.691  1.00  0.00           C  
ATOM     73  O6a HC1     2      -3.710   3.793   0.740  1.00  0.00           O  
ATOM     74  C6b HC1     2      -3.790   2.443   1.135  1.00  0.00           C  
ATOM     75 H6ba HC1     2      -4.553   2.042   0.700  1.00  0.00           H  
ATOM     76 H6bb HC1     2      -3.004   1.969   0.838  1.00  0.00           H  
ATOM     77  O7  HC1     2      -2.503   4.195  -1.687  1.00  0.00           O  
ATOM     78  C8  HC1     2      -3.213   5.070  -2.533  1.00  0.00           C  
ATOM     79  H8a HC1     2      -4.120   4.775  -2.531  1.00  0.00           H  
ATOM     80  H8b HC1     2      -3.194   5.939  -2.131  1.00  0.00           H  
ATOM     81  C9  HC1     2      -2.683   5.127  -3.950  1.00  0.00           C  
ATOM     82  C10 HC1     2      -3.157   6.010  -4.893  1.00  0.00           C  
ATOM     83 C10a HC1     2      -4.198   6.938  -4.641  1.00  0.00           C  
ATOM     84 O10a HC1     2      -4.781   7.032  -3.570  1.00  0.00           O  
ATOM     85 O10b HC1     2      -4.536   7.674  -5.527  1.00  0.00           O  
ATOM     86  C11 HC1     2      -2.554   5.961  -6.161  1.00  0.00           C  
ATOM     87  H11 HC1     2      -2.852   6.537  -6.779  1.00  0.00           H  
ATOM     88  C12 HC1     2      -1.524   5.085  -6.541  1.00  0.00           C  
ATOM     89 C12a HC1     2      -0.994   5.144  -7.854  1.00  0.00           C  
ATOM     90 O12a HC1     2      -0.090   4.426  -8.254  1.00  0.00           O  
ATOM     91 O12b HC1     2      -1.452   5.946  -8.619  1.00  0.00           O  
ATOM     92  C13 HC1     2      -1.082   4.198  -5.584  1.00  0.00           C  
ATOM     93 C13a HC1     2      -1.669   4.252  -4.325  1.00  0.00           C  
ATOM     94 H13a HC1     2      -1.371   3.676  -3.706  1.00  0.00           H  
ATOM     95  C14 HC1     2       0.005   3.177  -5.844  1.00  0.00           C  
ATOM     96 H14a HC1     2       0.840   3.614  -6.000  1.00  0.00           H  
ATOM     97 H14b HC1     2      -0.198   2.660  -6.626  1.00  0.00           H  
ATOM     98  O15 HC1     2       0.214   2.276  -4.782  1.00  0.00           O  
ATOM     99  C16 HC1     2       0.067   0.930  -4.947  1.00  0.00           C  
ATOM    100 C16a HC1     2       1.205   0.126  -5.127  1.00  0.00           C  
ATOM    101 O16a HC1     2       2.440   0.705  -5.088  1.00  0.00           O  
ATOM    102  C17 HC1     2      -1.214   0.343  -4.940  1.00  0.00           C  
ATOM    103  O17 HC1     2      -2.313   1.123  -4.728  1.00  0.00           O  
ATOM    104 C17a HC1     2      -2.968   1.173  -3.480  1.00  0.00           C  
ATOM    105 H17a HC1     2      -2.322   1.074  -2.769  1.00  0.00           H  
ATOM    106 H17b HC1     2      -3.376   2.044  -3.382  1.00  0.00           H  
ATOM    107  C18 HC1     2      -1.359  -1.047  -5.149  1.00  0.00           C  
ATOM    108 C18a HC1     2      -2.739  -1.703  -5.161  1.00  0.00           C  
ATOM    109 H18a HC1     2      -3.366  -1.015  -5.450  1.00  0.00           H  
ATOM    110 C18b HC1     2      -2.937  -2.847  -6.172  1.00  0.00           C  
ATOM    111 H18b HC1     2      -2.988  -3.097  -6.396  1.00  0.00           H  
ATOM    112 H18c HC1     2      -2.982  -3.098  -6.399  1.00  0.00           H  
ATOM    113 H18d HC1     2      -2.987  -3.094  -6.403  1.00  0.00           H  
ATOM    114  C19 HC1     2      -0.212  -1.838  -5.313  1.00  0.00           C  
ATOM    115  H19 HC1     2      -0.301  -2.751  -5.407  1.00  0.00           H  
ATOM    116  C20 HC1     2       1.069  -1.265  -5.331  1.00  0.00           C  
ATOM    117  C1  HC1     3       2.293  -2.156  -5.528  1.00  0.00           C  
ATOM    118  H1  HC1     3       2.985  -1.588  -5.914  1.00  0.00           H  
ATOM    119  C1a HC1     3       2.138  -3.305  -6.540  1.00  0.00           C  
ATOM    120 H1aa HC1     3       2.112  -3.552  -6.773  1.00  0.00           H  
ATOM    121 H1ab HC1     3       2.114  -3.562  -6.766  1.00  0.00           H  
ATOM    122 H1ac HC1     3       2.101  -3.558  -6.768  1.00  0.00           H  
ATOM    123  C2  HC1     3       2.784  -2.547  -4.136  1.00  0.00           C  
ATOM    124  C3  HC1     3       2.330  -3.738  -3.549  1.00  0.00           C  
ATOM    125  H3  HC1     3       1.723  -4.264  -4.003  1.00  0.00           H  
ATOM    126  C4  HC1     3       2.781  -4.142  -2.282  1.00  0.00           C  
ATOM    127  C5  HC1     3       3.664  -3.304  -1.566  1.00  0.00           C  
ATOM    128  O5  HC1     3       4.081  -3.644  -0.313  1.00  0.00           O  
ATOM    129  C6  HC1     3       4.115  -2.099  -2.134  1.00  0.00           C  
ATOM    130  C6a HC1     3       3.663  -1.712  -3.410  1.00  0.00           C  
ATOM    131  O6a HC1     3       4.077  -0.525  -3.942  1.00  0.00           O  
ATOM    132  C6b HC1     3       3.257   0.622  -3.946  1.00  0.00           C  
ATOM    133 H6ba HC1     3       2.710   0.632  -3.151  1.00  0.00           H  
ATOM    134 H6bb HC1     3       3.824   1.405  -3.919  1.00  0.00           H  
ATOM    135  O7  HC1     3       4.992  -1.319  -1.442  1.00  0.00           O  
ATOM    136  C8  HC1     3       6.374  -1.330  -1.722  1.00  0.00           C  
ATOM    137  H8a HC1     3       6.811  -1.644  -0.933  1.00  0.00           H  
ATOM    138  H8b HC1     3       6.523  -1.980  -2.410  1.00  0.00           H  
ATOM    139  C9  HC1     3       6.933   0.016  -2.133  1.00  0.00           C  
ATOM    140  C10 HC1     3       8.230   0.189  -2.565  1.00  0.00           C  
ATOM    141 C10a HC1     3       9.173  -0.866  -2.649  1.00  0.00           C  
ATOM    142 O10a HC1     3       8.930  -2.021  -2.333  1.00  0.00           O  
ATOM    143 O10b HC1     3      10.278  -0.616  -3.046  1.00  0.00           O  
ATOM    144  C11 HC1     3       8.603   1.493  -2.933  1.00  0.00           C  
ATOM    145  H11 HC1     3       9.443   1.613  -3.220  1.00  0.00           H  
ATOM    146  C12 HC1     3       7.770   2.622  -2.887  1.00  0.00           C  
ATOM    147 C12a HC1     3       8.267   3.884  -3.298  1.00  0.00           C  
ATOM    148 O12a HC1     3       7.600   4.909  -3.304  1.00  0.00           O  
ATOM    149 O12b HC1     3       9.406   3.957  -3.668  1.00  0.00           O  
ATOM    150  C13 HC1     3       6.485   2.424  -2.434  1.00  0.00           C  
ATOM    151 C13a HC1     3       6.109   1.134  -2.077  1.00  0.00           C  
ATOM    152 H13a HC1     3       5.268   1.013  -1.790  1.00  0.00           H  
ATOM    153  C14 HC1     3       5.473   3.543  -2.306  1.00  0.00           C  
ATOM    154 H14a HC1     3       5.246   3.885  -3.168  1.00  0.00           H  
ATOM    155 H14b HC1     3       5.837   4.271  -1.798  1.00  0.00           H  
ATOM    156  O15 HC1     3       4.264   3.160  -1.692  1.00  0.00           O  
ATOM    157  C16 HC1     3       3.826   3.753  -0.543  1.00  0.00           C  
ATOM    158 C16a HC1     3       4.357   3.374   0.706  1.00  0.00           C  
ATOM    159 O16a HC1     3       5.289   2.381   0.771  1.00  0.00           O  
ATOM    160  C17 HC1     3       2.839   4.750  -0.613  1.00  0.00           C  
ATOM    161  O17 HC1     3       2.306   5.074  -1.826  1.00  0.00           O  
ATOM    162 C17a HC1     3       1.046   4.590  -2.230  1.00  0.00           C  
ATOM    163 H17a HC1     3       1.036   4.529  -3.194  1.00  0.00           H  
ATOM    164 H17b HC1     3       0.908   3.700  -1.881  1.00  0.00           H  
ATOM    165  C18 HC1     3       2.395   5.396   0.564  1.00  0.00           C  
ATOM    166 C18a HC1     3       1.323   6.480   0.510  1.00  0.00           C  
ATOM    167 H18a HC1     3       1.387   6.885  -0.375  1.00  0.00           H  
ATOM    168 C18b HC1     3       1.503   7.661   1.482  1.00  0.00           C  
ATOM    169 H18b HC1     3       1.555   7.928   1.689  1.00  0.00           H  
ATOM    170 H18c HC1     3       1.541   7.921   1.700  1.00  0.00           H  
ATOM    171 H18d HC1     3       1.536   7.932   1.687  1.00  0.00           H  
ATOM    172  C19 HC1     3       2.927   5.003   1.800  1.00  0.00           C  
ATOM    173  H19 HC1     3       2.611   5.397   2.574  1.00  0.00           H  
ATOM    174  C20 HC1     3       3.924   4.020   1.886  1.00  0.00           C  
ATOM    175  C1  HC1     4       4.498   3.640   3.249  1.00  0.00           C  
ATOM    176  H1  HC1     4       5.396   3.302   3.084  1.00  0.00           H  
ATOM    177  C1a HC1     4       4.707   4.797   4.244  1.00  0.00           C  
ATOM    178 H1aa HC1     4       4.767   5.050   4.467  1.00  0.00           H  
ATOM    179 H1ab HC1     4       4.759   5.056   4.459  1.00  0.00           H  
ATOM    180 H1ac HC1     4       4.755   5.049   4.467  1.00  0.00           H  
ATOM    181  C2  HC1     4       3.680   2.457   3.758  1.00  0.00           C  
ATOM    182  C3  HC1     4       2.560   2.683   4.571  1.00  0.00           C  
ATOM    183  H3  HC1     4       2.319   3.550   4.779  1.00  0.00           H  
ATOM    184  C4  HC1     4       1.794   1.618   5.070  1.00  0.00           C  
ATOM    185  C5  HC1     4       2.128   0.296   4.696  1.00  0.00           C  
ATOM    186  O5  HC1     4       1.367  -0.751   5.130  1.00  0.00           O  
ATOM    187  C6  HC1     4       3.245   0.054   3.872  1.00  0.00           C  
ATOM    188  C6a HC1     4       4.010   1.131   3.394  1.00  0.00           C  
ATOM    189  O6a HC1     4       5.062   0.882   2.562  1.00  0.00           O  
ATOM    190  C6b HC1     4       4.961   1.069   1.171  1.00  0.00           C  
ATOM    191 H6ba HC1     4       5.567   0.456   0.735  1.00  0.00           H  
ATOM    192 H6bb HC1     4       4.068   0.854   0.874  1.00  0.00           H  
ATOM    193  O7  HC1     4       3.596  -1.220   3.536  1.00  0.00           O  
ATOM    194  C8  HC1     4       4.310  -2.049   4.425  1.00  0.00           C  
ATOM    195  H8a HC1     4       5.145  -2.246   4.005  1.00  0.00           H  
ATOM    196  H8b HC1     4       4.499  -1.533   5.212  1.00  0.00           H  
ATOM    197  C9  HC1     4       3.591  -3.330   4.791  1.00  0.00           C  
ATOM    198  C10 HC1     4       4.062  -4.211   5.739  1.00  0.00           C  
ATOM    199 C10a HC1     4       5.274  -4.019   6.449  1.00  0.00           C  
ATOM    200 O10a HC1     4       6.018  -3.065   6.278  1.00  0.00           O  
ATOM    201 O10b HC1     4       5.596  -4.839   7.263  1.00  0.00           O  
ATOM    202  C11 HC1     4       3.276  -5.348   5.988  1.00  0.00           C  
ATOM    203  H11 HC1     4       3.572  -5.924   6.609  1.00  0.00           H  
ATOM    204  C12 HC1     4       2.065  -5.659   5.347  1.00  0.00           C  
ATOM    205 C12a HC1     4       1.362  -6.837   5.698  1.00  0.00           C  
ATOM    206 O12a HC1     4       0.297  -7.168   5.197  1.00  0.00           O  
ATOM    207 O12b HC1     4       1.830  -7.555   6.538  1.00  0.00           O  
ATOM    208  C13 HC1     4       1.628  -4.770   4.390  1.00  0.00           C  
ATOM    209 C13a HC1     4       2.398  -3.638   4.148  1.00  0.00           C  
ATOM    210 H13a HC1     4       2.102  -3.062   3.527  1.00  0.00           H  
ATOM    211  C14 HC1     4       0.353  -4.973   3.598  1.00  0.00           C  
ATOM    212 H14a HC1     4      -0.406  -4.919   4.174  1.00  0.00           H  
ATOM    213 H14b HC1     4       0.344  -5.841   3.192  1.00  0.00           H  
ATOM    214  O15 HC1     4       0.153  -4.023   2.575  1.00  0.00           O  
ATOM    215  C16 HC1     4       0.038  -4.395   1.268  1.00  0.00           C  
ATOM    216 C16a HC1     4      -1.237  -4.484   0.683  1.00  0.00           C  
ATOM    217 O16a HC1     4      -2.332  -4.153   1.425  1.00  0.00           O  
ATOM    218  C17 HC1     4       1.184  -4.692   0.503  1.00  0.00           C  
ATOM    219  O17 HC1     4       2.422  -4.570   1.065  1.00  0.00           O  
ATOM    220 C17a HC1     4       3.255  -3.461   0.813  1.00  0.00           C  
ATOM    221 H17a HC1     4       2.714  -2.670   0.699  1.00  0.00           H  
ATOM    222 H17b HC1     4       3.817  -3.319   1.586  1.00  0.00           H  
ATOM    223  C18 HC1     4       1.051  -5.111  -0.840  1.00  0.00           C  
ATOM    224 C18a HC1     4       2.277  -5.453  -1.683  1.00  0.00           C  
ATOM    225 H18a HC1     4       2.966  -5.750  -1.060  1.00  0.00           H  
ATOM    226 C18b HC1     4       2.120  -6.630  -2.663  1.00  0.00           C  
ATOM    227 H18b HC1     4       2.091  -6.895  -2.876  1.00  0.00           H  
ATOM    228 H18c HC1     4       2.092  -6.893  -2.878  1.00  0.00           H  
ATOM    229 H18d HC1     4       2.090  -6.893  -2.878  1.00  0.00           H  
ATOM    230  C19 HC1     4      -0.227  -5.180  -1.413  1.00  0.00           C  
ATOM    231  H19 HC1     4      -0.312  -5.412  -2.303  1.00  0.00           H  
ATOM    232  C20 HC1     4      -1.377  -4.896  -0.661  1.00  0.00           C  
ATOM    233  O1  DIO     5       0.378   0.310  -0.082  1.00  0.00           O  
ATOM    234  C2  DIO     5       0.366   0.288  -0.095  1.00  0.00           C  
ATOM    235  H3  DIO     5       0.367   0.275  -0.100  1.00  0.00           H  
ATOM    236  H4  DIO     5       0.364   0.275  -0.099  1.00  0.00           H  
ATOM    237  C3  DIO     5       0.357   0.304  -0.098  1.00  0.00           C  
ATOM    238  H5  DIO     5       0.356   0.298  -0.106  1.00  0.00           H  
ATOM    239  H6  DIO     5       0.352   0.304  -0.106  1.00  0.00           H  
ATOM    240  O4  DIO     5       0.356   0.328  -0.078  1.00  0.00           O  
ATOM    241  C5  DIO     5       0.365   0.349  -0.064  1.00  0.00           C  
ATOM    242  H9  DIO     5       0.365   0.364  -0.059  1.00  0.00           H  
ATOM    243  H10 DIO     5       0.367   0.357  -0.057  1.00  0.00           H  
ATOM    244  C6  DIO     5       0.377   0.334  -0.063  1.00  0.00           C  
ATOM    245  H11 DIO     5       0.377   0.342  -0.059  1.00  0.00           H  
ATOM    246  H12 DIO     5       0.384   0.334  -0.054  1.00  0.00           H  
END
