# Supplementary material for: How the water-soluble hemicarcerand incarcerates guests at room temperature decoded with modular simulations
Source: Commun Chem. 2021 Mar 1;4:26. doi: 10.1038/s42004-021-00469-3 (PMC9814894; doi:10.1038/s42004-021-00469-3)
Supplement: Supplementary file 5 — Supplementary Data 3 [file 42004_2021_469_MOESM5_ESM.bz2 › DataS3/298K/rep.c0dms298.pdb]

ATOM      1  C1  HC1     1      -0.504  -5.765  -0.662  1.00  0.00           C  
ATOM      2  H1  HC1     1      -0.463  -6.013   0.286  1.00  0.00           H  
ATOM      3  C1a HC1     1      -0.710  -7.050  -1.466  1.00  0.00           C  
ATOM      4 H1aa HC1     1      -0.208  -7.765  -1.023  1.00  0.00           H  
ATOM      5 H1ab HC1     1      -1.614  -7.421  -1.389  1.00  0.00           H  
ATOM      6 H1ac HC1     1      -0.609  -6.927  -2.434  1.00  0.00           H  
ATOM      7  C2  HC1     1      -1.686  -4.752  -0.767  1.00  0.00           C  
ATOM      8  C3  HC1     1      -2.227  -4.425  -2.069  1.00  0.00           C  
ATOM      9  H3  HC1     1      -1.901  -4.842  -2.833  1.00  0.00           H  
ATOM     10  C4  HC1     1      -3.250  -3.444  -2.181  1.00  0.00           C  
ATOM     11  C5  HC1     1      -3.634  -2.732  -1.006  1.00  0.00           C  
ATOM     12  O5  HC1     1      -4.572  -1.794  -1.142  1.00  0.00           O  
ATOM     13  C6  HC1     1      -3.028  -3.022   0.243  1.00  0.00           C  
ATOM     14  C6a HC1     1      -2.123  -4.082   0.394  1.00  0.00           C  
ATOM     15  O6a HC1     1      -1.648  -4.420   1.608  1.00  0.00           O  
ATOM     16  C6b HC1     1      -0.380  -3.972   2.043  1.00  0.00           C  
ATOM     17 H6ba HC1     1      -0.256  -3.000   2.003  1.00  0.00           H  
ATOM     18 H6bb HC1     1      -0.292  -4.199   2.993  1.00  0.00           H  
ATOM     19  O7  HC1     1      -3.561  -2.467   1.438  1.00  0.00           O  
ATOM     20  C8  HC1     1      -4.716  -2.934   2.148  1.00  0.00           C  
ATOM     21  H8a HC1     1      -5.071  -3.650   1.581  1.00  0.00           H  
ATOM     22  H8b HC1     1      -4.375  -3.344   2.971  1.00  0.00           H  
ATOM     23  C9  HC1     1      -5.774  -1.801   2.356  1.00  0.00           C  
ATOM     24  C10 HC1     1      -7.142  -1.980   2.737  1.00  0.00           C  
ATOM     25 C10a HC1     1      -7.649  -3.267   3.074  1.00  0.00           C  
ATOM     26 O10a HC1     1      -7.068  -4.335   2.889  1.00  0.00           O  
ATOM     27 O10b HC1     1      -8.897  -3.324   3.395  1.00  0.00           O  
ATOM     28  C11 HC1     1      -7.927  -0.812   2.914  1.00  0.00           C  
ATOM     29  H11 HC1     1      -8.808  -0.882   3.201  1.00  0.00           H  
ATOM     30  C12 HC1     1      -7.526   0.447   2.490  1.00  0.00           C  
ATOM     31 C12a HC1     1      -8.434   1.579   2.639  1.00  0.00           C  
ATOM     32 O12a HC1     1      -8.318   2.505   1.791  1.00  0.00           O  
ATOM     33 O12b HC1     1      -9.474   1.465   3.311  1.00  0.00           O  
ATOM     34  C13 HC1     1      -6.228   0.605   1.972  1.00  0.00           C  
ATOM     35 C13a HC1     1      -5.331  -0.490   1.965  1.00  0.00           C  
ATOM     36 H13a HC1     1      -4.466  -0.369   1.644  1.00  0.00           H  
ATOM     37  C14 HC1     1      -5.613   1.989   1.589  1.00  0.00           C  
ATOM     38 H14a HC1     1      -5.755   2.694   2.256  1.00  0.00           H  
ATOM     39 H14b HC1     1      -6.014   2.180   0.715  1.00  0.00           H  
ATOM     40  O15 HC1     1      -4.234   1.937   1.281  1.00  0.00           O  
ATOM     41  C16 HC1     1      -3.348   2.745   2.048  1.00  0.00           C  
ATOM     42 C16a HC1     1      -3.019   3.989   1.496  1.00  0.00           C  
ATOM     43 O16a HC1     1      -3.437   4.337   0.220  1.00  0.00           O  
ATOM     44  C17 HC1     1      -2.918   2.356   3.354  1.00  0.00           C  
ATOM     45  O17 HC1     1      -3.358   1.287   4.016  1.00  0.00           O  
ATOM     46 C17a HC1     1      -2.659   0.050   4.122  1.00  0.00           C  
ATOM     47 H17a HC1     1      -2.231  -0.148   3.263  1.00  0.00           H  
ATOM     48 H17b HC1     1      -3.255  -0.729   4.147  1.00  0.00           H  
ATOM     49  C18 HC1     1      -1.974   3.181   4.046  1.00  0.00           C  
ATOM     50 C18a HC1     1      -1.425   2.862   5.460  1.00  0.00           C  
ATOM     51 H18a HC1     1      -2.119   2.459   6.022  1.00  0.00           H  
ATOM     52 C18b HC1     1      -1.114   4.153   6.360  1.00  0.00           C  
ATOM     53 H18b HC1     1      -1.955   4.576   6.631  1.00  0.00           H  
ATOM     54 H18c HC1     1      -0.599   4.814   5.852  1.00  0.00           H  
ATOM     55 H18d HC1     1      -0.682   3.946   7.215  1.00  0.00           H  
ATOM     56  C19 HC1     1      -1.536   4.366   3.427  1.00  0.00           C  
ATOM     57  H19 HC1     1      -0.872   4.879   3.827  1.00  0.00           H  
ATOM     58  C20 HC1     1      -2.167   4.867   2.239  1.00  0.00           C  
ATOM     59  C1  HC1     2      -1.575   6.127   1.569  1.00  0.00           C  
ATOM     60  H1  HC1     2      -2.265   6.469   0.963  1.00  0.00           H  
ATOM     61  C1a HC1     2      -1.203   7.136   2.663  1.00  0.00           C  
ATOM     62 H1aa HC1     2      -1.889   7.349   3.329  1.00  0.00           H  
ATOM     63 H1ab HC1     2      -0.443   6.821   3.195  1.00  0.00           H  
ATOM     64 H1ac HC1     2      -0.925   7.962   2.214  1.00  0.00           H  
ATOM     65  C2  HC1     2      -0.327   5.796   0.722  1.00  0.00           C  
ATOM     66  C3  HC1     2       0.973   5.685   1.304  1.00  0.00           C  
ATOM     67  H3  HC1     2       1.019   5.802   2.225  1.00  0.00           H  
ATOM     68  C4  HC1     2       2.099   5.583   0.522  1.00  0.00           C  
ATOM     69  C5  HC1     2       1.927   5.190  -0.813  1.00  0.00           C  
ATOM     70  O5  HC1     2       3.009   4.744  -1.573  1.00  0.00           O  
ATOM     71  C6  HC1     2       0.675   4.999  -1.323  1.00  0.00           C  
ATOM     72  C6a HC1     2      -0.510   5.333  -0.576  1.00  0.00           C  
ATOM     73  O6a HC1     2      -1.737   5.248  -1.210  1.00  0.00           O  
ATOM     74  C6b HC1     2      -2.574   4.115  -0.875  1.00  0.00           C  
ATOM     75 H6ba HC1     2      -3.105   3.887  -1.667  1.00  0.00           H  
ATOM     76 H6bb HC1     2      -2.005   3.336  -0.698  1.00  0.00           H  
ATOM     77  O7  HC1     2       0.546   4.562  -2.660  1.00  0.00           O  
ATOM     78  C8  HC1     2       0.318   5.495  -3.694  1.00  0.00           C  
ATOM     79  H8a HC1     2       0.227   6.357  -3.236  1.00  0.00           H  
ATOM     80  H8b HC1     2       1.164   5.524  -4.188  1.00  0.00           H  
ATOM     81  C9  HC1     2      -0.870   5.212  -4.630  1.00  0.00           C  
ATOM     82  C10 HC1     2      -1.335   6.116  -5.579  1.00  0.00           C  
ATOM     83 C10a HC1     2      -0.633   7.323  -5.951  1.00  0.00           C  
ATOM     84 O10a HC1     2       0.459   7.596  -5.485  1.00  0.00           O  
ATOM     85 O10b HC1     2      -1.127   8.100  -6.750  1.00  0.00           O  
ATOM     86  C11 HC1     2      -2.602   5.900  -6.161  1.00  0.00           C  
ATOM     87  H11 HC1     2      -2.989   6.547  -6.704  1.00  0.00           H  
ATOM     88  C12 HC1     2      -3.389   4.752  -5.883  1.00  0.00           C  
ATOM     89 C12a HC1     2      -4.665   4.666  -6.553  1.00  0.00           C  
ATOM     90 O12a HC1     2      -5.392   3.698  -6.225  1.00  0.00           O  
ATOM     91 O12b HC1     2      -5.039   5.460  -7.393  1.00  0.00           O  
ATOM     92  C13 HC1     2      -2.926   3.830  -4.906  1.00  0.00           C  
ATOM     93 C13a HC1     2      -1.727   4.187  -4.202  1.00  0.00           C  
ATOM     94 H13a HC1     2      -1.386   3.757  -3.450  1.00  0.00           H  
ATOM     95  C14 HC1     2      -3.634   2.503  -4.608  1.00  0.00           C  
ATOM     96 H14a HC1     2      -3.784   1.942  -5.398  1.00  0.00           H  
ATOM     97 H14b HC1     2      -4.505   2.596  -4.170  1.00  0.00           H  
ATOM     98  O15 HC1     2      -2.957   1.721  -3.611  1.00  0.00           O  
ATOM     99  C16 HC1     2      -2.620   0.488  -4.056  1.00  0.00           C  
ATOM    100 C16a HC1     2      -1.393   0.227  -4.759  1.00  0.00           C  
ATOM    101 O16a HC1     2      -0.651   1.278  -5.193  1.00  0.00           O  
ATOM    102  C17 HC1     2      -3.397  -0.615  -3.679  1.00  0.00           C  
ATOM    103  O17 HC1     2      -4.509  -0.355  -3.010  1.00  0.00           O  
ATOM    104 C17a HC1     2      -4.449  -0.456  -1.581  1.00  0.00           C  
ATOM    105 H17a HC1     2      -3.564  -0.144  -1.300  1.00  0.00           H  
ATOM    106 H17b HC1     2      -5.140   0.115  -1.188  1.00  0.00           H  
ATOM    107  C18 HC1     2      -3.076  -1.955  -4.061  1.00  0.00           C  
ATOM    108 C18a HC1     2      -3.934  -3.160  -3.548  1.00  0.00           C  
ATOM    109 H18a HC1     2      -4.854  -2.859  -3.391  1.00  0.00           H  
ATOM    110 C18b HC1     2      -4.208  -4.436  -4.522  1.00  0.00           C  
ATOM    111 H18b HC1     2      -4.750  -5.159  -4.144  1.00  0.00           H  
ATOM    112 H18c HC1     2      -3.373  -4.899  -4.740  1.00  0.00           H  
ATOM    113 H18d HC1     2      -4.570  -4.172  -5.395  1.00  0.00           H  
ATOM    114  C19 HC1     2      -1.848  -2.153  -4.762  1.00  0.00           C  
ATOM    115  H19 HC1     2      -1.599  -3.036  -4.910  1.00  0.00           H  
ATOM    116  C20 HC1     2      -1.130  -1.074  -5.243  1.00  0.00           C  
ATOM    117  C1  HC1     3       0.134  -1.307  -6.080  1.00  0.00           C  
ATOM    118  H1  HC1     3       0.292  -0.488  -6.595  1.00  0.00           H  
ATOM    119  C1a HC1     3      -0.119  -2.316  -7.187  1.00  0.00           C  
ATOM    120 H1aa HC1     3      -0.201  -3.233  -6.850  1.00  0.00           H  
ATOM    121 H1ab HC1     3      -0.986  -2.206  -7.629  1.00  0.00           H  
ATOM    122 H1ac HC1     3       0.632  -2.294  -7.816  1.00  0.00           H  
ATOM    123  C2  HC1     3       1.431  -1.468  -5.202  1.00  0.00           C  
ATOM    124  C3  HC1     3       1.905  -2.756  -4.816  1.00  0.00           C  
ATOM    125  H3  HC1     3       1.370  -3.480  -5.051  1.00  0.00           H  
ATOM    126  C4  HC1     3       3.019  -2.859  -3.993  1.00  0.00           C  
ATOM    127  C5  HC1     3       3.711  -1.667  -3.636  1.00  0.00           C  
ATOM    128  O5  HC1     3       4.758  -1.705  -2.807  1.00  0.00           O  
ATOM    129  C6  HC1     3       3.250  -0.431  -3.995  1.00  0.00           C  
ATOM    130  C6a HC1     3       2.089  -0.266  -4.774  1.00  0.00           C  
ATOM    131  O6a HC1     3       1.755   1.002  -5.065  1.00  0.00           O  
ATOM    132  C6b HC1     3       0.584   1.700  -4.588  1.00  0.00           C  
ATOM    133 H6ba HC1     3       0.614   1.493  -3.631  1.00  0.00           H  
ATOM    134 H6bb HC1     3       0.692   2.661  -4.742  1.00  0.00           H  
ATOM    135  O7  HC1     3       3.975   0.669  -3.565  1.00  0.00           O  
ATOM    136  C8  HC1     3       5.024   1.180  -4.268  1.00  0.00           C  
ATOM    137  H8a HC1     3       5.233   0.642  -5.060  1.00  0.00           H  
ATOM    138  H8b HC1     3       4.623   1.997  -4.629  1.00  0.00           H  
ATOM    139  C9  HC1     3       6.302   1.403  -3.436  1.00  0.00           C  
ATOM    140  C10 HC1     3       7.587   1.644  -3.958  1.00  0.00           C  
ATOM    141 C10a HC1     3       7.836   1.931  -5.315  1.00  0.00           C  
ATOM    142 O10a HC1     3       6.861   1.942  -6.090  1.00  0.00           O  
ATOM    143 O10b HC1     3       8.966   2.238  -5.730  1.00  0.00           O  
ATOM    144  C11 HC1     3       8.697   1.708  -3.093  1.00  0.00           C  
ATOM    145  H11 HC1     3       9.560   1.837  -3.414  1.00  0.00           H  
ATOM    146  C12 HC1     3       8.567   1.532  -1.691  1.00  0.00           C  
ATOM    147 C12a HC1     3       9.731   1.783  -0.830  1.00  0.00           C  
ATOM    148 O12a HC1     3       9.554   1.806   0.429  1.00  0.00           O  
ATOM    149 O12b HC1     3      10.841   1.919  -1.422  1.00  0.00           O  
ATOM    150  C13 HC1     3       7.237   1.242  -1.191  1.00  0.00           C  
ATOM    151 C13a HC1     3       6.166   1.141  -2.044  1.00  0.00           C  
ATOM    152 H13a HC1     3       5.361   0.975  -1.609  1.00  0.00           H  
ATOM    153  C14 HC1     3       6.833   1.085   0.308  1.00  0.00           C  
ATOM    154 H14a HC1     3       7.249   1.814   0.815  1.00  0.00           H  
ATOM    155 H14b HC1     3       7.179   0.235   0.650  1.00  0.00           H  
ATOM    156  O15 HC1     3       5.416   1.075   0.594  1.00  0.00           O  
ATOM    157  C16 HC1     3       4.851   2.087   1.344  1.00  0.00           C  
ATOM    158 C16a HC1     3       4.438   1.703   2.634  1.00  0.00           C  
ATOM    159 O16a HC1     3       4.641   0.409   3.067  1.00  0.00           O  
ATOM    160  C17 HC1     3       4.529   3.379   0.885  1.00  0.00           C  
ATOM    161  O17 HC1     3       4.762   3.678  -0.371  1.00  0.00           O  
ATOM    162 C17a HC1     3       3.761   3.634  -1.297  1.00  0.00           C  
ATOM    163 H17a HC1     3       4.113   3.365  -2.171  1.00  0.00           H  
ATOM    164 H17b HC1     3       3.109   2.970  -0.989  1.00  0.00           H  
ATOM    165  C18 HC1     3       3.868   4.270   1.759  1.00  0.00           C  
ATOM    166 C18a HC1     3       3.452   5.642   1.196  1.00  0.00           C  
ATOM    167 H18a HC1     3       4.053   5.859   0.452  1.00  0.00           H  
ATOM    168 C18b HC1     3       3.719   6.736   2.228  1.00  0.00           C  
ATOM    169 H18b HC1     3       4.686   6.795   2.374  1.00  0.00           H  
ATOM    170 H18c HC1     3       3.166   6.595   3.026  1.00  0.00           H  
ATOM    171 H18d HC1     3       3.536   7.661   1.958  1.00  0.00           H  
ATOM    172  C19 HC1     3       3.600   3.870   3.089  1.00  0.00           C  
ATOM    173  H19 HC1     3       3.117   4.431   3.652  1.00  0.00           H  
ATOM    174  C20 HC1     3       3.931   2.628   3.553  1.00  0.00           C  
ATOM    175  C1  HC1     4       3.573   2.215   5.015  1.00  0.00           C  
ATOM    176  H1  HC1     4       4.209   1.485   5.167  1.00  0.00           H  
ATOM    177  C1a HC1     4       4.010   3.279   6.045  1.00  0.00           C  
ATOM    178 H1aa HC1     4       3.226   3.812   6.291  1.00  0.00           H  
ATOM    179 H1ab HC1     4       4.437   2.822   6.799  1.00  0.00           H  
ATOM    180 H1ac HC1     4       4.674   3.859   5.616  1.00  0.00           H  
ATOM    181  C2  HC1     4       2.144   1.644   5.007  1.00  0.00           C  
ATOM    182  C3  HC1     4       1.036   2.448   5.249  1.00  0.00           C  
ATOM    183  H3  HC1     4       1.097   3.369   5.365  1.00  0.00           H  
ATOM    184  C4  HC1     4      -0.250   1.909   5.341  1.00  0.00           C  
ATOM    185  C5  HC1     4      -0.487   0.532   5.112  1.00  0.00           C  
ATOM    186  O5  HC1     4      -1.757   0.002   5.239  1.00  0.00           O  
ATOM    187  C6  HC1     4       0.636  -0.272   4.744  1.00  0.00           C  
ATOM    188  C6a HC1     4       1.914   0.258   4.759  1.00  0.00           C  
ATOM    189  O6a HC1     4       3.001  -0.538   4.438  1.00  0.00           O  
ATOM    190  C6b HC1     4       3.527  -0.565   3.157  1.00  0.00           C  
ATOM    191 H6ba HC1     4       3.762  -1.480   2.895  1.00  0.00           H  
ATOM    192 H6bb HC1     4       2.794  -0.321   2.554  1.00  0.00           H  
ATOM    193  O7  HC1     4       0.421  -1.588   4.524  1.00  0.00           O  
ATOM    194  C8  HC1     4       0.540  -2.502   5.594  1.00  0.00           C  
ATOM    195  H8a HC1     4       0.747  -1.969   6.390  1.00  0.00           H  
ATOM    196  H8b HC1     4      -0.262  -3.039   5.762  1.00  0.00           H  
ATOM    197  C9  HC1     4       1.624  -3.533   5.297  1.00  0.00           C  
ATOM    198  C10 HC1     4       1.994  -4.439   6.287  1.00  0.00           C  
ATOM    199 C10a HC1     4       1.529  -4.414   7.654  1.00  0.00           C  
ATOM    200 O10a HC1     4       0.692  -3.631   8.062  1.00  0.00           O  
ATOM    201 O10b HC1     4       1.952  -5.269   8.445  1.00  0.00           O  
ATOM    202  C11 HC1     4       2.943  -5.429   5.906  1.00  0.00           C  
ATOM    203  H11 HC1     4       3.186  -6.107   6.494  1.00  0.00           H  
ATOM    204  C12 HC1     4       3.536  -5.552   4.625  1.00  0.00           C  
ATOM    205 C12a HC1     4       4.424  -6.687   4.443  1.00  0.00           C  
ATOM    206 O12a HC1     4       5.059  -6.847   3.360  1.00  0.00           O  
ATOM    207 O12b HC1     4       4.546  -7.546   5.325  1.00  0.00           O  
ATOM    208  C13 HC1     4       3.167  -4.563   3.655  1.00  0.00           C  
ATOM    209 C13a HC1     4       2.223  -3.560   4.042  1.00  0.00           C  
ATOM    210 H13a HC1     4       2.003  -2.923   3.401  1.00  0.00           H  
ATOM    211  C14 HC1     4       3.866  -4.482   2.300  1.00  0.00           C  
ATOM    212 H14a HC1     4       3.723  -5.354   1.876  1.00  0.00           H  
ATOM    213 H14b HC1     4       4.841  -4.467   2.391  1.00  0.00           H  
ATOM    214  O15 HC1     4       3.328  -3.498   1.404  1.00  0.00           O  
ATOM    215  C16 HC1     4       2.671  -3.917   0.264  1.00  0.00           C  
ATOM    216 C16a HC1     4       1.364  -4.416   0.261  1.00  0.00           C  
ATOM    217 O16a HC1     4       0.806  -4.657   1.503  1.00  0.00           O  
ATOM    218  C17 HC1     4       3.394  -3.858  -0.951  1.00  0.00           C  
ATOM    219  O17 HC1     4       4.599  -3.152  -0.970  1.00  0.00           O  
ATOM    220 C17a HC1     4       4.533  -1.786  -1.428  1.00  0.00           C  
ATOM    221 H17a HC1     4       3.723  -1.383  -1.051  1.00  0.00           H  
ATOM    222 H17b HC1     4       5.305  -1.403  -0.960  1.00  0.00           H  
ATOM    223  C18 HC1     4       2.796  -4.440  -2.126  1.00  0.00           C  
ATOM    224 C18a HC1     4       3.436  -4.263  -3.502  1.00  0.00           C  
ATOM    225 H18a HC1     4       4.396  -4.196  -3.317  1.00  0.00           H  
ATOM    226 C18b HC1     4       3.369  -5.397  -4.531  1.00  0.00           C  
ATOM    227 H18b HC1     4       2.943  -6.237  -4.259  1.00  0.00           H  
ATOM    228 H18c HC1     4       4.311  -5.551  -4.750  1.00  0.00           H  
ATOM    229 H18d HC1     4       2.914  -5.084  -5.341  1.00  0.00           H  
ATOM    230  C19 HC1     4       1.451  -4.988  -2.050  1.00  0.00           C  
ATOM    231  H19 HC1     4       1.079  -5.277  -2.852  1.00  0.00           H  
ATOM    232  C20 HC1     4       0.795  -5.033  -0.844  1.00  0.00           C  
ATOM    233  C1  DMS     5      -0.027   0.055   1.254  1.00  0.00           C  
ATOM    234  H1  DMS     5      -0.962  -0.238   1.248  1.00  0.00           H  
ATOM    235  H2  DMS     5      -0.028   0.753   1.943  1.00  0.00           H  
ATOM    236  H3  DMS     5       0.538  -0.608   1.704  1.00  0.00           H  
ATOM    237  S   DMS     5       0.459   0.710  -0.389  1.00  0.00           S  
ATOM    238  O   DMS     5       1.915   0.498  -0.425  1.00  0.00           O  
ATOM    239  C2  DMS     5      -0.067  -0.752  -1.217  1.00  0.00           C  
ATOM    240  H4  DMS     5       0.198  -0.695  -2.159  1.00  0.00           H  
ATOM    241  H5  DMS     5      -1.039  -0.820  -1.108  1.00  0.00           H  
ATOM    242  H6  DMS     5       0.417  -1.515  -0.841  1.00  0.00           H  
END
