# Supplementary material for: How the water-soluble hemicarcerand incarcerates guests at room temperature decoded with modular simulations
Source: Commun Chem. 2021 Mar 1;4:26. doi: 10.1038/s42004-021-00469-3 (PMC9814894; doi:10.1038/s42004-021-00469-3)
Supplement: Supplementary file 5 — Supplementary Data 3 [file 42004_2021_469_MOESM5_ESM.bz2 › DataS3/298K/rep.c0dea298.pdb]

ATOM      1  C1  HC1     1      -1.009  -6.241  -0.969  1.00  0.00           C  
ATOM      2  H1  HC1     1      -1.165  -6.554  -0.054  1.00  0.00           H  
ATOM      3  C1a HC1     1      -1.255  -7.437  -1.849  1.00  0.00           C  
ATOM      4 H1aa HC1     1      -2.159  -7.610  -2.185  1.00  0.00           H  
ATOM      5 H1ab HC1     1      -0.739  -7.411  -2.682  1.00  0.00           H  
ATOM      6 H1ac HC1     1      -1.013  -8.282  -1.414  1.00  0.00           H  
ATOM      7  C2  HC1     1      -1.993  -5.078  -1.052  1.00  0.00           C  
ATOM      8  C3  HC1     1      -2.437  -4.656  -2.334  1.00  0.00           C  
ATOM      9  H3  HC1     1      -2.028  -5.160  -3.000  1.00  0.00           H  
ATOM     10  C4  HC1     1      -3.249  -3.549  -2.455  1.00  0.00           C  
ATOM     11  C5  HC1     1      -3.659  -2.730  -1.329  1.00  0.00           C  
ATOM     12  O5  HC1     1      -4.511  -1.657  -1.488  1.00  0.00           O  
ATOM     13  C6  HC1     1      -3.308  -3.192  -0.061  1.00  0.00           C  
ATOM     14  C6a HC1     1      -2.425  -4.290   0.075  1.00  0.00           C  
ATOM     15  O6a HC1     1      -1.905  -4.566   1.328  1.00  0.00           O  
ATOM     16  C6b HC1     1      -0.640  -4.294   1.899  1.00  0.00           C  
ATOM     17 H6ba HC1     1      -0.322  -3.449   1.518  1.00  0.00           H  
ATOM     18 H6bb HC1     1      -0.778  -4.148   2.858  1.00  0.00           H  
ATOM     19  O7  HC1     1      -3.729  -2.470   1.047  1.00  0.00           O  
ATOM     20  C8  HC1     1      -4.969  -2.941   1.677  1.00  0.00           C  
ATOM     21  H8a HC1     1      -5.330  -3.662   1.120  1.00  0.00           H  
ATOM     22  H8b HC1     1      -4.761  -3.336   2.549  1.00  0.00           H  
ATOM     23  C9  HC1     1      -5.945  -1.778   1.731  1.00  0.00           C  
ATOM     24  C10 HC1     1      -7.375  -1.948   1.665  1.00  0.00           C  
ATOM     25 C10a HC1     1      -8.072  -3.199   1.467  1.00  0.00           C  
ATOM     26 O10a HC1     1      -7.459  -4.271   1.597  1.00  0.00           O  
ATOM     27 O10b HC1     1      -9.287  -3.167   1.225  1.00  0.00           O  
ATOM     28  C11 HC1     1      -8.169  -0.784   1.664  1.00  0.00           C  
ATOM     29  H11 HC1     1      -9.074  -0.881   1.471  1.00  0.00           H  
ATOM     30  C12 HC1     1      -7.603   0.565   1.780  1.00  0.00           C  
ATOM     31 C12a HC1     1      -8.526   1.660   1.925  1.00  0.00           C  
ATOM     32 O12a HC1     1      -8.181   2.877   2.114  1.00  0.00           O  
ATOM     33 O12b HC1     1      -9.750   1.513   1.733  1.00  0.00           O  
ATOM     34  C13 HC1     1      -6.203   0.707   1.842  1.00  0.00           C  
ATOM     35 C13a HC1     1      -5.393  -0.484   1.785  1.00  0.00           C  
ATOM     36 H13a HC1     1      -4.466  -0.414   1.786  1.00  0.00           H  
ATOM     37  C14 HC1     1      -5.541   2.070   1.791  1.00  0.00           C  
ATOM     38 H14a HC1     1      -5.628   2.606   2.607  1.00  0.00           H  
ATOM     39 H14b HC1     1      -5.896   2.581   1.035  1.00  0.00           H  
ATOM     40  O15 HC1     1      -4.166   2.042   1.557  1.00  0.00           O  
ATOM     41  C16 HC1     1      -3.386   2.877   2.224  1.00  0.00           C  
ATOM     42 C16a HC1     1      -2.941   4.074   1.705  1.00  0.00           C  
ATOM     43 O16a HC1     1      -3.261   4.436   0.461  1.00  0.00           O  
ATOM     44  C17 HC1     1      -2.797   2.393   3.464  1.00  0.00           C  
ATOM     45  O17 HC1     1      -3.232   1.172   4.064  1.00  0.00           O  
ATOM     46 C17a HC1     1      -2.369   0.081   4.165  1.00  0.00           C  
ATOM     47 H17a HC1     1      -1.746   0.000   3.414  1.00  0.00           H  
ATOM     48 H17b HC1     1      -2.892  -0.746   4.118  1.00  0.00           H  
ATOM     49  C18 HC1     1      -1.945   3.199   4.278  1.00  0.00           C  
ATOM     50 C18a HC1     1      -1.518   2.921   5.713  1.00  0.00           C  
ATOM     51 H18a HC1     1      -2.145   2.273   6.097  1.00  0.00           H  
ATOM     52 C18b HC1     1      -1.359   4.130   6.682  1.00  0.00           C  
ATOM     53 H18b HC1     1      -0.916   4.855   6.192  1.00  0.00           H  
ATOM     54 H18c HC1     1      -0.807   3.924   7.465  1.00  0.00           H  
ATOM     55 H18d HC1     1      -2.204   4.466   7.050  1.00  0.00           H  
ATOM     56  C19 HC1     1      -1.590   4.450   3.727  1.00  0.00           C  
ATOM     57  H19 HC1     1      -0.971   5.003   4.147  1.00  0.00           H  
ATOM     58  C20 HC1     1      -1.985   4.860   2.409  1.00  0.00           C  
ATOM     59  C1  HC1     2      -1.462   6.224   1.831  1.00  0.00           C  
ATOM     60  H1  HC1     2      -2.078   6.605   1.171  1.00  0.00           H  
ATOM     61  C1a HC1     2      -1.285   7.321   2.896  1.00  0.00           C  
ATOM     62 H1aa HC1     2      -0.805   7.132   3.730  1.00  0.00           H  
ATOM     63 H1ab HC1     2      -0.794   8.086   2.529  1.00  0.00           H  
ATOM     64 H1ac HC1     2      -2.226   7.496   3.104  1.00  0.00           H  
ATOM     65  C2  HC1     2      -0.200   5.837   1.001  1.00  0.00           C  
ATOM     66  C3  HC1     2       1.120   6.021   1.576  1.00  0.00           C  
ATOM     67  H3  HC1     2       1.169   6.427   2.411  1.00  0.00           H  
ATOM     68  C4  HC1     2       2.293   5.671   0.874  1.00  0.00           C  
ATOM     69  C5  HC1     2       2.168   5.283  -0.462  1.00  0.00           C  
ATOM     70  O5  HC1     2       3.360   5.222  -1.223  1.00  0.00           O  
ATOM     71  C6  HC1     2       0.901   5.138  -1.082  1.00  0.00           C  
ATOM     72  C6a HC1     2      -0.274   5.386  -0.332  1.00  0.00           C  
ATOM     73  O6a HC1     2      -1.468   5.210  -0.927  1.00  0.00           O  
ATOM     74  C6b HC1     2      -2.419   4.140  -0.615  1.00  0.00           C  
ATOM     75 H6ba HC1     2      -2.874   3.956  -1.464  1.00  0.00           H  
ATOM     76 H6bb HC1     2      -1.998   3.287  -0.381  1.00  0.00           H  
ATOM     77  O7  HC1     2       0.805   4.639  -2.359  1.00  0.00           O  
ATOM     78  C8  HC1     2       0.883   5.492  -3.470  1.00  0.00           C  
ATOM     79  H8a HC1     2       0.887   6.418  -3.150  1.00  0.00           H  
ATOM     80  H8b HC1     2       1.719   5.257  -3.927  1.00  0.00           H  
ATOM     81  C9  HC1     2      -0.309   5.255  -4.472  1.00  0.00           C  
ATOM     82  C10 HC1     2      -0.582   6.051  -5.620  1.00  0.00           C  
ATOM     83 C10a HC1     2       0.192   7.265  -5.948  1.00  0.00           C  
ATOM     84 O10a HC1     2       1.261   7.606  -5.347  1.00  0.00           O  
ATOM     85 O10b HC1     2      -0.188   7.979  -6.956  1.00  0.00           O  
ATOM     86  C11 HC1     2      -1.681   5.756  -6.547  1.00  0.00           C  
ATOM     87  H11 HC1     2      -1.837   6.293  -7.290  1.00  0.00           H  
ATOM     88  C12 HC1     2      -2.534   4.656  -6.226  1.00  0.00           C  
ATOM     89 C12a HC1     2      -3.585   4.363  -7.210  1.00  0.00           C  
ATOM     90 O12a HC1     2      -4.434   3.511  -7.037  1.00  0.00           O  
ATOM     91 O12b HC1     2      -3.765   5.095  -8.185  1.00  0.00           O  
ATOM     92  C13 HC1     2      -2.296   3.875  -5.047  1.00  0.00           C  
ATOM     93 C13a HC1     2      -1.155   4.155  -4.288  1.00  0.00           C  
ATOM     94 H13a HC1     2      -0.859   3.518  -3.680  1.00  0.00           H  
ATOM     95  C14 HC1     2      -3.115   2.653  -4.586  1.00  0.00           C  
ATOM     96 H14a HC1     2      -3.484   2.143  -5.337  1.00  0.00           H  
ATOM     97 H14b HC1     2      -3.864   2.927  -4.016  1.00  0.00           H  
ATOM     98  O15 HC1     2      -2.300   1.713  -3.933  1.00  0.00           O  
ATOM     99  C16 HC1     2      -2.094   0.430  -4.343  1.00  0.00           C  
ATOM    100 C16a HC1     2      -1.051   0.158  -5.305  1.00  0.00           C  
ATOM    101 O16a HC1     2      -0.166   1.124  -5.724  1.00  0.00           O  
ATOM    102  C17 HC1     2      -3.068  -0.529  -4.019  1.00  0.00           C  
ATOM    103  O17 HC1     2      -4.112  -0.179  -3.164  1.00  0.00           O  
ATOM    104 C17a HC1     2      -4.042  -0.377  -1.765  1.00  0.00           C  
ATOM    105 H17a HC1     2      -3.093  -0.383  -1.520  1.00  0.00           H  
ATOM    106 H17b HC1     2      -4.629   0.287  -1.345  1.00  0.00           H  
ATOM    107  C18 HC1     2      -2.795  -1.915  -4.281  1.00  0.00           C  
ATOM    108 C18a HC1     2      -3.614  -3.062  -3.902  1.00  0.00           C  
ATOM    109 H18a HC1     2      -4.528  -2.770  -3.706  1.00  0.00           H  
ATOM    110 C18b HC1     2      -4.006  -4.146  -4.941  1.00  0.00           C  
ATOM    111 H18b HC1     2      -4.577  -4.783  -4.464  1.00  0.00           H  
ATOM    112 H18c HC1     2      -3.172  -4.582  -5.212  1.00  0.00           H  
ATOM    113 H18d HC1     2      -4.434  -3.904  -5.790  1.00  0.00           H  
ATOM    114  C19 HC1     2      -1.569  -2.222  -4.938  1.00  0.00           C  
ATOM    115  H19 HC1     2      -1.393  -3.129  -5.040  1.00  0.00           H  
ATOM    116  C20 HC1     2      -0.769  -1.168  -5.498  1.00  0.00           C  
ATOM    117  C1  HC1     3       0.461  -1.605  -6.364  1.00  0.00           C  
ATOM    118  H1  HC1     3       0.667  -0.841  -6.940  1.00  0.00           H  
ATOM    119  C1a HC1     3       0.223  -2.801  -7.315  1.00  0.00           C  
ATOM    120 H1aa HC1     3       1.025  -2.886  -7.873  1.00  0.00           H  
ATOM    121 H1ab HC1     3       0.167  -3.596  -6.744  1.00  0.00           H  
ATOM    122 H1ac HC1     3      -0.594  -2.555  -7.795  1.00  0.00           H  
ATOM    123  C2  HC1     3       1.596  -1.704  -5.350  1.00  0.00           C  
ATOM    124  C3  HC1     3       1.748  -2.947  -4.686  1.00  0.00           C  
ATOM    125  H3  HC1     3       1.137  -3.637  -4.810  1.00  0.00           H  
ATOM    126  C4  HC1     3       2.884  -3.142  -3.833  1.00  0.00           C  
ATOM    127  C5  HC1     3       3.678  -2.090  -3.447  1.00  0.00           C  
ATOM    128  O5  HC1     3       4.684  -2.282  -2.562  1.00  0.00           O  
ATOM    129  C6  HC1     3       3.411  -0.785  -3.923  1.00  0.00           C  
ATOM    130  C6a HC1     3       2.373  -0.563  -4.852  1.00  0.00           C  
ATOM    131  O6a HC1     3       2.098   0.668  -5.313  1.00  0.00           O  
ATOM    132  C6b HC1     3       0.982   1.379  -4.966  1.00  0.00           C  
ATOM    133 H6ba HC1     3       0.784   1.171  -4.028  1.00  0.00           H  
ATOM    134 H6bb HC1     3       1.106   2.341  -5.111  1.00  0.00           H  
ATOM    135  O7  HC1     3       4.188   0.273  -3.515  1.00  0.00           O  
ATOM    136  C8  HC1     3       5.362   0.708  -4.170  1.00  0.00           C  
ATOM    137  H8a HC1     3       5.659  -0.084  -4.665  1.00  0.00           H  
ATOM    138  H8b HC1     3       5.206   1.389  -4.858  1.00  0.00           H  
ATOM    139  C9  HC1     3       6.459   1.246  -3.252  1.00  0.00           C  
ATOM    140  C10 HC1     3       7.454   2.011  -3.783  1.00  0.00           C  
ATOM    141 C10a HC1     3       7.687   2.240  -5.195  1.00  0.00           C  
ATOM    142 O10a HC1     3       7.171   1.576  -6.108  1.00  0.00           O  
ATOM    143 O10b HC1     3       8.413   3.201  -5.477  1.00  0.00           O  
ATOM    144  C11 HC1     3       8.220   2.748  -2.838  1.00  0.00           C  
ATOM    145  H11 HC1     3       8.803   3.370  -3.208  1.00  0.00           H  
ATOM    146  C12 HC1     3       8.219   2.547  -1.381  1.00  0.00           C  
ATOM    147 C12a HC1     3       8.974   3.470  -0.618  1.00  0.00           C  
ATOM    148 O12a HC1     3       8.840   3.454   0.646  1.00  0.00           O  
ATOM    149 O12b HC1     3       9.706   4.349  -1.130  1.00  0.00           O  
ATOM    150  C13 HC1     3       7.197   1.638  -0.853  1.00  0.00           C  
ATOM    151 C13a HC1     3       6.355   1.031  -1.885  1.00  0.00           C  
ATOM    152 H13a HC1     3       5.737   0.405  -1.583  1.00  0.00           H  
ATOM    153  C14 HC1     3       6.820   1.321   0.586  1.00  0.00           C  
ATOM    154 H14a HC1     3       7.119   2.010   1.217  1.00  0.00           H  
ATOM    155 H14b HC1     3       7.182   0.434   0.793  1.00  0.00           H  
ATOM    156  O15 HC1     3       5.401   1.365   0.796  1.00  0.00           O  
ATOM    157  C16 HC1     3       4.860   2.306   1.589  1.00  0.00           C  
ATOM    158 C16a HC1     3       4.573   1.981   2.982  1.00  0.00           C  
ATOM    159 O16a HC1     3       4.809   0.682   3.397  1.00  0.00           O  
ATOM    160  C17 HC1     3       4.642   3.610   1.143  1.00  0.00           C  
ATOM    161  O17 HC1     3       5.089   4.017  -0.104  1.00  0.00           O  
ATOM    162 C17a HC1     3       4.247   4.116  -1.210  1.00  0.00           C  
ATOM    163 H17a HC1     3       4.892   4.179  -1.946  1.00  0.00           H  
ATOM    164 H17b HC1     3       3.650   3.351  -1.343  1.00  0.00           H  
ATOM    165  C18 HC1     3       4.029   4.522   2.043  1.00  0.00           C  
ATOM    166 C18a HC1     3       3.647   5.959   1.442  1.00  0.00           C  
ATOM    167 H18a HC1     3       4.309   6.172   0.751  1.00  0.00           H  
ATOM    168 C18b HC1     3       3.707   7.051   2.515  1.00  0.00           C  
ATOM    169 H18b HC1     3       4.591   7.471   2.455  1.00  0.00           H  
ATOM    170 H18c HC1     3       3.443   6.694   3.389  1.00  0.00           H  
ATOM    171 H18d HC1     3       3.108   7.768   2.216  1.00  0.00           H  
ATOM    172  C19 HC1     3       3.563   4.147   3.347  1.00  0.00           C  
ATOM    173  H19 HC1     3       3.101   4.804   3.817  1.00  0.00           H  
ATOM    174  C20 HC1     3       3.933   2.909   3.848  1.00  0.00           C  
ATOM    175  C1  HC1     4       3.552   2.479   5.237  1.00  0.00           C  
ATOM    176  H1  HC1     4       4.149   1.746   5.496  1.00  0.00           H  
ATOM    177  C1a HC1     4       3.774   3.562   6.269  1.00  0.00           C  
ATOM    178 H1aa HC1     4       4.521   4.105   5.939  1.00  0.00           H  
ATOM    179 H1ab HC1     4       2.995   4.126   6.459  1.00  0.00           H  
ATOM    180 H1ac HC1     4       3.938   3.148   7.142  1.00  0.00           H  
ATOM    181  C2  HC1     4       2.133   1.902   5.223  1.00  0.00           C  
ATOM    182  C3  HC1     4       1.011   2.657   5.633  1.00  0.00           C  
ATOM    183  H3  HC1     4       1.121   3.535   5.919  1.00  0.00           H  
ATOM    184  C4  HC1     4      -0.318   2.063   5.585  1.00  0.00           C  
ATOM    185  C5  HC1     4      -0.451   0.675   5.319  1.00  0.00           C  
ATOM    186  O5  HC1     4      -1.642   0.033   5.351  1.00  0.00           O  
ATOM    187  C6  HC1     4       0.700  -0.052   4.953  1.00  0.00           C  
ATOM    188  C6a HC1     4       1.981   0.537   4.794  1.00  0.00           C  
ATOM    189  O6a HC1     4       3.061  -0.272   4.517  1.00  0.00           O  
ATOM    190  C6b HC1     4       3.775  -0.237   3.309  1.00  0.00           C  
ATOM    191 H6ba HC1     4       4.190  -1.095   3.080  1.00  0.00           H  
ATOM    192 H6bb HC1     4       3.133   0.008   2.612  1.00  0.00           H  
ATOM    193  O7  HC1     4       0.635  -1.381   4.722  1.00  0.00           O  
ATOM    194  C8  HC1     4       0.972  -2.342   5.766  1.00  0.00           C  
ATOM    195  H8a HC1     4       0.984  -1.792   6.577  1.00  0.00           H  
ATOM    196  H8b HC1     4       0.211  -2.951   5.872  1.00  0.00           H  
ATOM    197  C9  HC1     4       2.284  -3.192   5.533  1.00  0.00           C  
ATOM    198  C10 HC1     4       3.269  -3.635   6.454  1.00  0.00           C  
ATOM    199 C10a HC1     4       3.236  -3.293   7.843  1.00  0.00           C  
ATOM    200 O10a HC1     4       2.314  -2.690   8.462  1.00  0.00           O  
ATOM    201 O10b HC1     4       4.211  -3.703   8.535  1.00  0.00           O  
ATOM    202  C11 HC1     4       4.315  -4.493   6.012  1.00  0.00           C  
ATOM    203  H11 HC1     4       4.925  -4.806   6.640  1.00  0.00           H  
ATOM    204  C12 HC1     4       4.496  -4.896   4.682  1.00  0.00           C  
ATOM    205 C12a HC1     4       5.595  -5.778   4.401  1.00  0.00           C  
ATOM    206 O12a HC1     4       5.911  -6.155   3.223  1.00  0.00           O  
ATOM    207 O12b HC1     4       6.310  -6.227   5.311  1.00  0.00           O  
ATOM    208  C13 HC1     4       3.513  -4.414   3.679  1.00  0.00           C  
ATOM    209 C13a HC1     4       2.489  -3.573   4.188  1.00  0.00           C  
ATOM    210 H13a HC1     4       1.843  -3.357   3.554  1.00  0.00           H  
ATOM    211  C14 HC1     4       3.520  -4.738   2.174  1.00  0.00           C  
ATOM    212 H14a HC1     4       3.265  -5.677   2.057  1.00  0.00           H  
ATOM    213 H14b HC1     4       4.409  -4.682   1.764  1.00  0.00           H  
ATOM    214  O15 HC1     4       2.656  -4.011   1.366  1.00  0.00           O  
ATOM    215  C16 HC1     4       2.164  -4.468   0.178  1.00  0.00           C  
ATOM    216 C16a HC1     4       0.906  -5.137   0.245  1.00  0.00           C  
ATOM    217 O16a HC1     4       0.242  -5.273   1.409  1.00  0.00           O  
ATOM    218  C17 HC1     4       2.894  -4.341  -0.961  1.00  0.00           C  
ATOM    219  O17 HC1     4       4.131  -3.778  -0.811  1.00  0.00           O  
ATOM    220 C17a HC1     4       4.403  -2.433  -1.150  1.00  0.00           C  
ATOM    221 H17a HC1     4       3.647  -1.824  -1.022  1.00  0.00           H  
ATOM    222 H17b HC1     4       5.128  -2.148  -0.556  1.00  0.00           H  
ATOM    223  C18 HC1     4       2.396  -4.820  -2.176  1.00  0.00           C  
ATOM    224 C18a HC1     4       3.190  -4.622  -3.487  1.00  0.00           C  
ATOM    225 H18a HC1     4       4.165  -4.666  -3.395  1.00  0.00           H  
ATOM    226 C18b HC1     4       2.942  -5.595  -4.654  1.00  0.00           C  
ATOM    227 H18b HC1     4       3.501  -6.386  -4.505  1.00  0.00           H  
ATOM    228 H18c HC1     4       3.331  -5.232  -5.476  1.00  0.00           H  
ATOM    229 H18d HC1     4       2.081  -6.062  -4.608  1.00  0.00           H  
ATOM    230  C19 HC1     4       1.058  -5.383  -2.183  1.00  0.00           C  
ATOM    231  H19 HC1     4       0.684  -5.713  -2.968  1.00  0.00           H  
ATOM    232  C20 HC1     4       0.402  -5.595  -0.961  1.00  0.00           C  
ATOM    233  C1  DEA     5       0.096  -1.621  -1.627  1.00  0.00           C  
ATOM    234  H11 DEA     5       0.983  -2.032  -1.561  1.00  0.00           H  
ATOM    235  H12 DEA     5      -0.261  -1.738  -2.532  1.00  0.00           H  
ATOM    236  H13 DEA     5      -0.583  -2.026  -1.047  1.00  0.00           H  
ATOM    237  C2  DEA     5       0.224  -0.135  -1.386  1.00  0.00           C  
ATOM    238  H21 DEA     5       0.984   0.126  -1.947  1.00  0.00           H  
ATOM    239  H22 DEA     5      -0.561   0.308  -1.772  1.00  0.00           H  
ATOM    240  N   DEA     5       0.349   0.345  -0.005  1.00  0.00           N  
ATOM    241  H1  DEA     5       1.141  -0.056   0.477  1.00  0.00           H  
ATOM    242  H2  DEA     5      -0.495   0.133   0.507  1.00  0.00           H  
ATOM    243  C3  DEA     5       0.579   1.814   0.077  1.00  0.00           C  
ATOM    244  H31 DEA     5       1.352   2.018  -0.491  1.00  0.00           H  
ATOM    245  H32 DEA     5      -0.205   2.263  -0.301  1.00  0.00           H  
ATOM    246  C4  DEA     5       0.921   2.280   1.503  1.00  0.00           C  
ATOM    247  H41 DEA     5       1.619   1.715   1.895  1.00  0.00           H  
ATOM    248  H42 DEA     5       0.138   2.016   2.030  1.00  0.00           H  
ATOM    249  H43 DEA     5       1.092   3.244   1.539  1.00  0.00           H  
END
