# Supplementary material for: How the water-soluble hemicarcerand incarcerates guests at room temperature decoded with modular simulations
Source: Commun Chem. 2021 Mar 1;4:26. doi: 10.1038/s42004-021-00469-3 (PMC9814894; doi:10.1038/s42004-021-00469-3)
Supplement: Supplementary file 5 — Supplementary Data 3 [file 42004_2021_469_MOESM5_ESM.bz2 › DataS3/298K/rep.c0nap298.pdb]

ATOM      1  C1  HC1     1       3.584   2.486   5.168  1.00  0.00           C  
ATOM      2  H1  HC1     1       4.139   1.790   5.578  1.00  0.00           H  
ATOM      3  C1a HC1     1       3.785   3.683   6.183  1.00  0.00           C  
ATOM      4 H1aa HC1     1       3.022   4.282   6.047  1.00  0.00           H  
ATOM      5 H1ab HC1     1       3.690   3.322   7.089  1.00  0.00           H  
ATOM      6 H1ac HC1     1       4.546   4.235   5.905  1.00  0.00           H  
ATOM      7  C2  HC1     1       3.963   2.818   3.749  1.00  0.00           C  
ATOM      8  C3  HC1     1       3.635   4.098   3.241  1.00  0.00           C  
ATOM      9  H3  HC1     1       3.194   4.724   3.771  1.00  0.00           H  
ATOM     10  C4  HC1     1       3.812   4.388   1.877  1.00  0.00           C  
ATOM     11  C5  HC1     1       4.391   3.430   1.032  1.00  0.00           C  
ATOM     12  O5  HC1     1       4.634   3.794  -0.285  1.00  0.00           O  
ATOM     13  C6  HC1     1       4.736   2.185   1.574  1.00  0.00           C  
ATOM     14  C6a HC1     1       4.530   1.824   2.914  1.00  0.00           C  
ATOM     15  O6a HC1     1       4.760   0.538   3.291  1.00  0.00           O  
ATOM     16  C6b HC1     1       3.612  -0.306   3.304  1.00  0.00           C  
ATOM     17 H6ba HC1     1       2.966   0.079   2.675  1.00  0.00           H  
ATOM     18 H6bb HC1     1       3.881  -1.197   2.995  1.00  0.00           H  
ATOM     19  O7  HC1     1       5.396   1.271   0.849  1.00  0.00           O  
ATOM     20  C8  HC1     1       6.789   1.352   0.628  1.00  0.00           C  
ATOM     21  H8a HC1     1       7.088   2.191   1.035  1.00  0.00           H  
ATOM     22  H8b HC1     1       7.105   0.651   1.237  1.00  0.00           H  
ATOM     23  C9  HC1     1       7.070   1.277  -0.875  1.00  0.00           C  
ATOM     24  C10 HC1     1       8.400   1.373  -1.359  1.00  0.00           C  
ATOM     25 C10a HC1     1       9.533   1.218  -0.525  1.00  0.00           C  
ATOM     26 O10a HC1     1       9.556   0.974   0.684  1.00  0.00           O  
ATOM     27 O10b HC1     1      10.660   1.243  -1.097  1.00  0.00           O  
ATOM     28  C11 HC1     1       8.551   1.471  -2.761  1.00  0.00           C  
ATOM     29  H11 HC1     1       9.424   1.658  -3.020  1.00  0.00           H  
ATOM     30  C12 HC1     1       7.530   1.332  -3.712  1.00  0.00           C  
ATOM     31 C12a HC1     1       7.852   1.318  -5.097  1.00  0.00           C  
ATOM     32 O12a HC1     1       6.980   1.216  -5.994  1.00  0.00           O  
ATOM     33 O12b HC1     1       9.002   1.494  -5.404  1.00  0.00           O  
ATOM     34  C13 HC1     1       6.270   1.091  -3.158  1.00  0.00           C  
ATOM     35 C13a HC1     1       5.981   1.175  -1.803  1.00  0.00           C  
ATOM     36 H13a HC1     1       5.098   0.966  -1.597  1.00  0.00           H  
ATOM     37  C14 HC1     1       5.087   0.825  -4.128  1.00  0.00           C  
ATOM     38 H14a HC1     1       5.374   0.007  -4.586  1.00  0.00           H  
ATOM     39 H14b HC1     1       4.924   1.590  -4.718  1.00  0.00           H  
ATOM     40  O15 HC1     1       3.819   0.563  -3.587  1.00  0.00           O  
ATOM     41  C16 HC1     1       3.130  -0.547  -4.068  1.00  0.00           C  
ATOM     42 C16a HC1     1       2.034  -0.414  -4.939  1.00  0.00           C  
ATOM     43 O16a HC1     1       1.636   0.801  -5.394  1.00  0.00           O  
ATOM     44  C17 HC1     1       3.557  -1.831  -3.769  1.00  0.00           C  
ATOM     45  O17 HC1     1       4.634  -1.911  -2.898  1.00  0.00           O  
ATOM     46 C17a HC1     1       4.404  -2.098  -1.490  1.00  0.00           C  
ATOM     47 H17a HC1     1       3.631  -1.561  -1.218  1.00  0.00           H  
ATOM     48 H17b HC1     1       5.188  -1.719  -1.040  1.00  0.00           H  
ATOM     49  C18 HC1     1       2.894  -2.956  -4.152  1.00  0.00           C  
ATOM     50 C18a HC1     1       3.346  -4.349  -3.666  1.00  0.00           C  
ATOM     51 H18a HC1     1       4.293  -4.403  -3.423  1.00  0.00           H  
ATOM     52 C18b HC1     1       3.333  -5.431  -4.806  1.00  0.00           C  
ATOM     53 H18b HC1     1       3.704  -5.201  -5.683  1.00  0.00           H  
ATOM     54 H18c HC1     1       2.399  -5.640  -5.019  1.00  0.00           H  
ATOM     55 H18d HC1     1       3.746  -6.226  -4.408  1.00  0.00           H  
ATOM     56  C19 HC1     1       1.700  -2.914  -4.952  1.00  0.00           C  
ATOM     57  H19 HC1     1       1.199  -3.682  -5.105  1.00  0.00           H  
ATOM     58  C20 HC1     1       1.356  -1.632  -5.417  1.00  0.00           C  
ATOM     59  C1  HC1     2       0.193  -1.519  -6.396  1.00  0.00           C  
ATOM     60  H1  HC1     2       0.298  -0.769  -7.019  1.00  0.00           H  
ATOM     61  C1a HC1     2       0.115  -2.737  -7.455  1.00  0.00           C  
ATOM     62 H1aa HC1     2       0.614  -2.497  -8.263  1.00  0.00           H  
ATOM     63 H1ab HC1     2       0.311  -3.579  -6.993  1.00  0.00           H  
ATOM     64 H1ac HC1     2      -0.791  -2.869  -7.807  1.00  0.00           H  
ATOM     65  C2  HC1     2      -1.060  -1.230  -5.516  1.00  0.00           C  
ATOM     66  C3  HC1     2      -1.928  -2.273  -5.180  1.00  0.00           C  
ATOM     67  H3  HC1     2      -1.781  -3.132  -5.505  1.00  0.00           H  
ATOM     68  C4  HC1     2      -3.019  -2.081  -4.340  1.00  0.00           C  
ATOM     69  C5  HC1     2      -3.352  -0.790  -3.965  1.00  0.00           C  
ATOM     70  O5  HC1     2      -4.550  -0.581  -3.306  1.00  0.00           O  
ATOM     71  C6  HC1     2      -2.498   0.264  -4.219  1.00  0.00           C  
ATOM     72  C6a HC1     2      -1.376   0.040  -5.012  1.00  0.00           C  
ATOM     73  O6a HC1     2      -0.673   1.172  -5.263  1.00  0.00           O  
ATOM     74  C6b HC1     2       0.630   1.419  -4.725  1.00  0.00           C  
ATOM     75 H6ba HC1     2       0.838   2.374  -4.794  1.00  0.00           H  
ATOM     76 H6bb HC1     2       0.622   1.208  -3.768  1.00  0.00           H  
ATOM     77  O7  HC1     2      -2.784   1.495  -3.699  1.00  0.00           O  
ATOM     78  C8  HC1     2      -3.745   2.445  -4.255  1.00  0.00           C  
ATOM     79  H8a HC1     2      -4.004   2.085  -5.129  1.00  0.00           H  
ATOM     80  H8b HC1     2      -4.550   2.515  -3.700  1.00  0.00           H  
ATOM     81  C9  HC1     2      -3.112   3.765  -4.550  1.00  0.00           C  
ATOM     82  C10 HC1     2      -3.531   4.599  -5.630  1.00  0.00           C  
ATOM     83 C10a HC1     2      -4.706   4.347  -6.403  1.00  0.00           C  
ATOM     84 O10a HC1     2      -5.378   3.317  -6.301  1.00  0.00           O  
ATOM     85 O10b HC1     2      -4.954   5.148  -7.283  1.00  0.00           O  
ATOM     86  C11 HC1     2      -2.781   5.849  -5.861  1.00  0.00           C  
ATOM     87  H11 HC1     2      -3.106   6.413  -6.526  1.00  0.00           H  
ATOM     88  C12 HC1     2      -1.587   6.185  -5.201  1.00  0.00           C  
ATOM     89 C12a HC1     2      -0.874   7.373  -5.555  1.00  0.00           C  
ATOM     90 O12a HC1     2       0.220   7.670  -5.065  1.00  0.00           O  
ATOM     91 O12b HC1     2      -1.411   8.159  -6.363  1.00  0.00           O  
ATOM     92  C13 HC1     2      -1.156   5.261  -4.242  1.00  0.00           C  
ATOM     93 C13a HC1     2      -1.912   4.130  -3.905  1.00  0.00           C  
ATOM     94 H13a HC1     2      -1.509   3.527  -3.323  1.00  0.00           H  
ATOM     95  C14 HC1     2       0.130   5.465  -3.497  1.00  0.00           C  
ATOM     96 H14a HC1     2       0.064   6.341  -3.063  1.00  0.00           H  
ATOM     97 H14b HC1     2       0.940   5.513  -4.047  1.00  0.00           H  
ATOM     98  O15 HC1     2       0.310   4.521  -2.376  1.00  0.00           O  
ATOM     99  C16 HC1     2       0.529   5.035  -1.114  1.00  0.00           C  
ATOM    100 C16a HC1     2      -0.596   5.324  -0.327  1.00  0.00           C  
ATOM    101 O16a HC1     2      -1.822   5.027  -0.785  1.00  0.00           O  
ATOM    102  C17 HC1     2       1.852   5.144  -0.609  1.00  0.00           C  
ATOM    103  O17 HC1     2       2.881   4.892  -1.497  1.00  0.00           O  
ATOM    104 C17a HC1     2       3.616   3.707  -1.255  1.00  0.00           C  
ATOM    105 H17a HC1     2       2.981   2.974  -1.113  1.00  0.00           H  
ATOM    106 H17b HC1     2       4.134   3.482  -2.056  1.00  0.00           H  
ATOM    107  C18 HC1     2       2.034   5.486   0.758  1.00  0.00           C  
ATOM    108 C18a HC1     2       3.483   5.774   1.299  1.00  0.00           C  
ATOM    109 H18a HC1     2       4.024   6.033   0.524  1.00  0.00           H  
ATOM    110 C18b HC1     2       3.622   7.014   2.233  1.00  0.00           C  
ATOM    111 H18b HC1     2       2.732   7.361   2.451  1.00  0.00           H  
ATOM    112 H18c HC1     2       4.090   7.702   1.714  1.00  0.00           H  
ATOM    113 H18d HC1     2       4.065   6.731   3.060  1.00  0.00           H  
ATOM    114  C19 HC1     2       0.909   5.738   1.591  1.00  0.00           C  
ATOM    115  H19 HC1     2       0.925   5.999   2.484  1.00  0.00           H  
ATOM    116  C20 HC1     2      -0.441   5.752   1.033  1.00  0.00           C  
ATOM    117  C1  HC1     3      -1.705   6.152   1.840  1.00  0.00           C  
ATOM    118  H1  HC1     3      -2.338   6.459   1.158  1.00  0.00           H  
ATOM    119  C1a HC1     3      -1.706   7.326   2.727  1.00  0.00           C  
ATOM    120 H1aa HC1     3      -1.590   8.096   2.133  1.00  0.00           H  
ATOM    121 H1ab HC1     3      -2.559   7.414   3.201  1.00  0.00           H  
ATOM    122 H1ac HC1     3      -1.015   7.334   3.422  1.00  0.00           H  
ATOM    123  C2  HC1     3      -2.251   4.927   2.541  1.00  0.00           C  
ATOM    124  C3  HC1     3      -1.720   4.566   3.800  1.00  0.00           C  
ATOM    125  H3  HC1     3      -0.972   5.068   4.027  1.00  0.00           H  
ATOM    126  C4  HC1     3      -2.123   3.380   4.488  1.00  0.00           C  
ATOM    127  C5  HC1     3      -3.018   2.473   3.892  1.00  0.00           C  
ATOM    128  O5  HC1     3      -3.354   1.356   4.495  1.00  0.00           O  
ATOM    129  C6  HC1     3      -3.465   2.781   2.562  1.00  0.00           C  
ATOM    130  C6a HC1     3      -3.074   3.987   1.926  1.00  0.00           C  
ATOM    131  O6a HC1     3      -3.498   4.194   0.704  1.00  0.00           O  
ATOM    132  C6b HC1     3      -2.526   3.896  -0.356  1.00  0.00           C  
ATOM    133 H6ba HC1     3      -2.034   3.060  -0.213  1.00  0.00           H  
ATOM    134 H6bb HC1     3      -3.032   3.619  -1.149  1.00  0.00           H  
ATOM    135  O7  HC1     3      -4.239   1.888   1.889  1.00  0.00           O  
ATOM    136  C8  HC1     3      -5.601   1.727   1.776  1.00  0.00           C  
ATOM    137  H8a HC1     3      -5.883   2.235   2.565  1.00  0.00           H  
ATOM    138  H8b HC1     3      -5.934   2.106   0.937  1.00  0.00           H  
ATOM    139  C9  HC1     3      -6.178   0.336   1.988  1.00  0.00           C  
ATOM    140  C10 HC1     3      -7.514   0.059   2.376  1.00  0.00           C  
ATOM    141 C10a HC1     3      -8.551   1.085   2.589  1.00  0.00           C  
ATOM    142 O10a HC1     3      -8.380   2.243   2.318  1.00  0.00           O  
ATOM    143 O10b HC1     3      -9.625   0.766   3.121  1.00  0.00           O  
ATOM    144  C11 HC1     3      -7.893  -1.276   2.626  1.00  0.00           C  
ATOM    145  H11 HC1     3      -8.764  -1.429   2.914  1.00  0.00           H  
ATOM    146  C12 HC1     3      -7.012  -2.406   2.375  1.00  0.00           C  
ATOM    147 C12a HC1     3      -7.543  -3.729   2.667  1.00  0.00           C  
ATOM    148 O12a HC1     3      -6.864  -4.771   2.485  1.00  0.00           O  
ATOM    149 O12b HC1     3      -8.696  -3.822   3.098  1.00  0.00           O  
ATOM    150  C13 HC1     3      -5.720  -2.109   1.884  1.00  0.00           C  
ATOM    151 C13a HC1     3      -5.339  -0.761   1.687  1.00  0.00           C  
ATOM    152 H13a HC1     3      -4.467  -0.584   1.413  1.00  0.00           H  
ATOM    153  C14 HC1     3      -4.724  -3.206   1.671  1.00  0.00           C  
ATOM    154 H14a HC1     3      -5.095  -4.015   1.262  1.00  0.00           H  
ATOM    155 H14b HC1     3      -4.363  -3.553   2.514  1.00  0.00           H  
ATOM    156  O15 HC1     3      -3.597  -2.763   0.954  1.00  0.00           O  
ATOM    157  C16 HC1     3      -3.244  -3.429  -0.177  1.00  0.00           C  
ATOM    158 C16a HC1     3      -2.452  -4.534  -0.083  1.00  0.00           C  
ATOM    159 O16a HC1     3      -1.955  -4.889   1.156  1.00  0.00           O  
ATOM    160  C17 HC1     3      -3.798  -3.080  -1.440  1.00  0.00           C  
ATOM    161  O17 HC1     3      -4.828  -2.149  -1.570  1.00  0.00           O  
ATOM    162 C17a HC1     3      -4.616  -0.811  -1.923  1.00  0.00           C  
ATOM    163 H17a HC1     3      -5.373  -0.305  -1.560  1.00  0.00           H  
ATOM    164 H17b HC1     3      -3.750  -0.623  -1.506  1.00  0.00           H  
ATOM    165  C18 HC1     3      -3.303  -3.748  -2.587  1.00  0.00           C  
ATOM    166 C18a HC1     3      -3.854  -3.285  -3.918  1.00  0.00           C  
ATOM    167 H18a HC1     3      -4.756  -2.973  -3.702  1.00  0.00           H  
ATOM    168 C18b HC1     3      -4.126  -4.308  -5.089  1.00  0.00           C  
ATOM    169 H18b HC1     3      -4.718  -5.004  -4.735  1.00  0.00           H  
ATOM    170 H18c HC1     3      -3.286  -4.652  -5.458  1.00  0.00           H  
ATOM    171 H18d HC1     3      -4.651  -3.793  -5.736  1.00  0.00           H  
ATOM    172  C19 HC1     3      -2.256  -4.672  -2.494  1.00  0.00           C  
ATOM    173  H19 HC1     3      -1.819  -4.888  -3.286  1.00  0.00           H  
ATOM    174  C20 HC1     3      -1.891  -5.171  -1.198  1.00  0.00           C  
ATOM    175  C1  HC1     4      -0.751  -6.262  -1.105  1.00  0.00           C  
ATOM    176  H1  HC1     4      -0.893  -6.659  -0.221  1.00  0.00           H  
ATOM    177  C1a HC1     4      -0.931  -7.430  -2.137  1.00  0.00           C  
ATOM    178 H1aa HC1     4      -1.301  -7.184  -3.011  1.00  0.00           H  
ATOM    179 H1ab HC1     4      -0.024  -7.768  -2.286  1.00  0.00           H  
ATOM    180 H1ac HC1     4      -1.459  -8.139  -1.716  1.00  0.00           H  
ATOM    181  C2  HC1     4       0.594  -5.510  -1.117  1.00  0.00           C  
ATOM    182  C3  HC1     4       1.303  -5.316  -2.352  1.00  0.00           C  
ATOM    183  H3  HC1     4       0.905  -5.687  -3.106  1.00  0.00           H  
ATOM    184  C4  HC1     4       2.456  -4.603  -2.385  1.00  0.00           C  
ATOM    185  C5  HC1     4       3.011  -4.085  -1.173  1.00  0.00           C  
ATOM    186  O5  HC1     4       4.226  -3.469  -1.155  1.00  0.00           O  
ATOM    187  C6  HC1     4       2.339  -4.255   0.058  1.00  0.00           C  
ATOM    188  C6a HC1     4       1.109  -4.919   0.089  1.00  0.00           C  
ATOM    189  O6a HC1     4       0.397  -5.122   1.263  1.00  0.00           O  
ATOM    190  C6b HC1     4      -0.741  -4.414   1.771  1.00  0.00           C  
ATOM    191 H6ba HC1     4      -0.701  -4.425   2.751  1.00  0.00           H  
ATOM    192 H6bb HC1     4      -0.624  -3.457   1.597  1.00  0.00           H  
ATOM    193  O7  HC1     4       2.904  -3.821   1.226  1.00  0.00           O  
ATOM    194  C8  HC1     4       3.571  -4.657   2.078  1.00  0.00           C  
ATOM    195  H8a HC1     4       3.396  -5.580   1.799  1.00  0.00           H  
ATOM    196  H8b HC1     4       4.514  -4.449   1.909  1.00  0.00           H  
ATOM    197  C9  HC1     4       3.241  -4.398   3.598  1.00  0.00           C  
ATOM    198  C10 HC1     4       3.884  -5.175   4.614  1.00  0.00           C  
ATOM    199 C10a HC1     4       4.936  -6.088   4.435  1.00  0.00           C  
ATOM    200 O10a HC1     4       5.478  -6.239   3.371  1.00  0.00           O  
ATOM    201 O10b HC1     4       5.357  -6.681   5.472  1.00  0.00           O  
ATOM    202  C11 HC1     4       3.423  -4.889   5.930  1.00  0.00           C  
ATOM    203  H11 HC1     4       3.793  -5.224   6.715  1.00  0.00           H  
ATOM    204  C12 HC1     4       2.288  -4.094   6.230  1.00  0.00           C  
ATOM    205 C12a HC1     4       1.894  -3.962   7.643  1.00  0.00           C  
ATOM    206 O12a HC1     4       0.926  -3.257   8.047  1.00  0.00           O  
ATOM    207 O12b HC1     4       2.503  -4.585   8.531  1.00  0.00           O  
ATOM    208  C13 HC1     4       1.672  -3.409   5.181  1.00  0.00           C  
ATOM    209 C13a HC1     4       2.182  -3.552   3.894  1.00  0.00           C  
ATOM    210 H13a HC1     4       1.794  -3.009   3.246  1.00  0.00           H  
ATOM    211  C14 HC1     4       0.532  -2.382   5.406  1.00  0.00           C  
ATOM    212 H14a HC1     4       0.667  -1.845   6.215  1.00  0.00           H  
ATOM    213 H14b HC1     4      -0.338  -2.828   5.339  1.00  0.00           H  
ATOM    214  O15 HC1     4       0.413  -1.342   4.459  1.00  0.00           O  
ATOM    215  C16 HC1     4       0.634  -0.040   4.885  1.00  0.00           C  
ATOM    216 C16a HC1     4       1.902   0.478   4.873  1.00  0.00           C  
ATOM    217 O16a HC1     4       2.967  -0.312   4.510  1.00  0.00           O  
ATOM    218  C17 HC1     4      -0.438   0.813   5.334  1.00  0.00           C  
ATOM    219  O17 HC1     4      -1.618   0.167   5.519  1.00  0.00           O  
ATOM    220 C17a HC1     4      -2.589   0.201   4.433  1.00  0.00           C  
ATOM    221 H17a HC1     4      -2.157   0.149   3.554  1.00  0.00           H  
ATOM    222 H17b HC1     4      -3.161  -0.593   4.361  1.00  0.00           H  
ATOM    223  C18 HC1     4      -0.227   2.199   5.613  1.00  0.00           C  
ATOM    224 C18a HC1     4      -1.481   3.114   5.821  1.00  0.00           C  
ATOM    225 H18a HC1     4      -2.140   2.548   6.276  1.00  0.00           H  
ATOM    226 C18b HC1     4      -1.273   4.330   6.713  1.00  0.00           C  
ATOM    227 H18b HC1     4      -0.973   3.999   7.585  1.00  0.00           H  
ATOM    228 H18c HC1     4      -2.140   4.720   6.950  1.00  0.00           H  
ATOM    229 H18d HC1     4      -0.670   4.966   6.274  1.00  0.00           H  
ATOM    230  C19 HC1     4       1.068   2.696   5.499  1.00  0.00           C  
ATOM    231  H19 HC1     4       1.283   3.585   5.669  1.00  0.00           H  
ATOM    232  C20 HC1     4       2.119   1.846   5.165  1.00  0.00           C  
ATOM    233  C1  NAP     5      -0.435   0.322   0.315  1.00  0.00           C  
ATOM    234  C2  NAP     5      -1.337  -0.507  -0.354  1.00  0.00           C  
ATOM    235  H2  NAP     5      -2.229  -0.429  -0.101  1.00  0.00           H  
ATOM    236  C3  NAP     5      -0.901  -1.139  -1.500  1.00  0.00           C  
ATOM    237  H3  NAP     5      -1.486  -1.557  -2.090  1.00  0.00           H  
ATOM    238  C4  NAP     5       0.453  -1.215  -1.853  1.00  0.00           C  
ATOM    239  H4  NAP     5       0.692  -1.712  -2.603  1.00  0.00           H  
ATOM    240  C5  NAP     5       1.339  -0.424  -1.195  1.00  0.00           C  
ATOM    241  H5  NAP     5       2.167  -0.249  -1.581  1.00  0.00           H  
ATOM    242  C6  NAP     5       0.921   0.310  -0.077  1.00  0.00           C  
ATOM    243  C7  NAP     5       1.821   1.142   0.513  1.00  0.00           C  
ATOM    244  H7  NAP     5       2.724   1.248   0.319  1.00  0.00           H  
ATOM    245  C8  NAP     5       1.382   1.882   1.651  1.00  0.00           C  
ATOM    246  H8  NAP     5       1.974   2.429   2.116  1.00  0.00           H  
ATOM    247  C9  NAP     5       0.061   1.826   2.064  1.00  0.00           C  
ATOM    248  H9  NAP     5      -0.201   2.333   2.798  1.00  0.00           H  
ATOM    249  C10 NAP     5      -0.913   1.024   1.397  1.00  0.00           C  
ATOM    250  H10 NAP     5      -1.805   0.960   1.646  1.00  0.00           H  
END
