# Supplementary material for: How the water-soluble hemicarcerand incarcerates guests at room temperature decoded with modular simulations
Source: Commun Chem. 2021 Mar 1;4:26. doi: 10.1038/s42004-021-00469-3 (PMC9814894; doi:10.1038/s42004-021-00469-3)
Supplement: Supplementary file 5 — Supplementary Data 3 [file 42004_2021_469_MOESM5_ESM.bz2 › DataS3/298K/rep.c0dma298.pdb]

ATOM      1  C1  HC1     1      -2.819  -4.955  -1.240  1.00  0.00           C  
ATOM      2  H1  HC1     1      -3.420  -5.070  -0.474  1.00  0.00           H  
ATOM      3  C1a HC1     1      -3.260  -6.088  -2.234  1.00  0.00           C  
ATOM      4 H1aa HC1     1      -2.889  -5.880  -3.117  1.00  0.00           H  
ATOM      5 H1ab HC1     1      -2.886  -6.950  -1.953  1.00  0.00           H  
ATOM      6 H1ac HC1     1      -4.231  -6.102  -2.365  1.00  0.00           H  
ATOM      7  C2  HC1     1      -3.183  -3.563  -1.765  1.00  0.00           C  
ATOM      8  C3  HC1     1      -2.762  -3.181  -2.984  1.00  0.00           C  
ATOM      9  H3  HC1     1      -2.246  -3.836  -3.395  1.00  0.00           H  
ATOM     10  C4  HC1     1      -3.027  -1.929  -3.638  1.00  0.00           C  
ATOM     11  C5  HC1     1      -3.814  -1.058  -2.936  1.00  0.00           C  
ATOM     12  O5  HC1     1      -4.037   0.198  -3.520  1.00  0.00           O  
ATOM     13  C6  HC1     1      -4.115  -1.327  -1.565  1.00  0.00           C  
ATOM     14  C6a HC1     1      -3.795  -2.572  -0.986  1.00  0.00           C  
ATOM     15  O6a HC1     1      -4.046  -2.803   0.388  1.00  0.00           O  
ATOM     16  C6b HC1     1      -2.888  -2.661   1.245  1.00  0.00           C  
ATOM     17 H6ba HC1     1      -2.188  -2.042   0.948  1.00  0.00           H  
ATOM     18 H6bb HC1     1      -3.214  -2.251   2.071  1.00  0.00           H  
ATOM     19  O7  HC1     1      -4.710  -0.318  -0.818  1.00  0.00           O  
ATOM     20  C8  HC1     1      -6.125  -0.358  -0.536  1.00  0.00           C  
ATOM     21  H8a HC1     1      -6.527   0.428  -0.960  1.00  0.00           H  
ATOM     22  H8b HC1     1      -6.543  -1.136  -0.959  1.00  0.00           H  
ATOM     23  C9  HC1     1      -6.433  -0.316   0.946  1.00  0.00           C  
ATOM     24  C10 HC1     1      -7.781  -0.418   1.426  1.00  0.00           C  
ATOM     25 C10a HC1     1      -8.921  -0.736   0.514  1.00  0.00           C  
ATOM     26 O10a HC1     1      -8.839  -0.551  -0.699  1.00  0.00           O  
ATOM     27 O10b HC1     1     -10.035  -1.190   0.989  1.00  0.00           O  
ATOM     28  C11 HC1     1      -8.048  -0.571   2.837  1.00  0.00           C  
ATOM     29  H11 HC1     1      -8.937  -0.645   3.101  1.00  0.00           H  
ATOM     30  C12 HC1     1      -6.971  -0.532   3.807  1.00  0.00           C  
ATOM     31 C12a HC1     1      -7.363  -0.826   5.124  1.00  0.00           C  
ATOM     32 O12a HC1     1      -6.501  -0.905   6.008  1.00  0.00           O  
ATOM     33 O12b HC1     1      -8.571  -0.988   5.433  1.00  0.00           O  
ATOM     34  C13 HC1     1      -5.666  -0.394   3.331  1.00  0.00           C  
ATOM     35 C13a HC1     1      -5.425  -0.266   1.952  1.00  0.00           C  
ATOM     36 H13a HC1     1      -4.536  -0.172   1.695  1.00  0.00           H  
ATOM     37  C14 HC1     1      -4.408  -0.559   4.284  1.00  0.00           C  
ATOM     38 H14a HC1     1      -4.365  -1.485   4.600  1.00  0.00           H  
ATOM     39 H14b HC1     1      -4.382   0.078   5.028  1.00  0.00           H  
ATOM     40  O15 HC1     1      -3.234  -0.365   3.592  1.00  0.00           O  
ATOM     41  C16 HC1     1      -2.573   0.800   3.926  1.00  0.00           C  
ATOM     42 C16a HC1     1      -2.980   2.033   3.525  1.00  0.00           C  
ATOM     43 O16a HC1     1      -4.041   2.132   2.680  1.00  0.00           O  
ATOM     44  C17 HC1     1      -1.372   0.703   4.721  1.00  0.00           C  
ATOM     45  O17 HC1     1      -0.912  -0.531   5.010  1.00  0.00           O  
ATOM     46 C17a HC1     1       0.221  -1.011   4.332  1.00  0.00           C  
ATOM     47 H17a HC1     1       0.139  -0.514   3.492  1.00  0.00           H  
ATOM     48 H17b HC1     1       0.136  -1.970   4.151  1.00  0.00           H  
ATOM     49  C18 HC1     1      -0.596   1.854   5.083  1.00  0.00           C  
ATOM     50 C18a HC1     1       0.606   1.890   5.987  1.00  0.00           C  
ATOM     51 H18a HC1     1       0.567   1.023   6.440  1.00  0.00           H  
ATOM     52 C18b HC1     1       0.710   2.974   7.040  1.00  0.00           C  
ATOM     53 H18b HC1     1       0.512   3.843   6.634  1.00  0.00           H  
ATOM     54 H18c HC1     1       1.600   2.820   7.419  1.00  0.00           H  
ATOM     55 H18d HC1     1       0.088   2.808   7.779  1.00  0.00           H  
ATOM     56  C19 HC1     1      -1.016   3.046   4.553  1.00  0.00           C  
ATOM     57  H19 HC1     1      -0.497   3.791   4.759  1.00  0.00           H  
ATOM     58  C20 HC1     1      -2.243   3.193   3.832  1.00  0.00           C  
ATOM     59  C1  HC1     2      -2.579   4.591   3.298  1.00  0.00           C  
ATOM     60  H1  HC1     2      -3.550   4.581   3.162  1.00  0.00           H  
ATOM     61  C1a HC1     2      -2.487   5.738   4.319  1.00  0.00           C  
ATOM     62 H1aa HC1     2      -2.481   6.642   3.941  1.00  0.00           H  
ATOM     63 H1ab HC1     2      -3.152   5.588   5.023  1.00  0.00           H  
ATOM     64 H1ac HC1     2      -1.598   5.664   4.723  1.00  0.00           H  
ATOM     65  C2  HC1     2      -1.938   4.887   1.942  1.00  0.00           C  
ATOM     66  C3  HC1     2      -0.601   5.434   1.897  1.00  0.00           C  
ATOM     67  H3  HC1     2      -0.105   5.634   2.657  1.00  0.00           H  
ATOM     68  C4  HC1     2      -0.033   5.735   0.612  1.00  0.00           C  
ATOM     69  C5  HC1     2      -0.672   5.266  -0.522  1.00  0.00           C  
ATOM     70  O5  HC1     2      -0.075   5.453  -1.714  1.00  0.00           O  
ATOM     71  C6  HC1     2      -1.876   4.529  -0.480  1.00  0.00           C  
ATOM     72  C6a HC1     2      -2.553   4.369   0.744  1.00  0.00           C  
ATOM     73  O6a HC1     2      -3.730   3.641   0.809  1.00  0.00           O  
ATOM     74  C6b HC1     2      -3.919   2.287   1.270  1.00  0.00           C  
ATOM     75 H6ba HC1     2      -4.713   1.914   0.832  1.00  0.00           H  
ATOM     76 H6bb HC1     2      -3.201   1.667   1.023  1.00  0.00           H  
ATOM     77  O7  HC1     2      -2.461   4.040  -1.673  1.00  0.00           O  
ATOM     78  C8  HC1     2      -3.165   4.959  -2.461  1.00  0.00           C  
ATOM     79  H8a HC1     2      -4.114   4.724  -2.532  1.00  0.00           H  
ATOM     80  H8b HC1     2      -3.304   5.829  -2.032  1.00  0.00           H  
ATOM     81  C9  HC1     2      -2.625   5.113  -3.865  1.00  0.00           C  
ATOM     82  C10 HC1     2      -2.952   6.178  -4.778  1.00  0.00           C  
ATOM     83 C10a HC1     2      -3.933   7.152  -4.404  1.00  0.00           C  
ATOM     84 O10a HC1     2      -4.517   7.174  -3.316  1.00  0.00           O  
ATOM     85 O10b HC1     2      -4.295   7.886  -5.311  1.00  0.00           O  
ATOM     86  C11 HC1     2      -2.333   6.260  -6.082  1.00  0.00           C  
ATOM     87  H11 HC1     2      -2.492   6.929  -6.709  1.00  0.00           H  
ATOM     88  C12 HC1     2      -1.493   5.175  -6.519  1.00  0.00           C  
ATOM     89 C12a HC1     2      -0.982   5.155  -7.859  1.00  0.00           C  
ATOM     90 O12a HC1     2      -0.316   4.262  -8.379  1.00  0.00           O  
ATOM     91 O12b HC1     2      -1.220   6.150  -8.603  1.00  0.00           O  
ATOM     92  C13 HC1     2      -1.051   4.193  -5.592  1.00  0.00           C  
ATOM     93 C13a HC1     2      -1.661   4.202  -4.299  1.00  0.00           C  
ATOM     94 H13a HC1     2      -1.491   3.589  -3.620  1.00  0.00           H  
ATOM     95  C14 HC1     2      -0.082   3.056  -6.000  1.00  0.00           C  
ATOM     96 H14a HC1     2       0.778   3.424  -6.296  1.00  0.00           H  
ATOM     97 H14b HC1     2      -0.499   2.563  -6.738  1.00  0.00           H  
ATOM     98  O15 HC1     2       0.222   2.221  -4.963  1.00  0.00           O  
ATOM     99  C16 HC1     2       0.093   0.861  -5.118  1.00  0.00           C  
ATOM    100 C16a HC1     2       1.269   0.040  -5.313  1.00  0.00           C  
ATOM    101 O16a HC1     2       2.524   0.681  -5.236  1.00  0.00           O  
ATOM    102  C17 HC1     2      -1.191   0.256  -5.078  1.00  0.00           C  
ATOM    103  O17 HC1     2      -2.258   1.073  -4.916  1.00  0.00           O  
ATOM    104 C17a HC1     2      -2.959   1.103  -3.636  1.00  0.00           C  
ATOM    105 H17a HC1     2      -2.328   0.910  -2.912  1.00  0.00           H  
ATOM    106 H17b HC1     2      -3.378   1.989  -3.611  1.00  0.00           H  
ATOM    107  C18 HC1     2      -1.342  -1.128  -5.213  1.00  0.00           C  
ATOM    108 C18a HC1     2      -2.692  -1.784  -5.143  1.00  0.00           C  
ATOM    109 H18a HC1     2      -3.233  -1.062  -5.525  1.00  0.00           H  
ATOM    110 C18b HC1     2      -2.917  -3.065  -5.908  1.00  0.00           C  
ATOM    111 H18b HC1     2      -3.042  -2.824  -6.850  1.00  0.00           H  
ATOM    112 H18c HC1     2      -3.775  -3.422  -5.599  1.00  0.00           H  
ATOM    113 H18d HC1     2      -2.225  -3.711  -5.653  1.00  0.00           H  
ATOM    114  C19 HC1     2      -0.180  -1.908  -5.275  1.00  0.00           C  
ATOM    115  H19 HC1     2      -0.206  -2.832  -5.172  1.00  0.00           H  
ATOM    116  C20 HC1     2       1.158  -1.390  -5.425  1.00  0.00           C  
ATOM    117  C1  HC1     3       2.435  -2.219  -5.545  1.00  0.00           C  
ATOM    118  H1  HC1     3       3.157  -1.700  -5.955  1.00  0.00           H  
ATOM    119  C1a HC1     3       2.483  -3.389  -6.576  1.00  0.00           C  
ATOM    120 H1aa HC1     3       3.285  -3.948  -6.650  1.00  0.00           H  
ATOM    121 H1ab HC1     3       1.790  -4.032  -6.322  1.00  0.00           H  
ATOM    122 H1ac HC1     3       2.137  -3.089  -7.443  1.00  0.00           H  
ATOM    123  C2  HC1     3       2.883  -2.606  -4.137  1.00  0.00           C  
ATOM    124  C3  HC1     3       2.467  -3.773  -3.568  1.00  0.00           C  
ATOM    125  H3  HC1     3       1.896  -4.295  -4.084  1.00  0.00           H  
ATOM    126  C4  HC1     3       2.783  -4.179  -2.253  1.00  0.00           C  
ATOM    127  C5  HC1     3       3.748  -3.375  -1.544  1.00  0.00           C  
ATOM    128  O5  HC1     3       4.150  -3.788  -0.330  1.00  0.00           O  
ATOM    129  C6  HC1     3       4.193  -2.181  -2.151  1.00  0.00           C  
ATOM    130  C6a HC1     3       3.723  -1.756  -3.422  1.00  0.00           C  
ATOM    131  O6a HC1     3       4.096  -0.601  -3.993  1.00  0.00           O  
ATOM    132  C6b HC1     3       3.368   0.552  -4.082  1.00  0.00           C  
ATOM    133 H6ba HC1     3       2.814   0.708  -3.288  1.00  0.00           H  
ATOM    134 H6bb HC1     3       3.969   1.321  -3.999  1.00  0.00           H  
ATOM    135  O7  HC1     3       4.962  -1.397  -1.363  1.00  0.00           O  
ATOM    136  C8  HC1     3       6.317  -1.284  -1.604  1.00  0.00           C  
ATOM    137  H8a HC1     3       6.728  -1.327  -0.715  1.00  0.00           H  
ATOM    138  H8b HC1     3       6.629  -1.982  -2.217  1.00  0.00           H  
ATOM    139  C9  HC1     3       6.841   0.041  -2.061  1.00  0.00           C  
ATOM    140  C10 HC1     3       8.250   0.218  -2.356  1.00  0.00           C  
ATOM    141 C10a HC1     3       9.269  -0.754  -2.346  1.00  0.00           C  
ATOM    142 O10a HC1     3       9.066  -1.909  -1.933  1.00  0.00           O  
ATOM    143 O10b HC1     3      10.338  -0.411  -2.755  1.00  0.00           O  
ATOM    144  C11 HC1     3       8.593   1.531  -2.659  1.00  0.00           C  
ATOM    145  H11 HC1     3       9.488   1.723  -2.825  1.00  0.00           H  
ATOM    146  C12 HC1     3       7.681   2.668  -2.859  1.00  0.00           C  
ATOM    147 C12a HC1     3       8.150   3.929  -3.391  1.00  0.00           C  
ATOM    148 O12a HC1     3       7.442   4.908  -3.608  1.00  0.00           O  
ATOM    149 O12b HC1     3       9.377   4.145  -3.526  1.00  0.00           O  
ATOM    150  C13 HC1     3       6.322   2.404  -2.586  1.00  0.00           C  
ATOM    151 C13a HC1     3       6.006   1.093  -2.201  1.00  0.00           C  
ATOM    152 H13a HC1     3       5.177   0.914  -1.819  1.00  0.00           H  
ATOM    153  C14 HC1     3       5.340   3.509  -2.405  1.00  0.00           C  
ATOM    154 H14a HC1     3       5.088   3.812  -3.303  1.00  0.00           H  
ATOM    155 H14b HC1     3       5.794   4.283  -2.011  1.00  0.00           H  
ATOM    156  O15 HC1     3       4.241   3.128  -1.620  1.00  0.00           O  
ATOM    157  C16 HC1     3       3.974   3.866  -0.470  1.00  0.00           C  
ATOM    158 C16a HC1     3       4.509   3.530   0.774  1.00  0.00           C  
ATOM    159 O16a HC1     3       5.482   2.472   0.890  1.00  0.00           O  
ATOM    160  C17 HC1     3       2.925   4.798  -0.606  1.00  0.00           C  
ATOM    161  O17 HC1     3       2.357   4.957  -1.862  1.00  0.00           O  
ATOM    162 C17a HC1     3       0.978   4.618  -2.241  1.00  0.00           C  
ATOM    163 H17a HC1     3       0.886   4.702  -3.213  1.00  0.00           H  
ATOM    164 H17b HC1     3       0.875   3.690  -1.947  1.00  0.00           H  
ATOM    165  C18 HC1     3       2.414   5.442   0.558  1.00  0.00           C  
ATOM    166 C18a HC1     3       1.296   6.492   0.581  1.00  0.00           C  
ATOM    167 H18a HC1     3       1.365   6.914  -0.301  1.00  0.00           H  
ATOM    168 C18b HC1     3       1.407   7.610   1.698  1.00  0.00           C  
ATOM    169 H18b HC1     3       1.201   7.217   2.571  1.00  0.00           H  
ATOM    170 H18c HC1     3       0.709   8.295   1.637  1.00  0.00           H  
ATOM    171 H18d HC1     3       2.332   7.928   1.754  1.00  0.00           H  
ATOM    172  C19 HC1     3       2.974   5.098   1.807  1.00  0.00           C  
ATOM    173  H19 HC1     3       2.624   5.556   2.538  1.00  0.00           H  
ATOM    174  C20 HC1     3       3.972   4.120   1.932  1.00  0.00           C  
ATOM    175  C1  HC1     4       4.398   3.786   3.313  1.00  0.00           C  
ATOM    176  H1  HC1     4       5.280   3.404   3.123  1.00  0.00           H  
ATOM    177  C1a HC1     4       4.606   4.964   4.310  1.00  0.00           C  
ATOM    178 H1aa HC1     4       3.715   5.272   4.578  1.00  0.00           H  
ATOM    179 H1ab HC1     4       5.133   4.682   5.088  1.00  0.00           H  
ATOM    180 H1ac HC1     4       5.058   5.677   3.811  1.00  0.00           H  
ATOM    181  C2  HC1     4       3.623   2.558   3.762  1.00  0.00           C  
ATOM    182  C3  HC1     4       2.505   2.758   4.648  1.00  0.00           C  
ATOM    183  H3  HC1     4       2.223   3.602   4.919  1.00  0.00           H  
ATOM    184  C4  HC1     4       1.820   1.640   5.116  1.00  0.00           C  
ATOM    185  C5  HC1     4       2.185   0.414   4.669  1.00  0.00           C  
ATOM    186  O5  HC1     4       1.431  -0.694   5.042  1.00  0.00           O  
ATOM    187  C6  HC1     4       3.295   0.193   3.868  1.00  0.00           C  
ATOM    188  C6a HC1     4       3.966   1.255   3.334  1.00  0.00           C  
ATOM    189  O6a HC1     4       5.107   0.954   2.592  1.00  0.00           O  
ATOM    190  C6b HC1     4       5.171   1.131   1.200  1.00  0.00           C  
ATOM    191 H6ba HC1     4       5.941   0.536   1.085  1.00  0.00           H  
ATOM    192 H6bb HC1     4       4.394   0.771   0.723  1.00  0.00           H  
ATOM    193  O7  HC1     4       3.553  -1.106   3.563  1.00  0.00           O  
ATOM    194  C8  HC1     4       4.336  -1.924   4.365  1.00  0.00           C  
ATOM    195  H8a HC1     4       5.048  -2.061   3.705  1.00  0.00           H  
ATOM    196  H8b HC1     4       4.630  -1.359   5.109  1.00  0.00           H  
ATOM    197  C9  HC1     4       3.635  -3.255   4.664  1.00  0.00           C  
ATOM    198  C10 HC1     4       4.263  -4.293   5.432  1.00  0.00           C  
ATOM    199 C10a HC1     4       5.469  -4.049   6.167  1.00  0.00           C  
ATOM    200 O10a HC1     4       6.082  -2.933   6.115  1.00  0.00           O  
ATOM    201 O10b HC1     4       6.043  -4.879   6.896  1.00  0.00           O  
ATOM    202  C11 HC1     4       3.515  -5.521   5.728  1.00  0.00           C  
ATOM    203  H11 HC1     4       3.877  -6.186   6.268  1.00  0.00           H  
ATOM    204  C12 HC1     4       2.160  -5.749   5.231  1.00  0.00           C  
ATOM    205 C12a HC1     4       1.485  -7.042   5.538  1.00  0.00           C  
ATOM    206 O12a HC1     4       0.251  -7.085   5.400  1.00  0.00           O  
ATOM    207 O12b HC1     4       2.080  -7.945   6.135  1.00  0.00           O  
ATOM    208  C13 HC1     4       1.703  -4.706   4.343  1.00  0.00           C  
ATOM    209 C13a HC1     4       2.365  -3.545   4.116  1.00  0.00           C  
ATOM    210 H13a HC1     4       2.060  -2.902   3.515  1.00  0.00           H  
ATOM    211  C14 HC1     4       0.318  -4.877   3.609  1.00  0.00           C  
ATOM    212 H14a HC1     4      -0.466  -4.723   4.178  1.00  0.00           H  
ATOM    213 H14b HC1     4       0.346  -5.747   3.157  1.00  0.00           H  
ATOM    214  O15 HC1     4       0.245  -3.940   2.535  1.00  0.00           O  
ATOM    215  C16 HC1     4       0.092  -4.294   1.205  1.00  0.00           C  
ATOM    216 C16a HC1     4      -1.216  -4.368   0.703  1.00  0.00           C  
ATOM    217 O16a HC1     4      -2.181  -3.854   1.511  1.00  0.00           O  
ATOM    218  C17 HC1     4       1.165  -4.786   0.508  1.00  0.00           C  
ATOM    219  O17 HC1     4       2.377  -4.618   1.086  1.00  0.00           O  
ATOM    220 C17a HC1     4       3.286  -3.566   0.813  1.00  0.00           C  
ATOM    221 H17a HC1     4       2.843  -2.695   0.742  1.00  0.00           H  
ATOM    222 H17b HC1     4       3.940  -3.489   1.539  1.00  0.00           H  
ATOM    223  C18 HC1     4       1.020  -5.161  -0.838  1.00  0.00           C  
ATOM    224 C18a HC1     4       2.263  -5.486  -1.729  1.00  0.00           C  
ATOM    225 H18a HC1     4       2.994  -5.791  -1.153  1.00  0.00           H  
ATOM    226 C18b HC1     4       2.057  -6.487  -2.817  1.00  0.00           C  
ATOM    227 H18b HC1     4       1.995  -7.401  -2.468  1.00  0.00           H  
ATOM    228 H18c HC1     4       2.812  -6.439  -3.439  1.00  0.00           H  
ATOM    229 H18d HC1     4       1.245  -6.266  -3.319  1.00  0.00           H  
ATOM    230  C19 HC1     4      -0.282  -5.335  -1.384  1.00  0.00           C  
ATOM    231  H19 HC1     4      -0.398  -5.589  -2.271  1.00  0.00           H  
ATOM    232  C20 HC1     4      -1.402  -4.962  -0.600  1.00  0.00           C  
ATOM    233  C1  DMA     5       0.411   1.603   1.500  1.00  0.00           C  
ATOM    234  H1  DMA     5      -0.052   2.453   1.344  1.00  0.00           H  
ATOM    235  H2  DMA     5       1.376   1.747   1.401  1.00  0.00           H  
ATOM    236  H3  DMA     5       0.223   1.194   2.370  1.00  0.00           H  
ATOM    237  C2  DMA     5      -0.217   0.575   0.609  1.00  0.00           C  
ATOM    238  O   DMA     5      -1.383   0.287   0.880  1.00  0.00           O  
ATOM    239  N   DMA     5       0.466  -0.065  -0.371  1.00  0.00           N  
ATOM    240  C3  DMA     5      -0.205  -1.060  -1.188  1.00  0.00           C  
ATOM    241  H31 DMA     5       0.231  -1.123  -2.064  1.00  0.00           H  
ATOM    242  H32 DMA     5      -0.226  -1.941  -0.760  1.00  0.00           H  
ATOM    243  H33 DMA     5      -1.092  -0.755  -1.475  1.00  0.00           H  
ATOM    244  C4  DMA     5       1.772   0.267  -0.813  1.00  0.00           C  
ATOM    245  H41 DMA     5       2.342   0.370  -0.021  1.00  0.00           H  
ATOM    246  H42 DMA     5       1.739   1.115  -1.302  1.00  0.00           H  
ATOM    247  H43 DMA     5       2.308  -0.353  -1.349  1.00  0.00           H  
END
