# Supplementary material for: How the water-soluble hemicarcerand incarcerates guests at room temperature decoded with modular simulations
Source: Commun Chem. 2021 Mar 1;4:26. doi: 10.1038/s42004-021-00469-3 (PMC9814894; doi:10.1038/s42004-021-00469-3)
Supplement: Supplementary file 5 — Supplementary Data 3 [file 42004_2021_469_MOESM5_ESM.bz2 › DataS3/initial/refdea.pdb]

ATOM      1  C1  HC1     1      -1.532  -6.214  -1.347  1.00  0.00           C  
ATOM      2  H1  HC1     1      -1.895  -6.580  -0.512  1.00  0.00           H  
ATOM      3  C1a HC1     1      -1.710  -7.354  -2.372  1.00  0.00           C  
ATOM      4 H1aa HC1     1      -2.660  -7.580  -2.456  1.00  0.00           H  
ATOM      5 H1ab HC1     1      -1.374  -7.100  -3.259  1.00  0.00           H  
ATOM      6 H1ac HC1     1      -1.222  -8.154  -2.076  1.00  0.00           H  
ATOM      7  C2  HC1     1      -2.310  -4.928  -1.638  1.00  0.00           C  
ATOM      8  C3  HC1     1      -2.447  -4.494  -2.967  1.00  0.00           C  
ATOM      9  H3  HC1     1      -2.037  -4.975  -3.647  1.00  0.00           H  
ATOM     10  C4  HC1     1      -3.197  -3.347  -3.282  1.00  0.00           C  
ATOM     11  C5  HC1     1      -3.804  -2.603  -2.244  1.00  0.00           C  
ATOM     12  O5  HC1     1      -4.512  -1.471  -2.557  1.00  0.00           O  
ATOM     13  C6  HC1     1      -3.675  -3.022  -0.898  1.00  0.00           C  
ATOM     14  C6a HC1     1      -2.896  -4.167  -0.595  1.00  0.00           C  
ATOM     15  O6a HC1     1      -2.721  -4.564   0.706  1.00  0.00           O  
ATOM     16  C6b HC1     1      -1.497  -4.369   1.405  1.00  0.00           C  
ATOM     17 H6ba HC1     1      -1.069  -3.547   1.084  1.00  0.00           H  
ATOM     18 H6bb HC1     1      -1.702  -4.266   2.360  1.00  0.00           H  
ATOM     19  O7  HC1     1      -4.292  -2.311   0.100  1.00  0.00           O  
ATOM     20  C8  HC1     1      -5.485  -2.792   0.730  1.00  0.00           C  
ATOM     21  H8a HC1     1      -6.059  -3.146   0.014  1.00  0.00           H  
ATOM     22  H8b HC1     1      -5.224  -3.547   1.306  1.00  0.00           H  
ATOM     23  C9  HC1     1      -6.254  -1.731   1.540  1.00  0.00           C  
ATOM     24  C10 HC1     1      -7.603  -1.911   1.992  1.00  0.00           C  
ATOM     25 C10a HC1     1      -8.356  -3.132   1.860  1.00  0.00           C  
ATOM     26 O10a HC1     1      -7.852  -4.181   1.407  1.00  0.00           O  
ATOM     27 O10b HC1     1      -9.547  -3.195   2.274  1.00  0.00           O  
ATOM     28  C11 HC1     1      -8.239  -0.802   2.626  1.00  0.00           C  
ATOM     29  H11 HC1     1      -9.136  -0.880   2.875  1.00  0.00           H  
ATOM     30  C12 HC1     1      -7.592   0.433   2.894  1.00  0.00           C  
ATOM     31 C12a HC1     1      -8.347   1.486   3.526  1.00  0.00           C  
ATOM     32 O12a HC1     1      -7.882   2.633   3.714  1.00  0.00           O  
ATOM     33 O12b HC1     1      -9.524   1.293   3.904  1.00  0.00           O  
ATOM     34  C13 HC1     1      -6.226   0.553   2.517  1.00  0.00           C  
ATOM     35 C13a HC1     1      -5.600  -0.509   1.828  1.00  0.00           C  
ATOM     36 H13a HC1     1      -4.717  -0.395   1.559  1.00  0.00           H  
ATOM     37  C14 HC1     1      -5.415   1.804   2.847  1.00  0.00           C  
ATOM     38 H14a HC1     1      -5.548   2.037   3.790  1.00  0.00           H  
ATOM     39 H14b HC1     1      -5.758   2.566   2.334  1.00  0.00           H  
ATOM     40  O15 HC1     1      -4.010   1.730   2.627  1.00  0.00           O  
ATOM     41  C16 HC1     1      -3.201   2.647   3.244  1.00  0.00           C  
ATOM     42 C16a HC1     1      -3.126   3.961   2.742  1.00  0.00           C  
ATOM     43 O16a HC1     1      -3.874   4.311   1.652  1.00  0.00           O  
ATOM     44  C17 HC1     1      -2.433   2.283   4.372  1.00  0.00           C  
ATOM     45  O17 HC1     1      -2.527   1.007   4.863  1.00  0.00           O  
ATOM     46 C17a HC1     1      -1.538   0.021   4.626  1.00  0.00           C  
ATOM     47 H17a HC1     1      -1.174   0.119   3.720  1.00  0.00           H  
ATOM     48 H17b HC1     1      -1.960  -0.862   4.714  1.00  0.00           H  
ATOM     49  C18 HC1     1      -1.584   3.235   4.988  1.00  0.00           C  
ATOM     50 C18a HC1     1      -0.722   2.872   6.199  1.00  0.00           C  
ATOM     51 H18a HC1     1      -1.199   2.155   6.676  1.00  0.00           H  
ATOM     52 C18b HC1     1      -0.541   3.984   7.258  1.00  0.00           C  
ATOM     53 H18b HC1     1      -0.075   3.623   8.042  1.00  0.00           H  
ATOM     54 H18c HC1     1      -1.422   4.309   7.541  1.00  0.00           H  
ATOM     55 H18d HC1     1      -0.027   4.737   6.901  1.00  0.00           H  
ATOM     56  C19 HC1     1      -1.491   4.529   4.453  1.00  0.00           C  
ATOM     57  H19 HC1     1      -0.911   5.143   4.838  1.00  0.00           H  
ATOM     58  C20 HC1     1      -2.272   4.913   3.350  1.00  0.00           C  
ATOM     59  C1  HC1     2      -2.125   6.319   2.776  1.00  0.00           C  
ATOM     60  H1  HC1     2      -2.965   6.525   2.305  1.00  0.00           H  
ATOM     61  C1a HC1     2      -1.967   7.455   3.805  1.00  0.00           C  
ATOM     62 H1aa HC1     2      -1.148   7.343   4.335  1.00  0.00           H  
ATOM     63 H1ab HC1     2      -1.927   8.322   3.346  1.00  0.00           H  
ATOM     64 H1ac HC1     2      -2.734   7.454   4.416  1.00  0.00           H  
ATOM     65  C2  HC1     2      -1.041   6.223   1.700  1.00  0.00           C  
ATOM     66  C3  HC1     2       0.295   6.546   2.010  1.00  0.00           C  
ATOM     67  H3  HC1     2       0.506   6.804   2.873  1.00  0.00           H  
ATOM     68  C4  HC1     2       1.306   6.513   1.029  1.00  0.00           C  
ATOM     69  C5  HC1     2       0.982   6.085  -0.282  1.00  0.00           C  
ATOM     70  O5  HC1     2       1.920   6.116  -1.287  1.00  0.00           O  
ATOM     71  C6  HC1     2      -0.342   5.690  -0.587  1.00  0.00           C  
ATOM     72  C6a HC1     2      -1.354   5.784   0.392  1.00  0.00           C  
ATOM     73  O6a HC1     2      -2.647   5.502   0.039  1.00  0.00           O  
ATOM     74  C6b HC1     2      -3.328   4.306   0.350  1.00  0.00           C  
ATOM     75 H6ba HC1     2      -4.075   4.209  -0.281  1.00  0.00           H  
ATOM     76 H6bb HC1     2      -2.719   3.549   0.266  1.00  0.00           H  
ATOM     77  O7  HC1     2      -0.680   5.303  -1.859  1.00  0.00           O  
ATOM     78  C8  HC1     2      -1.295   6.293  -2.674  1.00  0.00           C  
ATOM     79  H8a HC1     2      -2.081   6.625  -2.193  1.00  0.00           H  
ATOM     80  H8b HC1     2      -0.668   7.044  -2.734  1.00  0.00           H  
ATOM     81  C9  HC1     2      -1.699   5.852  -4.077  1.00  0.00           C  
ATOM     82  C10 HC1     2      -2.269   6.767  -5.007  1.00  0.00           C  
ATOM     83 C10a HC1     2      -2.625   8.132  -4.698  1.00  0.00           C  
ATOM     84 O10a HC1     2      -2.426   8.621  -3.565  1.00  0.00           O  
ATOM     85 O10b HC1     2      -3.195   8.819  -5.587  1.00  0.00           O  
ATOM     86  C11 HC1     2      -2.485   6.294  -6.322  1.00  0.00           C  
ATOM     87  H11 HC1     2      -2.803   6.898  -6.944  1.00  0.00           H  
ATOM     88  C12 HC1     2      -2.215   4.969  -6.753  1.00  0.00           C  
ATOM     89 C12a HC1     2      -2.365   4.661  -8.156  1.00  0.00           C  
ATOM     90 O12a HC1     2      -2.099   3.528  -8.601  1.00  0.00           O  
ATOM     91 O12b HC1     2      -2.737   5.601  -8.918  1.00  0.00           O  
ATOM     92  C13 HC1     2      -1.782   4.038  -5.761  1.00  0.00           C  
ATOM     93 C13a HC1     2      -1.497   4.507  -4.458  1.00  0.00           C  
ATOM     94 H13a HC1     2      -1.160   3.911  -3.835  1.00  0.00           H  
ATOM     95  C14 HC1     2      -1.594   2.548  -6.057  1.00  0.00           C  
ATOM     96 H14a HC1     2      -0.827   2.422  -6.655  1.00  0.00           H  
ATOM     97 H14b HC1     2      -2.377   2.201  -6.532  1.00  0.00           H  
ATOM     98  O15 HC1     2      -1.400   1.713  -4.906  1.00  0.00           O  
ATOM     99  C16 HC1     2      -1.265   0.352  -5.083  1.00  0.00           C  
ATOM    100 C16a HC1     2      -0.061  -0.160  -5.628  1.00  0.00           C  
ATOM    101 O16a HC1     2       0.977   0.692  -5.894  1.00  0.00           O  
ATOM    102  C17 HC1     2      -2.328  -0.539  -4.768  1.00  0.00           C  
ATOM    103  O17 HC1     2      -3.490  -0.055  -4.214  1.00  0.00           O  
ATOM    104 C17a HC1     2      -3.859  -0.248  -2.856  1.00  0.00           C  
ATOM    105 H17a HC1     2      -3.058  -0.198  -2.303  1.00  0.00           H  
ATOM    106 H17b HC1     2      -4.474   0.476  -2.609  1.00  0.00           H  
ATOM    107  C18 HC1     2      -2.192  -1.924  -5.029  1.00  0.00           C  
ATOM    108 C18a HC1     2      -3.331  -2.906  -4.742  1.00  0.00           C  
ATOM    109 H18a HC1     2      -4.161  -2.384  -4.816  1.00  0.00           H  
ATOM    110 C18b HC1     2      -3.492  -4.043  -5.774  1.00  0.00           C  
ATOM    111 H18b HC1     2      -4.270  -4.593  -5.551  1.00  0.00           H  
ATOM    112 H18c HC1     2      -2.702  -4.623  -5.796  1.00  0.00           H  
ATOM    113 H18d HC1     2      -3.619  -3.662  -6.670  1.00  0.00           H  
ATOM    114  C19 HC1     2      -0.986  -2.410  -5.565  1.00  0.00           C  
ATOM    115  H19 HC1     2      -0.889  -3.321  -5.719  1.00  0.00           H  
ATOM    116  C20 HC1     2       0.077  -1.547  -5.885  1.00  0.00           C  
ATOM    117  C1  HC1     3       1.368  -2.119  -6.467  1.00  0.00           C  
ATOM    118  H1  HC1     3       1.784  -1.395  -6.988  1.00  0.00           H  
ATOM    119  C1a HC1     3       1.200  -3.269  -7.481  1.00  0.00           C  
ATOM    120 H1aa HC1     3       2.079  -3.540  -7.825  1.00  0.00           H  
ATOM    121 H1ab HC1     3       0.776  -4.051  -7.068  1.00  0.00           H  
ATOM    122 H1ac HC1     3       0.644  -2.975  -8.234  1.00  0.00           H  
ATOM    123  C2  HC1     3       2.294  -2.400  -5.279  1.00  0.00           C  
ATOM    124  C3  HC1     3       2.299  -3.680  -4.698  1.00  0.00           C  
ATOM    125  H3  HC1     3       1.757  -4.351  -5.045  1.00  0.00           H  
ATOM    126  C4  HC1     3       3.149  -3.972  -3.613  1.00  0.00           C  
ATOM    127  C5  HC1     3       3.931  -2.933  -3.043  1.00  0.00           C  
ATOM    128  O5  HC1     3       4.759  -3.196  -1.981  1.00  0.00           O  
ATOM    129  C6  HC1     3       3.905  -1.639  -3.607  1.00  0.00           C  
ATOM    130  C6a HC1     3       3.102  -1.376  -4.732  1.00  0.00           C  
ATOM    131  O6a HC1     3       3.119  -0.130  -5.309  1.00  0.00           O  
ATOM    132  C6b HC1     3       2.105   0.814  -5.045  1.00  0.00           C  
ATOM    133 H6ba HC1     3       1.816   0.691  -4.121  1.00  0.00           H  
ATOM    134 H6bb HC1     3       2.484   1.711  -5.164  1.00  0.00           H  
ATOM    135  O7  HC1     3       4.720  -0.661  -3.107  1.00  0.00           O  
ATOM    136  C8  HC1     3       6.056  -0.680  -3.582  1.00  0.00           C  
ATOM    137  H8a HC1     3       6.421  -1.568  -3.368  1.00  0.00           H  
ATOM    138  H8b HC1     3       6.001  -0.635  -4.564  1.00  0.00           H  
ATOM    139  C9  HC1     3       6.993   0.399  -3.065  1.00  0.00           C  
ATOM    140  C10 HC1     3       8.352   0.469  -3.481  1.00  0.00           C  
ATOM    141 C10a HC1     3       8.966  -0.462  -4.399  1.00  0.00           C  
ATOM    142 O10a HC1     3       8.317  -1.376  -4.951  1.00  0.00           O  
ATOM    143 O10b HC1     3      10.184  -0.381  -4.700  1.00  0.00           O  
ATOM    144  C11 HC1     3       9.134   1.532  -2.963  1.00  0.00           C  
ATOM    145  H11 HC1     3      10.024   1.596  -3.250  1.00  0.00           H  
ATOM    146  C12 HC1     3       8.636   2.528  -2.073  1.00  0.00           C  
ATOM    147 C12a HC1     3       9.506   3.611  -1.708  1.00  0.00           C  
ATOM    148 O12a HC1     3       9.102   4.621  -1.092  1.00  0.00           O  
ATOM    149 O12b HC1     3      10.704   3.604  -2.086  1.00  0.00           O  
ATOM    150  C13 HC1     3       7.284   2.394  -1.630  1.00  0.00           C  
ATOM    151 C13a HC1     3       6.496   1.342  -2.139  1.00  0.00           C  
ATOM    152 H13a HC1     3       5.613   1.268  -1.860  1.00  0.00           H  
ATOM    153  C14 HC1     3       6.665   3.338  -0.588  1.00  0.00           C  
ATOM    154 H14a HC1     3       6.607   4.251  -0.955  1.00  0.00           H  
ATOM    155 H14b HC1     3       7.260   3.396   0.195  1.00  0.00           H  
ATOM    156  O15 HC1     3       5.364   2.977  -0.108  1.00  0.00           O  
ATOM    157  C16 HC1     3       4.770   3.676   0.913  1.00  0.00           C  
ATOM    158 C16a HC1     3       4.734   3.153   2.226  1.00  0.00           C  
ATOM    159 O16a HC1     3       5.252   1.907   2.484  1.00  0.00           O  
ATOM    160  C17 HC1     3       4.137   4.911   0.648  1.00  0.00           C  
ATOM    161  O17 HC1     3       4.105   5.408  -0.628  1.00  0.00           O  
ATOM    162 C17a HC1     3       2.980   5.193  -1.465  1.00  0.00           C  
ATOM    163 H17a HC1     3       3.292   5.274  -2.393  1.00  0.00           H  
ATOM    164 H17b HC1     3       2.650   4.291  -1.312  1.00  0.00           H  
ATOM    165  C18 HC1     3       3.487   5.630   1.686  1.00  0.00           C  
ATOM    166 C18a HC1     3       2.729   6.925   1.389  1.00  0.00           C  
ATOM    167 H18a HC1     3       3.115   7.319   0.578  1.00  0.00           H  
ATOM    168 C18b HC1     3       2.865   8.039   2.454  1.00  0.00           C  
ATOM    169 H18b HC1     3       2.361   8.832   2.173  1.00  0.00           H  
ATOM    170 H18c HC1     3       3.811   8.286   2.554  1.00  0.00           H  
ATOM    171 H18d HC1     3       2.528   7.744   3.325  1.00  0.00           H  
ATOM    172  C19 HC1     3       3.488   5.112   2.990  1.00  0.00           C  
ATOM    173  H19 HC1     3       3.059   5.571   3.667  1.00  0.00           H  
ATOM    174  C20 HC1     3       4.124   3.893   3.275  1.00  0.00           C  
ATOM    175  C1  HC1     4       4.126   3.380   4.721  1.00  0.00           C  
ATOM    176  H1  HC1     4       4.910   2.791   4.808  1.00  0.00           H  
ATOM    177  C1a HC1     4       4.345   4.452   5.805  1.00  0.00           C  
ATOM    178 H1aa HC1     4       3.614   5.108   5.818  1.00  0.00           H  
ATOM    179 H1ab HC1     4       4.402   4.033   6.692  1.00  0.00           H  
ATOM    180 H1ac HC1     4       5.187   4.933   5.634  1.00  0.00           H  
ATOM    181  C2  HC1     4       2.899   2.490   4.915  1.00  0.00           C  
ATOM    182  C3  HC1     4       1.705   3.044   5.418  1.00  0.00           C  
ATOM    183  H3  HC1     4       1.663   3.952   5.592  1.00  0.00           H  
ATOM    184  C4  HC1     4       0.567   2.249   5.655  1.00  0.00           C  
ATOM    185  C5  HC1     4       0.623   0.870   5.359  1.00  0.00           C  
ATOM    186  O5  HC1     4      -0.480   0.085   5.557  1.00  0.00           O  
ATOM    187  C6  HC1     4       1.813   0.294   4.860  1.00  0.00           C  
ATOM    188  C6a HC1     4       2.946   1.106   4.613  1.00  0.00           C  
ATOM    189  O6a HC1     4       4.073   0.557   4.055  1.00  0.00           O  
ATOM    190  C6b HC1     4       4.406   0.781   2.691  1.00  0.00           C  
ATOM    191 H6ba HC1     4       4.863  -0.013   2.344  1.00  0.00           H  
ATOM    192 H6bb HC1     4       3.575   0.910   2.187  1.00  0.00           H  
ATOM    193  O7  HC1     4       1.878  -1.062   4.667  1.00  0.00           O  
ATOM    194  C8  HC1     4       1.791  -1.924   5.803  1.00  0.00           C  
ATOM    195  H8a HC1     4       2.240  -1.460   6.538  1.00  0.00           H  
ATOM    196  H8b HC1     4       0.848  -1.995   6.051  1.00  0.00           H  
ATOM    197  C9  HC1     4       2.387  -3.315   5.603  1.00  0.00           C  
ATOM    198  C10 HC1     4       2.719  -4.188   6.677  1.00  0.00           C  
ATOM    199 C10a HC1     4       2.343  -3.931   8.039  1.00  0.00           C  
ATOM    200 O10a HC1     4       1.684  -2.919   8.375  1.00  0.00           O  
ATOM    201 O10b HC1     4       2.574  -4.796   8.912  1.00  0.00           O  
ATOM    202  C11 HC1     4       3.433  -5.378   6.374  1.00  0.00           C  
ATOM    203  H11 HC1     4       3.745  -5.909   7.083  1.00  0.00           H  
ATOM    204  C12 HC1     4       3.720  -5.769   5.031  1.00  0.00           C  
ATOM    205 C12a HC1     4       4.627  -6.855   4.810  1.00  0.00           C  
ATOM    206 O12a HC1     4       5.083  -7.138   3.673  1.00  0.00           O  
ATOM    207 O12b HC1     4       5.141  -7.417   5.803  1.00  0.00           O  
ATOM    208  C13 HC1     4       3.137  -5.005   3.981  1.00  0.00           C  
ATOM    209 C13a HC1     4       2.548  -3.761   4.284  1.00  0.00           C  
ATOM    210 H13a HC1     4       2.239  -3.219   3.591  1.00  0.00           H  
ATOM    211  C14 HC1     4       3.115  -5.455   2.518  1.00  0.00           C  
ATOM    212 H14a HC1     4       2.940  -6.420   2.456  1.00  0.00           H  
ATOM    213 H14b HC1     4       3.982  -5.273   2.102  1.00  0.00           H  
ATOM    214  O15 HC1     4       2.108  -4.777   1.758  1.00  0.00           O  
ATOM    215  C16 HC1     4       1.697  -5.146   0.502  1.00  0.00           C  
ATOM    216 C16a HC1     4       0.344  -5.491   0.252  1.00  0.00           C  
ATOM    217 O16a HC1     4      -0.583  -5.446   1.268  1.00  0.00           O  
ATOM    218  C17 HC1     4       2.620  -5.103  -0.570  1.00  0.00           C  
ATOM    219  O17 HC1     4       3.896  -4.660  -0.355  1.00  0.00           O  
ATOM    220 C17a HC1     4       4.277  -3.331  -0.655  1.00  0.00           C  
ATOM    221 H17a HC1     4       3.501  -2.744  -0.528  1.00  0.00           H  
ATOM    222 H17b HC1     4       4.992  -3.071  -0.036  1.00  0.00           H  
ATOM    223  C18 HC1     4       2.209  -5.453  -1.880  1.00  0.00           C  
ATOM    224 C18a HC1     4       3.189  -5.394  -3.050  1.00  0.00           C  
ATOM    225 H18a HC1     4       4.087  -5.516  -2.667  1.00  0.00           H  
ATOM    226 C18b HC1     4       3.054  -6.540  -4.079  1.00  0.00           C  
ATOM    227 H18b HC1     4       3.748  -6.453  -4.767  1.00  0.00           H  
ATOM    228 H18c HC1     4       2.177  -6.524  -4.514  1.00  0.00           H  
ATOM    229 H18d HC1     4       3.165  -7.407  -3.629  1.00  0.00           H  
ATOM    230  C19 HC1     4       0.861  -5.802  -2.101  1.00  0.00           C  
ATOM    231  H19 HC1     4       0.589  -5.994  -2.961  1.00  0.00           H  
ATOM    232  C20 HC1     4      -0.075  -5.832  -1.054  1.00  0.00           C  
ATOM    233  C1  DEA     5       2.016   1.712  -1.577  1.00  0.00           C  
ATOM    234  H11 DEA     5       2.139   1.984  -0.643  1.00  0.00           H  
ATOM    235  H12 DEA     5       2.807   1.986  -2.089  1.00  0.00           H  
ATOM    236  H13 DEA     5       1.945   0.734  -1.624  1.00  0.00           H  
ATOM    237  C2  DEA     5       0.760   2.369  -2.176  1.00  0.00           C  
ATOM    238  H21 DEA     5       0.969   3.299  -2.419  1.00  0.00           H  
ATOM    239  H22 DEA     5       0.510   1.900  -3.004  1.00  0.00           H  
ATOM    240  N   DEA     5      -0.389   2.359  -1.242  1.00  0.00           N  
ATOM    241  H1  DEA     5      -1.104   2.975  -1.620  1.00  0.00           H  
ATOM    242  H2  DEA     5      -0.104   2.742  -0.349  1.00  0.00           H  
ATOM    243  C3  DEA     5      -0.913   0.980  -1.078  1.00  0.00           C  
ATOM    244  H31 DEA     5      -1.305   0.679  -1.927  1.00  0.00           H  
ATOM    245  H32 DEA     5      -0.175   0.369  -0.859  1.00  0.00           H  
ATOM    246  C4  DEA     5      -1.967   0.875   0.032  1.00  0.00           C  
ATOM    247  H41 DEA     5      -2.809   1.287  -0.257  1.00  0.00           H  
ATOM    248  H42 DEA     5      -1.653   1.309   0.853  1.00  0.00           H  
ATOM    249  H43 DEA     5      -2.142  -0.072   0.227  1.00  0.00           H  
END
