# Supplementary material for: How the water-soluble hemicarcerand incarcerates guests at room temperature decoded with modular simulations
Source: Commun Chem. 2021 Mar 1;4:26. doi: 10.1038/s42004-021-00469-3 (PMC9814894; doi:10.1038/s42004-021-00469-3)
Supplement: Supplementary file 5 — Supplementary Data 3 [file 42004_2021_469_MOESM5_ESM.bz2 › DataS3/initial/refnap.pdb]

ATOM      1  C1  HC1     1       3.996   3.226   4.916  1.00  0.00           C  
ATOM      2  H1  HC1     1       4.786   2.655   5.026  1.00  0.00           H  
ATOM      3  C1a HC1     1       4.188   4.366   5.939  1.00  0.00           C  
ATOM      4 H1aa HC1     1       5.009   4.858   5.730  1.00  0.00           H  
ATOM      5 H1ab HC1     1       3.434   4.991   5.919  1.00  0.00           H  
ATOM      6 H1ac HC1     1       4.267   3.994   6.845  1.00  0.00           H  
ATOM      7  C2  HC1     1       3.956   3.650   3.449  1.00  0.00           C  
ATOM      8  C3  HC1     1       3.295   4.837   3.088  1.00  0.00           C  
ATOM      9  H3  HC1     1       2.883   5.340   3.744  1.00  0.00           H  
ATOM     10  C4  HC1     1       3.244   5.264   1.747  1.00  0.00           C  
ATOM     11  C5  HC1     1       3.833   4.459   0.742  1.00  0.00           C  
ATOM     12  O5  HC1     1       3.777   4.838  -0.571  1.00  0.00           O  
ATOM     13  C6  HC1     1       4.478   3.252   1.091  1.00  0.00           C  
ATOM     14  C6a HC1     1       4.532   2.842   2.442  1.00  0.00           C  
ATOM     15  O6a HC1     1       5.143   1.661   2.773  1.00  0.00           O  
ATOM     16  C6b HC1     1       4.381   0.493   3.047  1.00  0.00           C  
ATOM     17 H6ba HC1     1       3.559   0.510   2.506  1.00  0.00           H  
ATOM     18 H6bb HC1     1       4.910  -0.297   2.808  1.00  0.00           H  
ATOM     19  O7  HC1     1       5.082   2.498   0.119  1.00  0.00           O  
ATOM     20  C8  HC1     1       6.419   2.801  -0.229  1.00  0.00           C  
ATOM     21  H8a HC1     1       6.490   3.777  -0.257  1.00  0.00           H  
ATOM     22  H8b HC1     1       6.981   2.483   0.505  1.00  0.00           H  
ATOM     23  C9  HC1     1       6.920   2.217  -1.552  1.00  0.00           C  
ATOM     24  C10 HC1     1       8.248   2.445  -2.007  1.00  0.00           C  
ATOM     25 C10a HC1     1       9.186   3.264  -1.286  1.00  0.00           C  
ATOM     26 O10a HC1     1       8.837   4.068  -0.391  1.00  0.00           O  
ATOM     27 O10b HC1     1      10.411   3.203  -1.524  1.00  0.00           O  
ATOM     28  C11 HC1     1       8.649   1.847  -3.232  1.00  0.00           C  
ATOM     29  H11 HC1     1       9.508   2.012  -3.560  1.00  0.00           H  
ATOM     30  C12 HC1     1       7.762   1.077  -4.035  1.00  0.00           C  
ATOM     31 C12a HC1     1       8.179   0.675  -5.352  1.00  0.00           C  
ATOM     32 O12a HC1     1       7.404   0.134  -6.170  1.00  0.00           O  
ATOM     33 O12b HC1     1       9.321   0.954  -5.790  1.00  0.00           O  
ATOM     34  C13 HC1     1       6.479   0.779  -3.504  1.00  0.00           C  
ATOM     35 C13a HC1     1       6.083   1.369  -2.283  1.00  0.00           C  
ATOM     36 H13a HC1     1       5.242   1.176  -1.947  1.00  0.00           H  
ATOM     37  C14 HC1     1       5.513  -0.182  -4.190  1.00  0.00           C  
ATOM     38 H14a HC1     1       5.983  -0.988  -4.485  1.00  0.00           H  
ATOM     39 H14b HC1     1       5.124   0.235  -4.985  1.00  0.00           H  
ATOM     40  O15 HC1     1       4.444  -0.613  -3.364  1.00  0.00           O  
ATOM     41  C16 HC1     1       3.624  -1.618  -3.793  1.00  0.00           C  
ATOM     42 C16a HC1     1       2.714  -1.381  -4.845  1.00  0.00           C  
ATOM     43 O16a HC1     1       2.618  -0.122  -5.379  1.00  0.00           O  
ATOM     44  C17 HC1     1       3.701  -2.897  -3.204  1.00  0.00           C  
ATOM     45  O17 HC1     1       4.551  -3.105  -2.148  1.00  0.00           O  
ATOM     46 C17a HC1     1       4.058  -3.172  -0.821  1.00  0.00           C  
ATOM     47 H17a HC1     1       3.259  -2.602  -0.752  1.00  0.00           H  
ATOM     48 H17b HC1     1       4.743  -2.824  -0.214  1.00  0.00           H  
ATOM     49  C18 HC1     1       2.892  -3.956  -3.691  1.00  0.00           C  
ATOM     50 C18a HC1     1       2.967  -5.355  -3.076  1.00  0.00           C  
ATOM     51 H18a HC1     1       3.877  -5.440  -2.711  1.00  0.00           H  
ATOM     52 C18b HC1     1       2.841  -6.534  -4.062  1.00  0.00           C  
ATOM     53 H18b HC1     1       2.961  -7.381  -3.581  1.00  0.00           H  
ATOM     54 H18c HC1     1       3.529  -6.467  -4.760  1.00  0.00           H  
ATOM     55 H18d HC1     1       1.960  -6.545  -4.493  1.00  0.00           H  
ATOM     56  C19 HC1     1       1.989  -3.703  -4.742  1.00  0.00           C  
ATOM     57  H19 HC1     1       1.436  -4.387  -5.041  1.00  0.00           H  
ATOM     58  C20 HC1     1       1.906  -2.433  -5.342  1.00  0.00           C  
ATOM     59  C1  HC1     2       0.925  -2.194  -6.490  1.00  0.00           C  
ATOM     60  H1  HC1     2       1.299  -1.450  -7.018  1.00  0.00           H  
ATOM     61  C1a HC1     2       0.771  -3.352  -7.495  1.00  0.00           C  
ATOM     62 H1aa HC1     2       0.397  -4.150  -7.064  1.00  0.00           H  
ATOM     63 H1ab HC1     2       0.171  -3.082  -8.223  1.00  0.00           H  
ATOM     64 H1ac HC1     2       1.645  -3.587  -7.876  1.00  0.00           H  
ATOM     65  C2  HC1     2      -0.375  -1.669  -5.872  1.00  0.00           C  
ATOM     66  C3  HC1     2      -1.392  -2.576  -5.519  1.00  0.00           C  
ATOM     67  H3  HC1     2      -1.265  -3.484  -5.664  1.00  0.00           H  
ATOM     68  C4  HC1     2      -2.596  -2.123  -4.944  1.00  0.00           C  
ATOM     69  C5  HC1     2      -2.773  -0.737  -4.692  1.00  0.00           C  
ATOM     70  O5  HC1     2      -3.912  -0.292  -4.075  1.00  0.00           O  
ATOM     71  C6  HC1     2      -1.765   0.187  -5.049  1.00  0.00           C  
ATOM     72  C6a HC1     2      -0.562  -0.285  -5.616  1.00  0.00           C  
ATOM     73  O6a HC1     2       0.440   0.605  -5.894  1.00  0.00           O  
ATOM     74  C6b HC1     2       1.556   0.742  -5.031  1.00  0.00           C  
ATOM     75 H6ba HC1     2       1.874   1.667  -5.088  1.00  0.00           H  
ATOM     76 H6bb HC1     2       1.280   0.554  -4.105  1.00  0.00           H  
ATOM     77  O7  HC1     2      -1.944   1.529  -4.834  1.00  0.00           O  
ATOM     78  C8  HC1     2      -2.538   2.349  -5.836  1.00  0.00           C  
ATOM     79  H8a HC1     2      -2.187   2.044  -6.697  1.00  0.00           H  
ATOM     80  H8b HC1     2      -3.500   2.161  -5.851  1.00  0.00           H  
ATOM     81  C9  HC1     2      -2.290   3.854  -5.674  1.00  0.00           C  
ATOM     82  C10 HC1     2      -2.569   4.783  -6.712  1.00  0.00           C  
ATOM     83 C10a HC1     2      -3.195   4.423  -7.956  1.00  0.00           C  
ATOM     84 O10a HC1     2      -3.599   3.274  -8.217  1.00  0.00           O  
ATOM     85 O10b HC1     2      -3.408   5.306  -8.824  1.00  0.00           O  
ATOM     86  C11 HC1     2      -2.243   6.149  -6.494  1.00  0.00           C  
ATOM     87  H11 HC1     2      -2.414   6.764  -7.178  1.00  0.00           H  
ATOM     88  C12 HC1     2      -1.736   6.635  -5.256  1.00  0.00           C  
ATOM     89 C12a HC1     2      -1.474   8.046  -5.124  1.00  0.00           C  
ATOM     90 O12a HC1     2      -1.129   8.579  -4.048  1.00  0.00           O  
ATOM     91 O12b HC1     2      -1.566   8.781  -6.140  1.00  0.00           O  
ATOM     92  C13 HC1     2      -1.532   5.696  -4.210  1.00  0.00           C  
ATOM     93 C13a HC1     2      -1.788   4.328  -4.447  1.00  0.00           C  
ATOM     94 H13a HC1     2      -1.636   3.719  -3.760  1.00  0.00           H  
ATOM     95  C14 HC1     2      -1.035   6.123  -2.833  1.00  0.00           C  
ATOM     96 H14a HC1     2      -1.651   6.779  -2.443  1.00  0.00           H  
ATOM     97 H14b HC1     2      -0.157   6.557  -2.918  1.00  0.00           H  
ATOM     98  O15 HC1     2      -0.896   5.080  -1.886  1.00  0.00           O  
ATOM     99  C16 HC1     2      -0.576   5.419  -0.599  1.00  0.00           C  
ATOM    100 C16a HC1     2      -1.577   5.471   0.395  1.00  0.00           C  
ATOM    101 O16a HC1     2      -2.866   5.118   0.085  1.00  0.00           O  
ATOM    102  C17 HC1     2       0.755   5.771  -0.281  1.00  0.00           C  
ATOM    103  O17 HC1     2       1.716   5.716  -1.255  1.00  0.00           O  
ATOM    104 C17a HC1     2       2.608   4.623  -1.337  1.00  0.00           C  
ATOM    105 H17a HC1     2       2.151   3.808  -1.024  1.00  0.00           H  
ATOM    106 H17b HC1     2       2.866   4.502  -2.277  1.00  0.00           H  
ATOM    107  C18 HC1     2       1.086   6.185   1.029  1.00  0.00           C  
ATOM    108 C18a HC1     2       2.522   6.564   1.389  1.00  0.00           C  
ATOM    109 H18a HC1     2       2.936   6.893   0.563  1.00  0.00           H  
ATOM    110 C18b HC1     2       2.683   7.721   2.402  1.00  0.00           C  
ATOM    111 H18b HC1     2       3.634   7.939   2.503  1.00  0.00           H  
ATOM    112 H18c HC1     2       2.320   7.477   3.277  1.00  0.00           H  
ATOM    113 H18d HC1     2       2.207   8.515   2.078  1.00  0.00           H  
ATOM    114  C19 HC1     2       0.083   6.215   2.015  1.00  0.00           C  
ATOM    115  H19 HC1     2       0.304   6.453   2.882  1.00  0.00           H  
ATOM    116  C20 HC1     2      -1.250   5.884   1.707  1.00  0.00           C  
ATOM    117  C1  HC1     3      -2.320   5.946   2.797  1.00  0.00           C  
ATOM    118  H1  HC1     3      -3.173   6.112   2.346  1.00  0.00           H  
ATOM    119  C1a HC1     3      -2.186   7.109   3.809  1.00  0.00           C  
ATOM    120 H1aa HC1     3      -2.945   7.092   4.431  1.00  0.00           H  
ATOM    121 H1ab HC1     3      -1.358   7.039   4.325  1.00  0.00           H  
ATOM    122 H1ac HC1     3      -2.188   7.965   3.331  1.00  0.00           H  
ATOM    123  C2  HC1     3      -2.425   4.547   3.408  1.00  0.00           C  
ATOM    124  C3  HC1     3      -1.643   4.227   4.531  1.00  0.00           C  
ATOM    125  H3  HC1     3      -1.062   4.859   4.879  1.00  0.00           H  
ATOM    126  C4  HC1     3      -1.719   2.960   5.133  1.00  0.00           C  
ATOM    127  C5  HC1     3      -2.576   1.976   4.576  1.00  0.00           C  
ATOM    128  O5  HC1     3      -2.624   0.720   5.124  1.00  0.00           O  
ATOM    129  C6  HC1     3      -3.370   2.284   3.445  1.00  0.00           C  
ATOM    130  C6a HC1     3      -3.275   3.562   2.848  1.00  0.00           C  
ATOM    131  O6a HC1     3      -3.998   3.839   1.717  1.00  0.00           O  
ATOM    132  C6b HC1     3      -3.379   3.848   0.442  1.00  0.00           C  
ATOM    133 H6ba HC1     3      -2.643   3.193   0.437  1.00  0.00           H  
ATOM    134 H6bb HC1     3      -4.045   3.582  -0.231  1.00  0.00           H  
ATOM    135  O7  HC1     3      -4.245   1.353   2.940  1.00  0.00           O  
ATOM    136  C8  HC1     3      -5.601   1.357   3.365  1.00  0.00           C  
ATOM    137  H8a HC1     3      -5.606   1.289   4.343  1.00  0.00           H  
ATOM    138  H8b HC1     3      -5.958   2.238   3.130  1.00  0.00           H  
ATOM    139  C9  HC1     3      -6.472   0.248   2.761  1.00  0.00           C  
ATOM    140  C10 HC1     3      -7.893   0.252   2.867  1.00  0.00           C  
ATOM    141 C10a HC1     3      -8.645   1.259   3.574  1.00  0.00           C  
ATOM    142 O10a HC1     3      -8.114   2.151   4.267  1.00  0.00           O  
ATOM    143 O10b HC1     3      -9.896   1.249   3.519  1.00  0.00           O  
ATOM    144  C11 HC1     3      -8.605  -0.813   2.257  1.00  0.00           C  
ATOM    145  H11 HC1     3      -9.532  -0.819   2.343  1.00  0.00           H  
ATOM    146  C12 HC1     3      -7.980  -1.897   1.579  1.00  0.00           C  
ATOM    147 C12a HC1     3      -8.805  -2.965   1.079  1.00  0.00           C  
ATOM    148 O12a HC1     3      -8.349  -3.988   0.527  1.00  0.00           O  
ATOM    149 O12b HC1     3     -10.058  -2.893   1.176  1.00  0.00           O  
ATOM    150  C13 HC1     3      -6.562  -1.859   1.455  1.00  0.00           C  
ATOM    151 C13a HC1     3      -5.845  -0.798   2.055  1.00  0.00           C  
ATOM    152 H13a HC1     3      -4.921  -0.791   1.978  1.00  0.00           H  
ATOM    153  C14 HC1     3      -5.771  -2.928   0.697  1.00  0.00           C  
ATOM    154 H14a HC1     3      -6.244  -3.194  -0.118  1.00  0.00           H  
ATOM    155 H14b HC1     3      -5.660  -3.729   1.248  1.00  0.00           H  
ATOM    156  O15 HC1     3      -4.477  -2.511   0.283  1.00  0.00           O  
ATOM    157  C16 HC1     3      -3.854  -3.196  -0.728  1.00  0.00           C  
ATOM    158 C16a HC1     3      -3.064  -4.332  -0.440  1.00  0.00           C  
ATOM    159 O16a HC1     3      -2.850  -4.696   0.864  1.00  0.00           O  
ATOM    160  C17 HC1     3      -4.042  -2.785  -2.066  1.00  0.00           C  
ATOM    161  O17 HC1     3      -4.758  -1.646  -2.327  1.00  0.00           O  
ATOM    162 C17a HC1     3      -4.095  -0.441  -2.675  1.00  0.00           C  
ATOM    163 H17a HC1     3      -4.626   0.318  -2.355  1.00  0.00           H  
ATOM    164 H17b HC1     3      -3.217  -0.426  -2.230  1.00  0.00           H  
ATOM    165  C18 HC1     3      -3.475  -3.537  -3.126  1.00  0.00           C  
ATOM    166 C18a HC1     3      -3.688  -3.132  -4.586  1.00  0.00           C  
ATOM    167 H18a HC1     3      -4.539  -2.639  -4.613  1.00  0.00           H  
ATOM    168 C18b HC1     3      -3.873  -4.290  -5.585  1.00  0.00           C  
ATOM    169 H18b HC1     3      -4.051  -3.928  -6.480  1.00  0.00           H  
ATOM    170 H18c HC1     3      -4.632  -4.848  -5.312  1.00  0.00           H  
ATOM    171 H18d HC1     3      -3.070  -4.850  -5.628  1.00  0.00           H  
ATOM    172  C19 HC1     3      -2.686  -4.662  -2.824  1.00  0.00           C  
ATOM    173  H19 HC1     3      -2.282  -5.130  -3.514  1.00  0.00           H  
ATOM    174  C20 HC1     3      -2.489  -5.084  -1.494  1.00  0.00           C  
ATOM    175  C1  HC1     4      -1.644  -6.333  -1.214  1.00  0.00           C  
ATOM    176  H1  HC1     4      -1.967  -6.695  -0.356  1.00  0.00           H  
ATOM    177  C1a HC1     4      -1.814  -7.499  -2.212  1.00  0.00           C  
ATOM    178 H1aa HC1     4      -1.513  -7.246  -3.111  1.00  0.00           H  
ATOM    179 H1ab HC1     4      -1.283  -8.270  -1.916  1.00  0.00           H  
ATOM    180 H1ac HC1     4      -2.756  -7.769  -2.264  1.00  0.00           H  
ATOM    181  C2  HC1     4      -0.205  -5.866  -0.974  1.00  0.00           C  
ATOM    182  C3  HC1     4       0.689  -5.810  -2.059  1.00  0.00           C  
ATOM    183  H3  HC1     4       0.395  -6.052  -2.911  1.00  0.00           H  
ATOM    184  C4  HC1     4       2.018  -5.386  -1.875  1.00  0.00           C  
ATOM    185  C5  HC1     4       2.447  -4.971  -0.583  1.00  0.00           C  
ATOM    186  O5  HC1     4       3.720  -4.488  -0.412  1.00  0.00           O  
ATOM    187  C6  HC1     4       1.567  -5.025   0.523  1.00  0.00           C  
ATOM    188  C6a HC1     4       0.234  -5.454   0.315  1.00  0.00           C  
ATOM    189  O6a HC1     4      -0.649  -5.454   1.363  1.00  0.00           O  
ATOM    190  C6b HC1     4      -1.616  -4.426   1.512  1.00  0.00           C  
ATOM    191 H6ba HC1     4      -1.790  -4.311   2.470  1.00  0.00           H  
ATOM    192 H6bb HC1     4      -1.244  -3.588   1.158  1.00  0.00           H  
ATOM    193  O7  HC1     4       1.997  -4.673   1.779  1.00  0.00           O  
ATOM    194  C8  HC1     4       2.694  -5.620   2.583  1.00  0.00           C  
ATOM    195  H8a HC1     4       2.115  -6.408   2.655  1.00  0.00           H  
ATOM    196  H8b HC1     4       3.496  -5.865   2.075  1.00  0.00           H  
ATOM    197  C9  HC1     4       3.089  -5.145   3.986  1.00  0.00           C  
ATOM    198  C10 HC1     4       3.960  -5.897   4.822  1.00  0.00           C  
ATOM    199 C10a HC1     4       4.519  -7.159   4.443  1.00  0.00           C  
ATOM    200 O10a HC1     4       4.228  -7.761   3.391  1.00  0.00           O  
ATOM    201 O10b HC1     4       5.391  -7.682   5.176  1.00  0.00           O  
ATOM    202  C11 HC1     4       4.298  -5.371   6.099  1.00  0.00           C  
ATOM    203  H11 HC1     4       4.854  -5.871   6.668  1.00  0.00           H  
ATOM    204  C12 HC1     4       3.796  -4.125   6.565  1.00  0.00           C  
ATOM    205 C12a HC1     4       4.171  -3.694   7.884  1.00  0.00           C  
ATOM    206 O12a HC1     4       3.812  -2.608   8.383  1.00  0.00           O  
ATOM    207 O12b HC1     4       4.914  -4.408   8.601  1.00  0.00           O  
ATOM    208  C13 HC1     4       2.946  -3.375   5.699  1.00  0.00           C  
ATOM    209 C13a HC1     4       2.605  -3.909   4.441  1.00  0.00           C  
ATOM    210 H13a HC1     4       2.070  -3.408   3.876  1.00  0.00           H  
ATOM    211  C14 HC1     4       2.397  -1.991   6.066  1.00  0.00           C  
ATOM    212 H14a HC1     4       3.110  -1.435   6.444  1.00  0.00           H  
ATOM    213 H14b HC1     4       1.694  -2.080   6.740  1.00  0.00           H  
ATOM    214  O15 HC1     4       1.842  -1.249   4.992  1.00  0.00           O  
ATOM    215  C16 HC1     4       1.742   0.103   5.126  1.00  0.00           C  
ATOM    216 C16a HC1     4       2.860   0.929   4.882  1.00  0.00           C  
ATOM    217 O16a HC1     4       4.027   0.382   4.412  1.00  0.00           O  
ATOM    218  C17 HC1     4       0.537   0.662   5.594  1.00  0.00           C  
ATOM    219  O17 HC1     4      -0.547  -0.147   5.822  1.00  0.00           O  
ATOM    220 C17a HC1     4      -1.593  -0.224   4.873  1.00  0.00           C  
ATOM    221 H17a HC1     4      -1.215  -0.057   3.980  1.00  0.00           H  
ATOM    222 H17b HC1     4      -1.974  -1.129   4.896  1.00  0.00           H  
ATOM    223  C18 HC1     4       0.450   2.048   5.852  1.00  0.00           C  
ATOM    224 C18a HC1     4      -0.855   2.662   6.358  1.00  0.00           C  
ATOM    225 H18a HC1     4      -1.320   1.957   6.856  1.00  0.00           H  
ATOM    226 C18b HC1     4      -0.696   3.817   7.367  1.00  0.00           C  
ATOM    227 H18b HC1     4      -1.580   4.104   7.676  1.00  0.00           H  
ATOM    228 H18c HC1     4      -0.240   4.585   6.964  1.00  0.00           H  
ATOM    229 H18d HC1     4      -0.177   3.511   8.143  1.00  0.00           H  
ATOM    230  C19 HC1     4       1.573   2.858   5.608  1.00  0.00           C  
ATOM    231  H19 HC1     4       1.509   3.767   5.744  1.00  0.00           H  
ATOM    232  C20 HC1     4       2.787   2.317   5.148  1.00  0.00           C  
ATOM    233  C1  NAP     5       0.523  -0.312   0.472  1.00  0.00           C  
ATOM    234  C2  NAP     5       1.907  -0.561   0.531  1.00  0.00           C  
ATOM    235  H2  NAP     5       2.242  -1.167   1.155  1.00  0.00           H  
ATOM    236  C3  NAP     5       2.781   0.100  -0.353  1.00  0.00           C  
ATOM    237  H3  NAP     5       3.699  -0.059  -0.318  1.00  0.00           H  
ATOM    238  C4  NAP     5       2.272   1.005  -1.301  1.00  0.00           C  
ATOM    239  H4  NAP     5       2.856   1.433  -1.887  1.00  0.00           H  
ATOM    240  C5  NAP     5       0.889   1.260  -1.363  1.00  0.00           C  
ATOM    241  H5  NAP     5       0.552   1.863  -1.988  1.00  0.00           H  
ATOM    242  C6  NAP     5       0.013   0.603  -0.479  1.00  0.00           C  
ATOM    243  C7  NAP     5      -1.372   0.854  -0.538  1.00  0.00           C  
ATOM    244  H7  NAP     5      -1.706   1.455  -1.165  1.00  0.00           H  
ATOM    245  C8  NAP     5      -2.245   0.192   0.347  1.00  0.00           C  
ATOM    246  H8  NAP     5      -3.162   0.353   0.313  1.00  0.00           H  
ATOM    247  C9  NAP     5      -1.737  -0.723   1.286  1.00  0.00           C  
ATOM    248  H9  NAP     5      -2.325  -1.163   1.861  1.00  0.00           H  
ATOM    249  C10 NAP     5      -0.353  -0.971   1.353  1.00  0.00           C  
ATOM    250  H10 NAP     5      -0.015  -1.574   1.978  1.00  0.00           H  
END
