# Supplementary material for: How the water-soluble hemicarcerand incarcerates guests at room temperature decoded with modular simulations
Source: Commun Chem. 2021 Mar 1;4:26. doi: 10.1038/s42004-021-00469-3 (PMC9814894; doi:10.1038/s42004-021-00469-3)
Supplement: Supplementary file 5 — Supplementary Data 3 [file 42004_2021_469_MOESM5_ESM.bz2 › DataS3/initial/refapo.pdb]

ATOM      1  C1  HC1     1      -1.572  -6.180  -1.437  1.00  0.00           C  
ATOM      2  H1  HC1     1      -1.955  -6.550  -0.611  1.00  0.00           H  
ATOM      3  C1a HC1     1      -1.708  -7.327  -2.461  1.00  0.00           C  
ATOM      4 H1aa HC1     1      -2.659  -7.537  -2.593  1.00  0.00           H  
ATOM      5 H1ab HC1     1      -1.324  -7.082  -3.328  1.00  0.00           H  
ATOM      6 H1ac HC1     1      -1.251  -8.131  -2.131  1.00  0.00           H  
ATOM      7  C2  HC1     1      -2.381  -4.921  -1.747  1.00  0.00           C  
ATOM      8  C3  HC1     1      -2.508  -4.498  -3.083  1.00  0.00           C  
ATOM      9  H3  HC1     1      -2.080  -4.975  -3.755  1.00  0.00           H  
ATOM     10  C4  HC1     1      -3.256  -3.360  -3.417  1.00  0.00           C  
ATOM     11  C5  HC1     1      -3.864  -2.610  -2.381  1.00  0.00           C  
ATOM     12  O5  HC1     1      -4.548  -1.458  -2.666  1.00  0.00           O  
ATOM     13  C6  HC1     1      -3.781  -3.032  -1.037  1.00  0.00           C  
ATOM     14  C6a HC1     1      -2.999  -4.173  -0.713  1.00  0.00           C  
ATOM     15  O6a HC1     1      -2.841  -4.568   0.590  1.00  0.00           O  
ATOM     16  C6b HC1     1      -1.647  -4.333   1.320  1.00  0.00           C  
ATOM     17 H6ba HC1     1      -1.230  -3.495   1.013  1.00  0.00           H  
ATOM     18 H6bb HC1     1      -1.879  -4.237   2.270  1.00  0.00           H  
ATOM     19  O7  HC1     1      -4.452  -2.281  -0.099  1.00  0.00           O  
ATOM     20  C8  HC1     1      -5.097  -2.786   1.066  1.00  0.00           C  
ATOM     21  H8a HC1     1      -5.514  -3.649   0.865  1.00  0.00           H  
ATOM     22  H8b HC1     1      -4.401  -2.969   1.731  1.00  0.00           H  
ATOM     23  C9  HC1     1      -6.069  -1.762   1.644  1.00  0.00           C  
ATOM     24  C10 HC1     1      -7.477  -1.943   1.722  1.00  0.00           C  
ATOM     25 C10a HC1     1      -8.197  -2.920   0.949  1.00  0.00           C  
ATOM     26 O10a HC1     1      -7.632  -3.396  -0.062  1.00  0.00           O  
ATOM     27 O10b HC1     1      -9.397  -3.204   1.220  1.00  0.00           O  
ATOM     28  C11 HC1     1      -8.187  -1.074   2.595  1.00  0.00           C  
ATOM     29  H11 HC1     1      -9.105  -1.217   2.703  1.00  0.00           H  
ATOM     30  C12 HC1     1      -7.591   0.033   3.267  1.00  0.00           C  
ATOM     31 C12a HC1     1      -8.417   0.846   4.125  1.00  0.00           C  
ATOM     32 O12a HC1     1      -7.963   1.862   4.693  1.00  0.00           O  
ATOM     33 O12b HC1     1      -9.621   0.518   4.301  1.00  0.00           O  
ATOM     34  C13 HC1     1      -6.198   0.282   3.028  1.00  0.00           C  
ATOM     35 C13a HC1     1      -5.469  -0.647   2.264  1.00  0.00           C  
ATOM     36 H13a HC1     1      -4.547  -0.536   2.170  1.00  0.00           H  
ATOM     37  C14 HC1     1      -5.441   1.505   3.580  1.00  0.00           C  
ATOM     38 H14a HC1     1      -5.328   1.428   4.552  1.00  0.00           H  
ATOM     39 H14b HC1     1      -5.950   2.324   3.401  1.00  0.00           H  
ATOM     40  O15 HC1     1      -4.152   1.700   3.003  1.00  0.00           O  
ATOM     41  C16 HC1     1      -3.269   2.630   3.493  1.00  0.00           C  
ATOM     42 C16a HC1     1      -3.150   3.901   2.877  1.00  0.00           C  
ATOM     43 O16a HC1     1      -3.882   4.183   1.753  1.00  0.00           O  
ATOM     44  C17 HC1     1      -2.440   2.309   4.592  1.00  0.00           C  
ATOM     45  O17 HC1     1      -2.474   1.044   5.122  1.00  0.00           O  
ATOM     46 C17a HC1     1      -1.466   0.098   4.804  1.00  0.00           C  
ATOM     47 H17a HC1     1      -1.137   0.277   3.894  1.00  0.00           H  
ATOM     48 H17b HC1     1      -1.862  -0.798   4.823  1.00  0.00           H  
ATOM     49  C18 HC1     1      -1.539   3.270   5.114  1.00  0.00           C  
ATOM     50 C18a HC1     1      -0.632   2.946   6.307  1.00  0.00           C  
ATOM     51 H18a HC1     1      -1.095   2.253   6.819  1.00  0.00           H  
ATOM     52 C18b HC1     1      -0.423   4.094   7.319  1.00  0.00           C  
ATOM     53 H18b HC1     1       0.121   3.776   8.071  1.00  0.00           H  
ATOM     54 H18c HC1     1      -1.289   4.397   7.663  1.00  0.00           H  
ATOM     55 H18d HC1     1       0.034   4.856   6.906  1.00  0.00           H  
ATOM     56  C19 HC1     1      -1.445   4.530   4.502  1.00  0.00           C  
ATOM     57  H19 HC1     1      -0.830   5.145   4.817  1.00  0.00           H  
ATOM     58  C20 HC1     1      -2.252   4.868   3.400  1.00  0.00           C  
ATOM     59  C1  HC1     2      -2.117   6.254   2.768  1.00  0.00           C  
ATOM     60  H1  HC1     2      -2.970   6.440   2.323  1.00  0.00           H  
ATOM     61  C1a HC1     2      -1.933   7.428   3.760  1.00  0.00           C  
ATOM     62 H1aa HC1     2      -1.094   7.339   4.258  1.00  0.00           H  
ATOM     63 H1ab HC1     2      -1.922   8.276   3.266  1.00  0.00           H  
ATOM     64 H1ac HC1     2      -2.681   7.438   4.393  1.00  0.00           H  
ATOM     65  C2  HC1     2      -1.071   6.162   1.652  1.00  0.00           C  
ATOM     66  C3  HC1     2       0.272   6.475   1.923  1.00  0.00           C  
ATOM     67  H3  HC1     2       0.522   6.717   2.780  1.00  0.00           H  
ATOM     68  C4  HC1     2       1.250   6.424   0.912  1.00  0.00           C  
ATOM     69  C5  HC1     2       0.877   6.011  -0.394  1.00  0.00           C  
ATOM     70  O5  HC1     2       1.821   5.928  -1.382  1.00  0.00           O  
ATOM     71  C6  HC1     2      -0.468   5.686  -0.680  1.00  0.00           C  
ATOM     72  C6a HC1     2      -1.436   5.751   0.349  1.00  0.00           C  
ATOM     73  O6a HC1     2      -2.740   5.419   0.077  1.00  0.00           O  
ATOM     74  C6b HC1     2      -3.288   4.172   0.461  1.00  0.00           C  
ATOM     75 H6ba HC1     2      -3.979   3.937  -0.193  1.00  0.00           H  
ATOM     76 H6bb HC1     2      -2.581   3.490   0.433  1.00  0.00           H  
ATOM     77  O7  HC1     2      -0.837   5.331  -1.953  1.00  0.00           O  
ATOM     78  C8  HC1     2      -0.956   6.336  -2.952  1.00  0.00           C  
ATOM     79  H8a HC1     2      -1.619   6.984  -2.632  1.00  0.00           H  
ATOM     80  H8b HC1     2      -0.092   6.796  -2.991  1.00  0.00           H  
ATOM     81  C9  HC1     2      -1.343   5.839  -4.352  1.00  0.00           C  
ATOM     82  C10 HC1     2      -1.369   6.701  -5.490  1.00  0.00           C  
ATOM     83 C10a HC1     2      -1.007   8.094  -5.468  1.00  0.00           C  
ATOM     84 O10a HC1     2      -0.736   8.684  -4.402  1.00  0.00           O  
ATOM     85 O10b HC1     2      -0.895   8.691  -6.571  1.00  0.00           O  
ATOM     86  C11 HC1     2      -1.761   6.137  -6.731  1.00  0.00           C  
ATOM     87  H11 HC1     2      -1.852   6.702  -7.463  1.00  0.00           H  
ATOM     88  C12 HC1     2      -2.074   4.766  -6.925  1.00  0.00           C  
ATOM     89 C12a HC1     2      -2.477   4.339  -8.246  1.00  0.00           C  
ATOM     90 O12a HC1     2      -2.925   3.187  -8.458  1.00  0.00           O  
ATOM     91 O12b HC1     2      -2.356   5.181  -9.173  1.00  0.00           O  
ATOM     92  C13 HC1     2      -1.967   3.920  -5.787  1.00  0.00           C  
ATOM     93 C13a HC1     2      -1.645   4.473  -4.528  1.00  0.00           C  
ATOM     94 H13a HC1     2      -1.606   3.907  -3.790  1.00  0.00           H  
ATOM     95  C14 HC1     2      -2.166   2.413  -5.881  1.00  0.00           C  
ATOM     96 H14a HC1     2      -1.808   2.076  -6.730  1.00  0.00           H  
ATOM     97 H14b HC1     2      -3.120   2.194  -5.848  1.00  0.00           H  
ATOM     98  O15 HC1     2      -1.510   1.673  -4.859  1.00  0.00           O  
ATOM     99  C16 HC1     2      -1.317   0.336  -5.071  1.00  0.00           C  
ATOM    100 C16a HC1     2      -0.083  -0.132  -5.584  1.00  0.00           C  
ATOM    101 O16a HC1     2       0.949   0.745  -5.792  1.00  0.00           O  
ATOM    102  C17 HC1     2      -2.380  -0.565  -4.845  1.00  0.00           C  
ATOM    103  O17 HC1     2      -3.562  -0.109  -4.324  1.00  0.00           O  
ATOM    104 C17a HC1     2      -3.859  -0.248  -2.948  1.00  0.00           C  
ATOM    105 H17a HC1     2      -3.017  -0.215  -2.438  1.00  0.00           H  
ATOM    106 H17b HC1     2      -4.410   0.519  -2.680  1.00  0.00           H  
ATOM    107  C18 HC1     2      -2.221  -1.942  -5.134  1.00  0.00           C  
ATOM    108 C18a HC1     2      -3.361  -2.932  -4.882  1.00  0.00           C  
ATOM    109 H18a HC1     2      -4.194  -2.411  -4.971  1.00  0.00           H  
ATOM    110 C18b HC1     2      -3.507  -4.071  -5.908  1.00  0.00           C  
ATOM    111 H18b HC1     2      -4.289  -4.624  -5.689  1.00  0.00           H  
ATOM    112 H18c HC1     2      -2.714  -4.646  -5.921  1.00  0.00           H  
ATOM    113 H18d HC1     2      -3.633  -3.699  -6.810  1.00  0.00           H  
ATOM    114  C19 HC1     2      -0.985  -2.397  -5.630  1.00  0.00           C  
ATOM    115  H19 HC1     2      -0.867  -3.302  -5.791  1.00  0.00           H  
ATOM    116  C20 HC1     2       0.079  -1.508  -5.880  1.00  0.00           C  
ATOM    117  C1  HC1     3       1.392  -2.041  -6.456  1.00  0.00           C  
ATOM    118  H1  HC1     3       1.792  -1.290  -6.955  1.00  0.00           H  
ATOM    119  C1a HC1     3       1.259  -3.174  -7.499  1.00  0.00           C  
ATOM    120 H1aa HC1     3       2.142  -3.391  -7.868  1.00  0.00           H  
ATOM    121 H1ab HC1     3       0.876  -3.980  -7.100  1.00  0.00           H  
ATOM    122 H1ac HC1     3       0.677  -2.880  -8.234  1.00  0.00           H  
ATOM    123  C2  HC1     3       2.334  -2.326  -5.282  1.00  0.00           C  
ATOM    124  C3  HC1     3       2.337  -3.601  -4.691  1.00  0.00           C  
ATOM    125  H3  HC1     3       1.756  -4.247  -5.008  1.00  0.00           H  
ATOM    126  C4  HC1     3       3.188  -3.905  -3.614  1.00  0.00           C  
ATOM    127  C5  HC1     3       4.040  -2.900  -3.099  1.00  0.00           C  
ATOM    128  O5  HC1     3       4.810  -3.167  -1.995  1.00  0.00           O  
ATOM    129  C6  HC1     3       4.075  -1.619  -3.706  1.00  0.00           C  
ATOM    130  C6a HC1     3       3.184  -1.321  -4.764  1.00  0.00           C  
ATOM    131  O6a HC1     3       3.125  -0.050  -5.272  1.00  0.00           O  
ATOM    132  C6b HC1     3       2.061   0.824  -4.915  1.00  0.00           C  
ATOM    133 H6ba HC1     3       1.765   0.624  -3.999  1.00  0.00           H  
ATOM    134 H6bb HC1     3       2.400   1.744  -4.925  1.00  0.00           H  
ATOM    135  O7  HC1     3       4.955  -0.664  -3.265  1.00  0.00           O  
ATOM    136  C8  HC1     3       6.187  -0.402  -3.941  1.00  0.00           C  
ATOM    137  H8a HC1     3       6.710  -1.231  -3.922  1.00  0.00           H  
ATOM    138  H8b HC1     3       5.968  -0.200  -4.875  1.00  0.00           H  
ATOM    139  C9  HC1     3       7.011   0.745  -3.357  1.00  0.00           C  
ATOM    140  C10 HC1     3       8.199   1.237  -3.984  1.00  0.00           C  
ATOM    141 C10a HC1     3       8.768   0.702  -5.198  1.00  0.00           C  
ATOM    142 O10a HC1     3       8.317  -0.272  -5.850  1.00  0.00           O  
ATOM    143 O10b HC1     3       9.801   1.227  -5.681  1.00  0.00           O  
ATOM    144  C11 HC1     3       8.853   2.347  -3.373  1.00  0.00           C  
ATOM    145  H11 HC1     3       9.606   2.722  -3.785  1.00  0.00           H  
ATOM    146  C12 HC1     3       8.425   2.951  -2.165  1.00  0.00           C  
ATOM    147 C12a HC1     3       9.171   4.066  -1.653  1.00  0.00           C  
ATOM    148 O12a HC1     3       8.892   4.603  -0.560  1.00  0.00           O  
ATOM    149 O12b HC1     3      10.135   4.584  -2.268  1.00  0.00           O  
ATOM    150  C13 HC1     3       7.236   2.438  -1.563  1.00  0.00           C  
ATOM    151 C13a HC1     3       6.555   1.375  -2.185  1.00  0.00           C  
ATOM    152 H13a HC1     3       5.746   1.101  -1.824  1.00  0.00           H  
ATOM    153  C14 HC1     3       6.608   3.094  -0.324  1.00  0.00           C  
ATOM    154 H14a HC1     3       6.579   4.065  -0.445  1.00  0.00           H  
ATOM    155 H14b HC1     3       7.148   2.918   0.474  1.00  0.00           H  
ATOM    156  O15 HC1     3       5.276   2.719  -0.010  1.00  0.00           O  
ATOM    157  C16 HC1     3       4.632   3.450   0.950  1.00  0.00           C  
ATOM    158 C16a HC1     3       4.697   3.055   2.302  1.00  0.00           C  
ATOM    159 O16a HC1     3       5.310   1.876   2.635  1.00  0.00           O  
ATOM    160  C17 HC1     3       3.971   4.649   0.610  1.00  0.00           C  
ATOM    161  O17 HC1     3       3.896   5.029  -0.704  1.00  0.00           O  
ATOM    162 C17a HC1     3       2.718   4.832  -1.463  1.00  0.00           C  
ATOM    163 H17a HC1     3       2.978   4.717  -2.399  1.00  0.00           H  
ATOM    164 H17b HC1     3       2.261   4.021  -1.149  1.00  0.00           H  
ATOM    165  C18 HC1     3       3.404   5.471   1.616  1.00  0.00           C  
ATOM    166 C18a HC1     3       2.700   6.776   1.250  1.00  0.00           C  
ATOM    167 H18a HC1     3       3.108   7.084   0.411  1.00  0.00           H  
ATOM    168 C18b HC1     3       2.901   7.946   2.233  1.00  0.00           C  
ATOM    169 H18b HC1     3       2.449   8.748   1.895  1.00  0.00           H  
ATOM    170 H18c HC1     3       3.860   8.138   2.329  1.00  0.00           H  
ATOM    171 H18d HC1     3       2.538   7.733   3.120  1.00  0.00           H  
ATOM    172  C19 HC1     3       3.476   5.063   2.961  1.00  0.00           C  
ATOM    173  H19 HC1     3       3.089   5.587   3.618  1.00  0.00           H  
ATOM    174  C20 HC1     3       4.134   3.871   3.316  1.00  0.00           C  
ATOM    175  C1  HC1     4       4.192   3.451   4.787  1.00  0.00           C  
ATOM    176  H1  HC1     4       4.986   2.876   4.884  1.00  0.00           H  
ATOM    177  C1a HC1     4       4.401   4.587   5.800  1.00  0.00           C  
ATOM    178 H1aa HC1     4       3.658   5.231   5.776  1.00  0.00           H  
ATOM    179 H1ab HC1     4       4.463   4.219   6.707  1.00  0.00           H  
ATOM    180 H1ac HC1     4       5.233   5.067   5.600  1.00  0.00           H  
ATOM    181  C2  HC1     4       2.979   2.554   5.029  1.00  0.00           C  
ATOM    182  C3  HC1     4       1.776   3.114   5.503  1.00  0.00           C  
ATOM    183  H3  HC1     4       1.734   4.027   5.659  1.00  0.00           H  
ATOM    184  C4  HC1     4       0.649   2.313   5.750  1.00  0.00           C  
ATOM    185  C5  HC1     4       0.715   0.927   5.477  1.00  0.00           C  
ATOM    186  O5  HC1     4      -0.377   0.129   5.708  1.00  0.00           O  
ATOM    187  C6  HC1     4       1.911   0.343   4.997  1.00  0.00           C  
ATOM    188  C6a HC1     4       3.038   1.160   4.758  1.00  0.00           C  
ATOM    189  O6a HC1     4       4.189   0.603   4.279  1.00  0.00           O  
ATOM    190  C6b HC1     4       4.542   0.717   2.908  1.00  0.00           C  
ATOM    191 H6ba HC1     4       5.064  -0.068   2.654  1.00  0.00           H  
ATOM    192 H6bb HC1     4       3.721   0.741   2.367  1.00  0.00           H  
ATOM    193  O7  HC1     4       2.003  -1.013   4.836  1.00  0.00           O  
ATOM    194  C8  HC1     4       2.461  -1.784   5.938  1.00  0.00           C  
ATOM    195  H8a HC1     4       3.352  -1.452   6.169  1.00  0.00           H  
ATOM    196  H8b HC1     4       1.861  -1.562   6.675  1.00  0.00           H  
ATOM    197  C9  HC1     4       2.502  -3.304   5.754  1.00  0.00           C  
ATOM    198  C10 HC1     4       2.798  -4.186   6.836  1.00  0.00           C  
ATOM    199 C10a HC1     4       3.101  -3.756   8.173  1.00  0.00           C  
ATOM    200 O10a HC1     4       2.833  -2.604   8.578  1.00  0.00           O  
ATOM    201 O10b HC1     4       3.676  -4.568   8.944  1.00  0.00           O  
ATOM    202  C11 HC1     4       2.783  -5.578   6.575  1.00  0.00           C  
ATOM    203  H11 HC1     4       2.910  -6.164   7.294  1.00  0.00           H  
ATOM    204  C12 HC1     4       2.546  -6.126   5.288  1.00  0.00           C  
ATOM    205 C12a HC1     4       2.485  -7.558   5.183  1.00  0.00           C  
ATOM    206 O12a HC1     4       2.472  -8.198   4.112  1.00  0.00           O  
ATOM    207 O12b HC1     4       2.438  -8.236   6.239  1.00  0.00           O  
ATOM    208  C13 HC1     4       2.355  -5.227   4.200  1.00  0.00           C  
ATOM    209 C13a HC1     4       2.299  -3.841   4.466  1.00  0.00           C  
ATOM    210 H13a HC1     4       2.120  -3.258   3.765  1.00  0.00           H  
ATOM    211  C14 HC1     4       2.113  -5.718   2.771  1.00  0.00           C  
ATOM    212 H14a HC1     4       1.317  -6.291   2.753  1.00  0.00           H  
ATOM    213 H14b HC1     4       2.874  -6.256   2.466  1.00  0.00           H  
ATOM    214  O15 HC1     4       1.923  -4.691   1.797  1.00  0.00           O  
ATOM    215  C16 HC1     4       1.563  -5.000   0.503  1.00  0.00           C  
ATOM    216 C16a HC1     4       0.232  -5.385   0.213  1.00  0.00           C  
ATOM    217 O16a HC1     4      -0.709  -5.389   1.205  1.00  0.00           O  
ATOM    218  C17 HC1     4       2.518  -4.945  -0.546  1.00  0.00           C  
ATOM    219  O17 HC1     4       3.799  -4.516  -0.293  1.00  0.00           O  
ATOM    220 C17a HC1     4       4.236  -3.223  -0.693  1.00  0.00           C  
ATOM    221 H17a HC1     4       3.477  -2.599  -0.650  1.00  0.00           H  
ATOM    222 H17b HC1     4       4.913  -2.913  -0.053  1.00  0.00           H  
ATOM    223  C18 HC1     4       2.151  -5.320  -1.863  1.00  0.00           C  
ATOM    224 C18a HC1     4       3.168  -5.311  -3.008  1.00  0.00           C  
ATOM    225 H18a HC1     4       4.049  -5.447  -2.598  1.00  0.00           H  
ATOM    226 C18b HC1     4       3.037  -6.474  -4.032  1.00  0.00           C  
ATOM    227 H18b HC1     4       3.773  -6.426  -4.682  1.00  0.00           H  
ATOM    228 H18c HC1     4       2.189  -6.429  -4.517  1.00  0.00           H  
ATOM    229 H18d HC1     4       3.086  -7.336  -3.568  1.00  0.00           H  
ATOM    230  C19 HC1     4       0.823  -5.694  -2.128  1.00  0.00           C  
ATOM    231  H19 HC1     4       0.575  -5.907  -2.996  1.00  0.00           H  
ATOM    232  C20 HC1     4      -0.139  -5.749  -1.104  1.00  0.00           C  
END
