# Supplementary material for: How the water-soluble hemicarcerand incarcerates guests at room temperature decoded with modular simulations
Source: Commun Chem. 2021 Mar 1;4:26. doi: 10.1038/s42004-021-00469-3 (PMC9814894; doi:10.1038/s42004-021-00469-3)
Supplement: Supplementary file 5 — Supplementary Data 3 [file 42004_2021_469_MOESM5_ESM.bz2 › DataS3/initial/refdma.pdb]

ATOM      1  C1  HC1     1      -2.038  -6.133  -1.440  1.00  0.00           C  
ATOM      2  H1  HC1     1      -2.461  -6.483  -0.629  1.00  0.00           H  
ATOM      3  C1a HC1     1      -2.173  -7.276  -2.479  1.00  0.00           C  
ATOM      4 H1aa HC1     1      -3.121  -7.474  -2.620  1.00  0.00           H  
ATOM      5 H1ab HC1     1      -1.769  -7.033  -3.337  1.00  0.00           H  
ATOM      6 H1ac HC1     1      -1.732  -8.081  -2.133  1.00  0.00           H  
ATOM      7  C2  HC1     1      -2.766  -4.837  -1.792  1.00  0.00           C  
ATOM      8  C3  HC1     1      -2.755  -4.378  -3.119  1.00  0.00           C  
ATOM      9  H3  HC1     1      -2.329  -4.885  -3.769  1.00  0.00           H  
ATOM     10  C4  HC1     1      -3.404  -3.182  -3.477  1.00  0.00           C  
ATOM     11  C5  HC1     1      -4.021  -2.400  -2.475  1.00  0.00           C  
ATOM     12  O5  HC1     1      -4.587  -1.197  -2.795  1.00  0.00           O  
ATOM     13  C6  HC1     1      -4.048  -2.854  -1.138  1.00  0.00           C  
ATOM     14  C6a HC1     1      -3.389  -4.057  -0.791  1.00  0.00           C  
ATOM     15  O6a HC1     1      -3.338  -4.458   0.520  1.00  0.00           O  
ATOM     16  C6b HC1     1      -2.177  -4.238   1.302  1.00  0.00           C  
ATOM     17 H6ba HC1     1      -1.719  -3.428   0.997  1.00  0.00           H  
ATOM     18 H6bb HC1     1      -2.434  -4.114   2.239  1.00  0.00           H  
ATOM     19  O7  HC1     1      -4.679  -2.116  -0.170  1.00  0.00           O  
ATOM     20  C8  HC1     1      -6.052  -2.316   0.133  1.00  0.00           C  
ATOM     21  H8a HC1     1      -6.577  -2.034  -0.639  1.00  0.00           H  
ATOM     22  H8b HC1     1      -6.198  -3.276   0.239  1.00  0.00           H  
ATOM     23  C9  HC1     1      -6.529  -1.570   1.380  1.00  0.00           C  
ATOM     24  C10 HC1     1      -7.816  -1.799   1.970  1.00  0.00           C  
ATOM     25 C10a HC1     1      -8.848  -2.650   1.417  1.00  0.00           C  
ATOM     26 O10a HC1     1      -8.685  -3.265   0.340  1.00  0.00           O  
ATOM     27 O10b HC1     1      -9.944  -2.711   2.038  1.00  0.00           O  
ATOM     28  C11 HC1     1      -8.113  -1.104   3.169  1.00  0.00           C  
ATOM     29  H11 HC1     1      -8.917  -1.280   3.584  1.00  0.00           H  
ATOM     30  C12 HC1     1      -7.262  -0.134   3.764  1.00  0.00           C  
ATOM     31 C12a HC1     1      -7.720   0.549   4.946  1.00  0.00           C  
ATOM     32 O12a HC1     1      -7.049   1.445   5.506  1.00  0.00           O  
ATOM     33 O12b HC1     1      -8.862   0.270   5.414  1.00  0.00           O  
ATOM     34  C13 HC1     1      -6.024   0.129   3.118  1.00  0.00           C  
ATOM     35 C13a HC1     1      -5.681  -0.598   1.949  1.00  0.00           C  
ATOM     36 H13a HC1     1      -4.871  -0.403   1.534  1.00  0.00           H  
ATOM     37  C14 HC1     1      -5.061   1.199   3.642  1.00  0.00           C  
ATOM     38 H14a HC1     1      -4.798   0.981   4.567  1.00  0.00           H  
ATOM     39 H14b HC1     1      -5.526   2.066   3.662  1.00  0.00           H  
ATOM     40  O15 HC1     1      -3.860   1.414   2.912  1.00  0.00           O  
ATOM     41  C16 HC1     1      -2.995   2.360   3.406  1.00  0.00           C  
ATOM     42 C16a HC1     1      -3.039   3.682   2.913  1.00  0.00           C  
ATOM     43 O16a HC1     1      -3.900   3.987   1.894  1.00  0.00           O  
ATOM     44  C17 HC1     1      -2.120   2.031   4.464  1.00  0.00           C  
ATOM     45  O17 HC1     1      -2.097   0.747   4.941  1.00  0.00           O  
ATOM     46 C17a HC1     1      -1.041  -0.148   4.623  1.00  0.00           C  
ATOM     47 H17a HC1     1      -0.716   0.052   3.715  1.00  0.00           H  
ATOM     48 H17b HC1     1      -1.410  -1.056   4.625  1.00  0.00           H  
ATOM     49  C18 HC1     1      -1.289   3.026   5.033  1.00  0.00           C  
ATOM     50 C18a HC1     1      -0.365   2.698   6.202  1.00  0.00           C  
ATOM     51 H18a HC1     1      -0.786   1.961   6.697  1.00  0.00           H  
ATOM     52 C18b HC1     1      -0.201   3.813   7.261  1.00  0.00           C  
ATOM     53 H18b HC1     1       0.354   3.488   8.006  1.00  0.00           H  
ATOM     54 H18c HC1     1      -1.078   4.077   7.613  1.00  0.00           H  
ATOM     55 H18d HC1     1       0.233   4.601   6.879  1.00  0.00           H  
ATOM     56  C19 HC1     1      -1.345   4.340   4.532  1.00  0.00           C  
ATOM     57  H19 HC1     1      -0.782   4.991   4.875  1.00  0.00           H  
ATOM     58  C20 HC1     1      -2.218   4.685   3.486  1.00  0.00           C  
ATOM     59  C1  HC1     2      -2.268   6.130   2.978  1.00  0.00           C  
ATOM     60  H1  HC1     2      -3.171   6.273   2.616  1.00  0.00           H  
ATOM     61  C1a HC1     2      -2.085   7.237   4.043  1.00  0.00           C  
ATOM     62 H1aa HC1     2      -1.204   7.184   4.462  1.00  0.00           H  
ATOM     63 H1ab HC1     2      -2.179   8.119   3.623  1.00  0.00           H  
ATOM     64 H1ac HC1     2      -2.771   7.147   4.737  1.00  0.00           H  
ATOM     65  C2  HC1     2      -1.318   6.212   1.785  1.00  0.00           C  
ATOM     66  C3  HC1     2       0.030   6.564   1.979  1.00  0.00           C  
ATOM     67  H3  HC1     2       0.336   6.732   2.837  1.00  0.00           H  
ATOM     68  C4  HC1     2       0.935   6.612   0.902  1.00  0.00           C  
ATOM     69  C5  HC1     2       0.481   6.292  -0.400  1.00  0.00           C  
ATOM     70  O5  HC1     2       1.360   6.243  -1.449  1.00  0.00           O  
ATOM     71  C6  HC1     2      -0.873   5.955  -0.611  1.00  0.00           C  
ATOM     72  C6a HC1     2      -1.766   5.896   0.481  1.00  0.00           C  
ATOM     73  O6a HC1     2      -3.053   5.479   0.267  1.00  0.00           O  
ATOM     74  C6b HC1     2      -3.457   4.150   0.556  1.00  0.00           C  
ATOM     75 H6ba HC1     2      -4.200   3.918  -0.048  1.00  0.00           H  
ATOM     76 H6bb HC1     2      -2.709   3.530   0.388  1.00  0.00           H  
ATOM     77  O7  HC1     2      -1.310   5.637  -1.870  1.00  0.00           O  
ATOM     78  C8  HC1     2      -2.149   6.506  -2.619  1.00  0.00           C  
ATOM     79  H8a HC1     2      -3.017   6.577  -2.166  1.00  0.00           H  
ATOM     80  H8b HC1     2      -1.732   7.395  -2.610  1.00  0.00           H  
ATOM     81  C9  HC1     2      -2.333   6.005  -4.046  1.00  0.00           C  
ATOM     82  C10 HC1     2      -2.631   6.863  -5.133  1.00  0.00           C  
ATOM     83 C10a HC1     2      -3.011   8.240  -4.979  1.00  0.00           C  
ATOM     84 O10a HC1     2      -3.207   8.761  -3.856  1.00  0.00           O  
ATOM     85 O10b HC1     2      -3.249   8.919  -6.005  1.00  0.00           O  
ATOM     86  C11 HC1     2      -2.580   6.298  -6.437  1.00  0.00           C  
ATOM     87  H11 HC1     2      -2.709   6.853  -7.164  1.00  0.00           H  
ATOM     88  C12 HC1     2      -2.332   4.928  -6.697  1.00  0.00           C  
ATOM     89 C12a HC1     2      -2.159   4.481  -8.054  1.00  0.00           C  
ATOM     90 O12a HC1     2      -1.648   3.348  -8.225  1.00  0.00           O  
ATOM     91 O12b HC1     2      -2.397   5.264  -9.003  1.00  0.00           O  
ATOM     92  C13 HC1     2      -2.262   4.060  -5.572  1.00  0.00           C  
ATOM     93 C13a HC1     2      -2.224   4.618  -4.282  1.00  0.00           C  
ATOM     94 H13a HC1     2      -2.146   4.043  -3.555  1.00  0.00           H  
ATOM     95  C14 HC1     2      -2.444   2.547  -5.640  1.00  0.00           C  
ATOM     96 H14a HC1     2      -2.741   2.237  -6.519  1.00  0.00           H  
ATOM     97 H14b HC1     2      -3.174   2.313  -5.037  1.00  0.00           H  
ATOM     98  O15 HC1     2      -1.294   1.817  -5.238  1.00  0.00           O  
ATOM     99  C16 HC1     2      -1.207   0.436  -5.289  1.00  0.00           C  
ATOM    100 C16a HC1     2       0.015  -0.147  -5.702  1.00  0.00           C  
ATOM    101 O16a HC1     2       1.105   0.659  -5.920  1.00  0.00           O  
ATOM    102  C17 HC1     2      -2.298  -0.421  -4.961  1.00  0.00           C  
ATOM    103  O17 HC1     2      -3.455   0.084  -4.421  1.00  0.00           O  
ATOM    104 C17a HC1     2      -3.776  -0.066  -3.047  1.00  0.00           C  
ATOM    105 H17a HC1     2      -2.948  -0.126  -2.517  1.00  0.00           H  
ATOM    106 H17b HC1     2      -4.279   0.725  -2.755  1.00  0.00           H  
ATOM    107  C18 HC1     2      -2.199  -1.819  -5.172  1.00  0.00           C  
ATOM    108 C18a HC1     2      -3.405  -2.739  -4.937  1.00  0.00           C  
ATOM    109 H18a HC1     2      -4.201  -2.188  -5.060  1.00  0.00           H  
ATOM    110 C18b HC1     2      -3.582  -3.884  -5.972  1.00  0.00           C  
ATOM    111 H18b HC1     2      -4.377  -4.408  -5.746  1.00  0.00           H  
ATOM    112 H18c HC1     2      -2.808  -4.479  -5.977  1.00  0.00           H  
ATOM    113 H18d HC1     2      -3.695  -3.503  -6.869  1.00  0.00           H  
ATOM    114  C19 HC1     2      -0.985  -2.369  -5.624  1.00  0.00           C  
ATOM    115  H19 HC1     2      -0.917  -3.286  -5.740  1.00  0.00           H  
ATOM    116  C20 HC1     2       0.120  -1.547  -5.904  1.00  0.00           C  
ATOM    117  C1  HC1     3       1.419  -2.181  -6.407  1.00  0.00           C  
ATOM    118  H1  HC1     3       1.900  -1.500  -6.912  1.00  0.00           H  
ATOM    119  C1a HC1     3       1.248  -3.347  -7.414  1.00  0.00           C  
ATOM    120 H1aa HC1     3       2.128  -3.653  -7.719  1.00  0.00           H  
ATOM    121 H1ab HC1     3       0.782  -4.100  -7.007  1.00  0.00           H  
ATOM    122 H1ac HC1     3       0.731  -3.043  -8.190  1.00  0.00           H  
ATOM    123  C2  HC1     3       2.265  -2.478  -5.169  1.00  0.00           C  
ATOM    124  C3  HC1     3       2.172  -3.742  -4.553  1.00  0.00           C  
ATOM    125  H3  HC1     3       1.587  -4.382  -4.888  1.00  0.00           H  
ATOM    126  C4  HC1     3       2.944  -4.061  -3.426  1.00  0.00           C  
ATOM    127  C5  HC1     3       3.801  -3.077  -2.877  1.00  0.00           C  
ATOM    128  O5  HC1     3       4.493  -3.361  -1.726  1.00  0.00           O  
ATOM    129  C6  HC1     3       3.920  -1.800  -3.489  1.00  0.00           C  
ATOM    130  C6a HC1     3       3.139  -1.499  -4.634  1.00  0.00           C  
ATOM    131  O6a HC1     3       3.195  -0.253  -5.205  1.00  0.00           O  
ATOM    132  C6b HC1     3       2.177   0.709  -4.979  1.00  0.00           C  
ATOM    133 H6ba HC1     3       1.815   0.584  -4.071  1.00  0.00           H  
ATOM    134 H6bb HC1     3       2.602   1.594  -5.006  1.00  0.00           H  
ATOM    135  O7  HC1     3       4.784  -0.867  -2.965  1.00  0.00           O  
ATOM    136  C8  HC1     3       6.184  -0.958  -3.238  1.00  0.00           C  
ATOM    137  H8a HC1     3       6.479  -1.779  -2.794  1.00  0.00           H  
ATOM    138  H8b HC1     3       6.315  -1.082  -4.204  1.00  0.00           H  
ATOM    139  C9  HC1     3       7.027   0.238  -2.767  1.00  0.00           C  
ATOM    140  C10 HC1     3       8.450   0.292  -2.898  1.00  0.00           C  
ATOM    141 C10a HC1     3       9.236  -0.791  -3.418  1.00  0.00           C  
ATOM    142 O10a HC1     3       8.772  -1.911  -3.741  1.00  0.00           O  
ATOM    143 O10b HC1     3      10.479  -0.646  -3.415  1.00  0.00           O  
ATOM    144  C11 HC1     3       9.132   1.467  -2.447  1.00  0.00           C  
ATOM    145  H11 HC1     3      10.062   1.543  -2.563  1.00  0.00           H  
ATOM    146  C12 HC1     3       8.458   2.558  -1.837  1.00  0.00           C  
ATOM    147 C12a HC1     3       9.218   3.722  -1.456  1.00  0.00           C  
ATOM    148 O12a HC1     3       8.668   4.756  -1.015  1.00  0.00           O  
ATOM    149 O12b HC1     3      10.468   3.753  -1.581  1.00  0.00           O  
ATOM    150  C13 HC1     3       7.043   2.451  -1.655  1.00  0.00           C  
ATOM    151 C13a HC1     3       6.361   1.323  -2.151  1.00  0.00           C  
ATOM    152 H13a HC1     3       5.434   1.280  -2.044  1.00  0.00           H  
ATOM    153  C14 HC1     3       6.221   3.518  -0.933  1.00  0.00           C  
ATOM    154 H14a HC1     3       6.061   4.273  -1.530  1.00  0.00           H  
ATOM    155 H14b HC1     3       6.699   3.840  -0.145  1.00  0.00           H  
ATOM    156  O15 HC1     3       4.965   3.062  -0.466  1.00  0.00           O  
ATOM    157  C16 HC1     3       4.388   3.723   0.580  1.00  0.00           C  
ATOM    158 C16a HC1     3       4.586   3.269   1.901  1.00  0.00           C  
ATOM    159 O16a HC1     3       5.302   2.123   2.121  1.00  0.00           O  
ATOM    160  C17 HC1     3       3.655   4.898   0.329  1.00  0.00           C  
ATOM    161  O17 HC1     3       3.468   5.315  -0.962  1.00  0.00           O  
ATOM    162 C17a HC1     3       2.230   5.136  -1.622  1.00  0.00           C  
ATOM    163 H17a HC1     3       2.393   5.015  -2.584  1.00  0.00           H  
ATOM    164 H17b HC1     3       1.799   4.320  -1.280  1.00  0.00           H  
ATOM    165  C18 HC1     3       3.159   5.665   1.407  1.00  0.00           C  
ATOM    166 C18a HC1     3       2.400   6.971   1.157  1.00  0.00           C  
ATOM    167 H18a HC1     3       2.745   7.327   0.307  1.00  0.00           H  
ATOM    168 C18b HC1     3       2.647   8.097   2.184  1.00  0.00           C  
ATOM    169 H18b HC1     3       2.191   8.913   1.891  1.00  0.00           H  
ATOM    170 H18c HC1     3       3.611   8.278   2.246  1.00  0.00           H  
ATOM    171 H18d HC1     3       2.315   7.846   3.071  1.00  0.00           H  
ATOM    172  C19 HC1     3       3.351   5.202   2.722  1.00  0.00           C  
ATOM    173  H19 HC1     3       2.992   5.688   3.424  1.00  0.00           H  
ATOM    174  C20 HC1     3       4.079   4.025   2.984  1.00  0.00           C  
ATOM    175  C1  HC1     4       4.294   3.575   4.427  1.00  0.00           C  
ATOM    176  H1  HC1     4       5.143   3.078   4.439  1.00  0.00           H  
ATOM    177  C1a HC1     4       4.512   4.698   5.464  1.00  0.00           C  
ATOM    178 H1aa HC1     4       3.717   5.268   5.546  1.00  0.00           H  
ATOM    179 H1ab HC1     4       4.698   4.306   6.349  1.00  0.00           H  
ATOM    180 H1ac HC1     4       5.275   5.260   5.203  1.00  0.00           H  
ATOM    181  C2  HC1     4       3.180   2.573   4.758  1.00  0.00           C  
ATOM    182  C3  HC1     4       1.978   3.044   5.310  1.00  0.00           C  
ATOM    183  H3  HC1     4       1.872   3.951   5.474  1.00  0.00           H  
ATOM    184  C4  HC1     4       0.936   2.152   5.607  1.00  0.00           C  
ATOM    185  C5  HC1     4       1.092   0.766   5.320  1.00  0.00           C  
ATOM    186  O5  HC1     4       0.050  -0.101   5.536  1.00  0.00           O  
ATOM    187  C6  HC1     4       2.292   0.269   4.758  1.00  0.00           C  
ATOM    188  C6a HC1     4       3.334   1.184   4.478  1.00  0.00           C  
ATOM    189  O6a HC1     4       4.485   0.743   3.877  1.00  0.00           O  
ATOM    190  C6b HC1     4       4.667   0.907   2.477  1.00  0.00           C  
ATOM    191 H6ba HC1     4       5.215   0.166   2.153  1.00  0.00           H  
ATOM    192 H6bb HC1     4       3.792   0.867   2.034  1.00  0.00           H  
ATOM    193  O7  HC1     4       2.452  -1.078   4.534  1.00  0.00           O  
ATOM    194  C8  HC1     4       3.296  -1.835   5.398  1.00  0.00           C  
ATOM    195  H8a HC1     4       4.216  -1.590   5.148  1.00  0.00           H  
ATOM    196  H8b HC1     4       3.143  -1.490   6.311  1.00  0.00           H  
ATOM    197  C9  HC1     4       3.134  -3.353   5.335  1.00  0.00           C  
ATOM    198  C10 HC1     4       3.852  -4.249   6.178  1.00  0.00           C  
ATOM    199 C10a HC1     4       4.864  -3.831   7.103  1.00  0.00           C  
ATOM    200 O10a HC1     4       5.250  -2.647   7.231  1.00  0.00           O  
ATOM    201 O10b HC1     4       5.528  -4.692   7.724  1.00  0.00           O  
ATOM    202  C11 HC1     4       3.606  -5.636   6.046  1.00  0.00           C  
ATOM    203  H11 HC1     4       4.059  -6.242   6.599  1.00  0.00           H  
ATOM    204  C12 HC1     4       2.737  -6.192   5.082  1.00  0.00           C  
ATOM    205 C12a HC1     4       2.519  -7.606   5.104  1.00  0.00           C  
ATOM    206 O12a HC1     4       1.614  -8.114   4.408  1.00  0.00           O  
ATOM    207 O12b HC1     4       3.136  -8.391   5.881  1.00  0.00           O  
ATOM    208  C13 HC1     4       2.141  -5.275   4.157  1.00  0.00           C  
ATOM    209 C13a HC1     4       2.320  -3.889   4.332  1.00  0.00           C  
ATOM    210 H13a HC1     4       1.933  -3.295   3.739  1.00  0.00           H  
ATOM    211  C14 HC1     4       1.368  -5.730   2.920  1.00  0.00           C  
ATOM    212 H14a HC1     4       0.430  -5.931   3.170  1.00  0.00           H  
ATOM    213 H14b HC1     4       1.800  -6.519   2.497  1.00  0.00           H  
ATOM    214  O15 HC1     4       1.313  -4.741   1.902  1.00  0.00           O  
ATOM    215  C16 HC1     4       1.030  -5.034   0.594  1.00  0.00           C  
ATOM    216 C16a HC1     4      -0.295  -5.365   0.247  1.00  0.00           C  
ATOM    217 O16a HC1     4      -1.275  -5.321   1.207  1.00  0.00           O  
ATOM    218  C17 HC1     4       2.043  -5.017  -0.399  1.00  0.00           C  
ATOM    219  O17 HC1     4       3.321  -4.639  -0.080  1.00  0.00           O  
ATOM    220 C17a HC1     4       3.849  -3.375  -0.456  1.00  0.00           C  
ATOM    221 H17a HC1     4       3.109  -2.735  -0.474  1.00  0.00           H  
ATOM    222 H17b HC1     4       4.494  -3.116   0.235  1.00  0.00           H  
ATOM    223  C18 HC1     4       1.736  -5.414  -1.724  1.00  0.00           C  
ATOM    224 C18a HC1     4       2.828  -5.456  -2.802  1.00  0.00           C  
ATOM    225 H18a HC1     4       3.664  -5.624  -2.322  1.00  0.00           H  
ATOM    226 C18b HC1     4       2.716  -6.628  -3.809  1.00  0.00           C  
ATOM    227 H18b HC1     4       3.484  -6.613  -4.415  1.00  0.00           H  
ATOM    228 H18c HC1     4       1.897  -6.563  -4.340  1.00  0.00           H  
ATOM    229 H18d HC1     4       2.712  -7.485  -3.329  1.00  0.00           H  
ATOM    230  C19 HC1     4       0.414  -5.766  -2.045  1.00  0.00           C  
ATOM    231  H19 HC1     4       0.202  -5.980  -2.908  1.00  0.00           H  
ATOM    232  C20 HC1     4      -0.600  -5.764  -1.071  1.00  0.00           C  
ATOM    233  C1  DMA     5       2.216   0.921  -0.380  1.00  0.00           C  
ATOM    234  H1  DMA     5       2.487   1.656  -0.969  1.00  0.00           H  
ATOM    235  H2  DMA     5       2.981   0.322  -0.257  1.00  0.00           H  
ATOM    236  H3  DMA     5       1.936   1.292   0.483  1.00  0.00           H  
ATOM    237  C2  DMA     5       1.056   0.153  -1.015  1.00  0.00           C  
ATOM    238  O   DMA     5       0.585   0.575  -2.073  1.00  0.00           O  
ATOM    239  N   DMA     5       0.583  -0.958  -0.398  1.00  0.00           N  
ATOM    240  C3  DMA     5      -0.447  -1.801  -1.019  1.00  0.00           C  
ATOM    241  H31 DMA     5      -1.323  -1.596  -0.631  1.00  0.00           H  
ATOM    242  H32 DMA     5      -0.487  -1.644  -1.988  1.00  0.00           H  
ATOM    243  H33 DMA     5      -0.240  -2.749  -0.879  1.00  0.00           H  
ATOM    244  C4  DMA     5       0.994  -1.378   0.948  1.00  0.00           C  
ATOM    245  H41 DMA     5       0.754  -0.688   1.602  1.00  0.00           H  
ATOM    246  H42 DMA     5       1.962  -1.525   0.983  1.00  0.00           H  
ATOM    247  H43 DMA     5       0.548  -2.214   1.204  1.00  0.00           H  
END
