# Supplementary material for: How the water-soluble hemicarcerand incarcerates guests at room temperature decoded with modular simulations
Source: Commun Chem. 2021 Mar 1;4:26. doi: 10.1038/s42004-021-00469-3 (PMC9814894; doi:10.1038/s42004-021-00469-3)
Supplement: Supplementary file 5 — Supplementary Data 3 [file 42004_2021_469_MOESM5_ESM.bz2 › DataS3/initial/refdms.pdb]

ATOM      1  C1  HC1     1      -1.695  -6.272  -1.298  1.00  0.00           C  
ATOM      2  H1  HC1     1      -2.014  -6.624  -0.433  1.00  0.00           H  
ATOM      3  C1a HC1     1      -1.956  -7.413  -2.305  1.00  0.00           C  
ATOM      4 H1aa HC1     1      -2.918  -7.481  -2.481  1.00  0.00           H  
ATOM      5 H1ab HC1     1      -1.497  -7.247  -3.150  1.00  0.00           H  
ATOM      6 H1ac HC1     1      -1.651  -8.260  -1.920  1.00  0.00           H  
ATOM      7  C2  HC1     1      -2.493  -4.997  -1.551  1.00  0.00           C  
ATOM      8  C3  HC1     1      -2.672  -4.538  -2.868  1.00  0.00           C  
ATOM      9  H3  HC1     1      -2.290  -5.011  -3.574  1.00  0.00           H  
ATOM     10  C4  HC1     1      -3.407  -3.370  -3.135  1.00  0.00           C  
ATOM     11  C5  HC1     1      -3.958  -2.635  -2.057  1.00  0.00           C  
ATOM     12  O5  HC1     1      -4.617  -1.461  -2.301  1.00  0.00           O  
ATOM     13  C6  HC1     1      -3.805  -3.098  -0.729  1.00  0.00           C  
ATOM     14  C6a HC1     1      -3.038  -4.258  -0.476  1.00  0.00           C  
ATOM     15  O6a HC1     1      -2.821  -4.661   0.815  1.00  0.00           O  
ATOM     16  C6b HC1     1      -1.578  -4.428   1.454  1.00  0.00           C  
ATOM     17 H6ba HC1     1      -1.186  -3.591   1.112  1.00  0.00           H  
ATOM     18 H6bb HC1     1      -1.740  -4.320   2.420  1.00  0.00           H  
ATOM     19  O7  HC1     1      -4.385  -2.419   0.314  1.00  0.00           O  
ATOM     20  C8  HC1     1      -5.489  -2.951   1.049  1.00  0.00           C  
ATOM     21  H8a HC1     1      -6.107  -3.339   0.392  1.00  0.00           H  
ATOM     22  H8b HC1     1      -5.144  -3.677   1.611  1.00  0.00           H  
ATOM     23  C9  HC1     1      -6.209  -1.911   1.902  1.00  0.00           C  
ATOM     24  C10 HC1     1      -7.486  -2.149   2.483  1.00  0.00           C  
ATOM     25 C10a HC1     1      -8.177  -3.412   2.456  1.00  0.00           C  
ATOM     26 O10a HC1     1      -7.719  -4.455   1.924  1.00  0.00           O  
ATOM     27 O10b HC1     1      -9.282  -3.524   3.041  1.00  0.00           O  
ATOM     28  C11 HC1     1      -8.119  -1.064   3.145  1.00  0.00           C  
ATOM     29  H11 HC1     1      -8.981  -1.190   3.484  1.00  0.00           H  
ATOM     30  C12 HC1     1      -7.528   0.214   3.305  1.00  0.00           C  
ATOM     31 C12a HC1     1      -8.307   1.262   3.902  1.00  0.00           C  
ATOM     32 O12a HC1     1      -7.887   2.433   4.030  1.00  0.00           O  
ATOM     33 O12b HC1     1      -9.492   1.051   4.260  1.00  0.00           O  
ATOM     34  C13 HC1     1      -6.197   0.384   2.833  1.00  0.00           C  
ATOM     35 C13a HC1     1      -5.579  -0.666   2.118  1.00  0.00           C  
ATOM     36 H13a HC1     1      -4.727  -0.523   1.770  1.00  0.00           H  
ATOM     37  C14 HC1     1      -5.419   1.687   3.044  1.00  0.00           C  
ATOM     38 H14a HC1     1      -5.534   1.998   3.965  1.00  0.00           H  
ATOM     39 H14b HC1     1      -5.770   2.385   2.450  1.00  0.00           H  
ATOM     40  O15 HC1     1      -4.024   1.591   2.814  1.00  0.00           O  
ATOM     41  C16 HC1     1      -3.180   2.513   3.366  1.00  0.00           C  
ATOM     42 C16a HC1     1      -3.079   3.805   2.810  1.00  0.00           C  
ATOM     43 O16a HC1     1      -3.811   4.116   1.692  1.00  0.00           O  
ATOM     44  C17 HC1     1      -2.400   2.174   4.492  1.00  0.00           C  
ATOM     45  O17 HC1     1      -2.472   0.906   5.002  1.00  0.00           O  
ATOM     46 C17a HC1     1      -1.491  -0.067   4.685  1.00  0.00           C  
ATOM     47 H17a HC1     1      -1.173   0.075   3.766  1.00  0.00           H  
ATOM     48 H17b HC1     1      -1.907  -0.951   4.736  1.00  0.00           H  
ATOM     49  C18 HC1     1      -1.521   3.130   5.071  1.00  0.00           C  
ATOM     50 C18a HC1     1      -0.635   2.773   6.268  1.00  0.00           C  
ATOM     51 H18a HC1     1      -1.103   2.057   6.749  1.00  0.00           H  
ATOM     52 C18b HC1     1      -0.435   3.888   7.317  1.00  0.00           C  
ATOM     53 H18b HC1     1       0.096   3.547   8.067  1.00  0.00           H  
ATOM     54 H18c HC1     1      -1.308   4.182   7.660  1.00  0.00           H  
ATOM     55 H18d HC1     1       0.026   4.663   6.931  1.00  0.00           H  
ATOM     56  C19 HC1     1      -1.424   4.409   4.491  1.00  0.00           C  
ATOM     57  H19 HC1     1      -0.825   5.018   4.841  1.00  0.00           H  
ATOM     58  C20 HC1     1      -2.210   4.768   3.382  1.00  0.00           C  
ATOM     59  C1  HC1     2      -2.074   6.170   2.779  1.00  0.00           C  
ATOM     60  H1  HC1     2      -2.930   6.362   2.340  1.00  0.00           H  
ATOM     61  C1a HC1     2      -1.885   7.316   3.792  1.00  0.00           C  
ATOM     62 H1aa HC1     2      -1.051   7.213   4.304  1.00  0.00           H  
ATOM     63 H1ab HC1     2      -1.854   8.178   3.324  1.00  0.00           H  
ATOM     64 H1ac HC1     2      -2.634   7.331   4.429  1.00  0.00           H  
ATOM     65  C2  HC1     2      -1.024   6.080   1.666  1.00  0.00           C  
ATOM     66  C3  HC1     2       0.324   6.372   1.954  1.00  0.00           C  
ATOM     67  H3  HC1     2       0.567   6.600   2.818  1.00  0.00           H  
ATOM     68  C4  HC1     2       1.304   6.335   0.944  1.00  0.00           C  
ATOM     69  C5  HC1     2       0.936   5.947  -0.370  1.00  0.00           C  
ATOM     70  O5  HC1     2       1.880   5.879  -1.363  1.00  0.00           O  
ATOM     71  C6  HC1     2      -0.407   5.621  -0.666  1.00  0.00           C  
ATOM     72  C6a HC1     2      -1.384   5.686   0.350  1.00  0.00           C  
ATOM     73  O6a HC1     2      -2.680   5.359   0.051  1.00  0.00           O  
ATOM     74  C6b HC1     2      -3.225   4.099   0.403  1.00  0.00           C  
ATOM     75 H6ba HC1     2      -3.921   3.863  -0.245  1.00  0.00           H  
ATOM     76 H6bb HC1     2      -2.521   3.414   0.379  1.00  0.00           H  
ATOM     77  O7  HC1     2      -0.768   5.287  -1.943  1.00  0.00           O  
ATOM     78  C8  HC1     2      -1.194   6.338  -2.797  1.00  0.00           C  
ATOM     79  H8a HC1     2      -1.927   6.806  -2.345  1.00  0.00           H  
ATOM     80  H8b HC1     2      -0.451   6.973  -2.856  1.00  0.00           H  
ATOM     81  C9  HC1     2      -1.622   5.902  -4.198  1.00  0.00           C  
ATOM     82  C10 HC1     2      -1.985   6.841  -5.196  1.00  0.00           C  
ATOM     83 C10a HC1     2      -2.049   8.267  -5.009  1.00  0.00           C  
ATOM     84 O10a HC1     2      -1.776   8.814  -3.919  1.00  0.00           O  
ATOM     85 O10b HC1     2      -2.407   8.968  -5.993  1.00  0.00           O  
ATOM     86  C11 HC1     2      -2.302   6.315  -6.472  1.00  0.00           C  
ATOM     87  H11 HC1     2      -2.517   6.879  -7.163  1.00  0.00           H  
ATOM     88  C12 HC1     2      -2.306   4.946  -6.791  1.00  0.00           C  
ATOM     89 C12a HC1     2      -2.618   4.605  -8.150  1.00  0.00           C  
ATOM     90 O12a HC1     2      -2.642   3.427  -8.556  1.00  0.00           O  
ATOM     91 O12b HC1     2      -2.854   5.501  -9.004  1.00  0.00           O  
ATOM     92  C13 HC1     2      -2.004   4.012  -5.768  1.00  0.00           C  
ATOM     93 C13a HC1     2      -1.662   4.520  -4.504  1.00  0.00           C  
ATOM     94 H13a HC1     2      -1.461   3.920  -3.836  1.00  0.00           H  
ATOM     95  C14 HC1     2      -2.056   2.503  -6.011  1.00  0.00           C  
ATOM     96 H14a HC1     2      -1.432   2.269  -6.738  1.00  0.00           H  
ATOM     97 H14b HC1     2      -2.973   2.236  -6.260  1.00  0.00           H  
ATOM     98  O15 HC1     2      -1.700   1.694  -4.897  1.00  0.00           O  
ATOM     99  C16 HC1     2      -1.548   0.333  -5.048  1.00  0.00           C  
ATOM    100 C16a HC1     2      -0.372  -0.180  -5.648  1.00  0.00           C  
ATOM    101 O16a HC1     2       0.658   0.671  -5.960  1.00  0.00           O  
ATOM    102  C17 HC1     2      -2.578  -0.551  -4.646  1.00  0.00           C  
ATOM    103  O17 HC1     2      -3.685  -0.071  -4.000  1.00  0.00           O  
ATOM    104 C17a HC1     2      -3.883  -0.282  -2.612  1.00  0.00           C  
ATOM    105 H17a HC1     2      -3.002  -0.318  -2.169  1.00  0.00           H  
ATOM    106 H17b HC1     2      -4.370   0.490  -2.244  1.00  0.00           H  
ATOM    107  C18 HC1     2      -2.471  -1.934  -4.930  1.00  0.00           C  
ATOM    108 C18a HC1     2      -3.600  -2.909  -4.581  1.00  0.00           C  
ATOM    109 H18a HC1     2      -4.425  -2.367  -4.591  1.00  0.00           H  
ATOM    110 C18b HC1     2      -3.861  -4.030  -5.609  1.00  0.00           C  
ATOM    111 H18b HC1     2      -4.638  -4.557  -5.334  1.00  0.00           H  
ATOM    112 H18c HC1     2      -3.089  -4.624  -5.684  1.00  0.00           H  
ATOM    113 H18d HC1     2      -4.041  -3.635  -6.491  1.00  0.00           H  
ATOM    114  C19 HC1     2      -1.299  -2.421  -5.539  1.00  0.00           C  
ATOM    115  H19 HC1     2      -1.208  -3.336  -5.674  1.00  0.00           H  
ATOM    116  C20 HC1     2      -0.253  -1.563  -5.914  1.00  0.00           C  
ATOM    117  C1  HC1     3       1.005  -2.140  -6.562  1.00  0.00           C  
ATOM    118  H1  HC1     3       1.398  -1.416  -7.101  1.00  0.00           H  
ATOM    119  C1a HC1     3       0.780  -3.295  -7.562  1.00  0.00           C  
ATOM    120 H1aa HC1     3       1.638  -3.565  -7.961  1.00  0.00           H  
ATOM    121 H1ab HC1     3       0.386  -4.074  -7.122  1.00  0.00           H  
ATOM    122 H1ac HC1     3       0.180  -3.000  -8.278  1.00  0.00           H  
ATOM    123  C2  HC1     3       2.005  -2.420  -5.431  1.00  0.00           C  
ATOM    124  C3  HC1     3       2.036  -3.691  -4.830  1.00  0.00           C  
ATOM    125  H3  HC1     3       1.453  -4.347  -5.125  1.00  0.00           H  
ATOM    126  C4  HC1     3       2.925  -3.979  -3.781  1.00  0.00           C  
ATOM    127  C5  HC1     3       3.772  -2.953  -3.290  1.00  0.00           C  
ATOM    128  O5  HC1     3       4.593  -3.198  -2.221  1.00  0.00           O  
ATOM    129  C6  HC1     3       3.762  -1.673  -3.888  1.00  0.00           C  
ATOM    130  C6a HC1     3       2.871  -1.404  -4.950  1.00  0.00           C  
ATOM    131  O6a HC1     3       2.820  -0.147  -5.497  1.00  0.00           O  
ATOM    132  C6b HC1     3       1.783   0.737  -5.105  1.00  0.00           C  
ATOM    133 H6ba HC1     3       1.491   0.500  -4.194  1.00  0.00           H  
ATOM    134 H6bb HC1     3       2.122   1.654  -5.084  1.00  0.00           H  
ATOM    135  O7  HC1     3       4.621  -0.701  -3.449  1.00  0.00           O  
ATOM    136  C8  HC1     3       5.866  -0.493  -4.105  1.00  0.00           C  
ATOM    137  H8a HC1     3       6.331  -1.360  -4.121  1.00  0.00           H  
ATOM    138  H8b HC1     3       5.662  -0.261  -5.038  1.00  0.00           H  
ATOM    139  C9  HC1     3       6.765   0.574  -3.479  1.00  0.00           C  
ATOM    140  C10 HC1     3       8.022   0.925  -4.046  1.00  0.00           C  
ATOM    141 C10a HC1     3       8.561   0.364  -5.255  1.00  0.00           C  
ATOM    142 O10a HC1     3       7.965  -0.481  -5.958  1.00  0.00           O  
ATOM    143 O10b HC1     3       9.687   0.737  -5.659  1.00  0.00           O  
ATOM    144  C11 HC1     3       8.802   1.903  -3.369  1.00  0.00           C  
ATOM    145  H11 HC1     3       9.634   2.129  -3.734  1.00  0.00           H  
ATOM    146  C12 HC1     3       8.392   2.555  -2.180  1.00  0.00           C  
ATOM    147 C12a HC1     3       9.280   3.526  -1.600  1.00  0.00           C  
ATOM    148 O12a HC1     3       9.022   4.196  -0.577  1.00  0.00           O  
ATOM    149 O12b HC1     3      10.391   3.772  -2.129  1.00  0.00           O  
ATOM    150  C13 HC1     3       7.123   2.203  -1.645  1.00  0.00           C  
ATOM    151 C13a HC1     3       6.343   1.220  -2.297  1.00  0.00           C  
ATOM    152 H13a HC1     3       5.521   0.988  -1.931  1.00  0.00           H  
ATOM    153  C14 HC1     3       6.590   2.850  -0.370  1.00  0.00           C  
ATOM    154 H14a HC1     3       6.665   3.827  -0.438  1.00  0.00           H  
ATOM    155 H14b HC1     3       7.130   2.567   0.402  1.00  0.00           H  
ATOM    156  O15 HC1     3       5.235   2.583  -0.053  1.00  0.00           O  
ATOM    157  C16 HC1     3       4.645   3.331   0.928  1.00  0.00           C  
ATOM    158 C16a HC1     3       4.713   2.913   2.273  1.00  0.00           C  
ATOM    159 O16a HC1     3       5.318   1.723   2.578  1.00  0.00           O  
ATOM    160  C17 HC1     3       4.013   4.549   0.602  1.00  0.00           C  
ATOM    161  O17 HC1     3       3.945   4.943  -0.710  1.00  0.00           O  
ATOM    162 C17a HC1     3       2.766   4.777  -1.477  1.00  0.00           C  
ATOM    163 H17a HC1     3       3.025   4.685  -2.418  1.00  0.00           H  
ATOM    164 H17b HC1     3       2.305   3.962  -1.189  1.00  0.00           H  
ATOM    165  C18 HC1     3       3.458   5.360   1.622  1.00  0.00           C  
ATOM    166 C18a HC1     3       2.757   6.680   1.285  1.00  0.00           C  
ATOM    167 H18a HC1     3       3.169   7.010   0.459  1.00  0.00           H  
ATOM    168 C18b HC1     3       2.960   7.820   2.305  1.00  0.00           C  
ATOM    169 H18b HC1     3       2.525   8.638   1.983  1.00  0.00           H  
ATOM    170 H18c HC1     3       3.920   8.000   2.420  1.00  0.00           H  
ATOM    171 H18d HC1     3       2.579   7.590   3.180  1.00  0.00           H  
ATOM    172  C19 HC1     3       3.519   4.924   2.958  1.00  0.00           C  
ATOM    173  H19 HC1     3       3.125   5.431   3.622  1.00  0.00           H  
ATOM    174  C20 HC1     3       4.163   3.721   3.302  1.00  0.00           C  
ATOM    175  C1  HC1     4       4.212   3.282   4.766  1.00  0.00           C  
ATOM    176  H1  HC1     4       4.995   2.696   4.858  1.00  0.00           H  
ATOM    177  C1a HC1     4       4.428   4.405   5.804  1.00  0.00           C  
ATOM    178 H1aa HC1     4       3.685   5.046   5.794  1.00  0.00           H  
ATOM    179 H1ab HC1     4       4.494   4.018   6.703  1.00  0.00           H  
ATOM    180 H1ac HC1     4       5.259   4.886   5.606  1.00  0.00           H  
ATOM    181  C2  HC1     4       2.983   2.398   4.985  1.00  0.00           C  
ATOM    182  C3  HC1     4       1.781   2.954   5.470  1.00  0.00           C  
ATOM    183  H3  HC1     4       1.739   3.863   5.640  1.00  0.00           H  
ATOM    184  C4  HC1     4       0.643   2.155   5.698  1.00  0.00           C  
ATOM    185  C5  HC1     4       0.694   0.778   5.375  1.00  0.00           C  
ATOM    186  O5  HC1     4      -0.394  -0.032   5.582  1.00  0.00           O  
ATOM    187  C6  HC1     4       1.887   0.217   4.872  1.00  0.00           C  
ATOM    188  C6a HC1     4       3.026   1.020   4.670  1.00  0.00           C  
ATOM    189  O6a HC1     4       4.178   0.447   4.196  1.00  0.00           O  
ATOM    190  C6b HC1     4       4.566   0.549   2.839  1.00  0.00           C  
ATOM    191 H6ba HC1     4       5.124  -0.224   2.616  1.00  0.00           H  
ATOM    192 H6bb HC1     4       3.767   0.536   2.267  1.00  0.00           H  
ATOM    193  O7  HC1     4       1.977  -1.129   4.684  1.00  0.00           O  
ATOM    194  C8  HC1     4       2.340  -1.870   5.827  1.00  0.00           C  
ATOM    195  H8a HC1     4       3.189  -1.510   6.162  1.00  0.00           H  
ATOM    196  H8b HC1     4       1.653  -1.688   6.502  1.00  0.00           H  
ATOM    197  C9  HC1     4       2.459  -3.373   5.625  1.00  0.00           C  
ATOM    198  C10 HC1     4       2.580  -4.241   6.744  1.00  0.00           C  
ATOM    199 C10a HC1     4       2.654  -3.777   8.107  1.00  0.00           C  
ATOM    200 O10a HC1     4       2.778  -2.574   8.426  1.00  0.00           O  
ATOM    201 O10b HC1     4       2.582  -4.595   9.056  1.00  0.00           O  
ATOM    202  C11 HC1     4       2.628  -5.631   6.480  1.00  0.00           C  
ATOM    203  H11 HC1     4       2.718  -6.214   7.203  1.00  0.00           H  
ATOM    204  C12 HC1     4       2.603  -6.181   5.168  1.00  0.00           C  
ATOM    205 C12a HC1     4       2.735  -7.605   5.036  1.00  0.00           C  
ATOM    206 O12a HC1     4       2.819  -8.189   3.932  1.00  0.00           O  
ATOM    207 O12b HC1     4       2.814  -8.324   6.060  1.00  0.00           O  
ATOM    208  C13 HC1     4       2.464  -5.291   4.064  1.00  0.00           C  
ATOM    209 C13a HC1     4       2.390  -3.904   4.318  1.00  0.00           C  
ATOM    210 H13a HC1     4       2.281  -3.319   3.603  1.00  0.00           H  
ATOM    211  C14 HC1     4       2.359  -5.788   2.616  1.00  0.00           C  
ATOM    212 H14a HC1     4       1.677  -6.491   2.549  1.00  0.00           H  
ATOM    213 H14b HC1     4       3.207  -6.185   2.324  1.00  0.00           H  
ATOM    214  O15 HC1     4       2.012  -4.777   1.674  1.00  0.00           O  
ATOM    215  C16 HC1     4       1.559  -5.100   0.417  1.00  0.00           C  
ATOM    216 C16a HC1     4       0.216  -5.492   0.219  1.00  0.00           C  
ATOM    217 O16a HC1     4      -0.652  -5.486   1.277  1.00  0.00           O  
ATOM    218  C17 HC1     4       2.438  -5.025  -0.687  1.00  0.00           C  
ATOM    219  O17 HC1     4       3.711  -4.554  -0.499  1.00  0.00           O  
ATOM    220 C17a HC1     4       4.065  -3.240  -0.905  1.00  0.00           C  
ATOM    221 H17a HC1     4       3.268  -2.662  -0.865  1.00  0.00           H  
ATOM    222 H17b HC1     4       4.741  -2.884  -0.292  1.00  0.00           H  
ATOM    223  C18 HC1     4       1.996  -5.407  -1.976  1.00  0.00           C  
ATOM    224 C18a HC1     4       2.949  -5.385  -3.171  1.00  0.00           C  
ATOM    225 H18a HC1     4       3.855  -5.500  -2.799  1.00  0.00           H  
ATOM    226 C18b HC1     4       2.784  -6.546  -4.173  1.00  0.00           C  
ATOM    227 H18b HC1     4       3.470  -6.480  -4.875  1.00  0.00           H  
ATOM    228 H18c HC1     4       1.903  -6.523  -4.596  1.00  0.00           H  
ATOM    229 H18d HC1     4       2.888  -7.404  -3.708  1.00  0.00           H  
ATOM    230  C19 HC1     4       0.659  -5.806  -2.156  1.00  0.00           C  
ATOM    231  H19 HC1     4       0.356  -6.013  -3.011  1.00  0.00           H  
ATOM    232  C20 HC1     4      -0.236  -5.864  -1.071  1.00  0.00           C  
ATOM    233  C1  DMS     5       0.065   1.944  -1.873  1.00  0.00           C  
ATOM    234  H1  DMS     5       0.472   2.116  -2.746  1.00  0.00           H  
ATOM    235  H2  DMS     5       0.199   2.709  -1.279  1.00  0.00           H  
ATOM    236  H3  DMS     5      -0.894   1.798  -2.008  1.00  0.00           H  
ATOM    237  S   DMS     5       0.778   0.459  -1.149  1.00  0.00           S  
ATOM    238  O   DMS     5       0.589  -0.621  -2.205  1.00  0.00           O  
ATOM    239  C2  DMS     5       2.514   0.915  -1.265  1.00  0.00           C  
ATOM    240  H4  DMS     5       2.711   1.655  -0.657  1.00  0.00           H  
ATOM    241  H5  DMS     5       2.731   1.162  -2.185  1.00  0.00           H  
ATOM    242  H6  DMS     5       3.060   0.140  -1.019  1.00  0.00           H  
END
