# Supplementary material for: How the water-soluble hemicarcerand incarcerates guests at room temperature decoded with modular simulations
Source: Commun Chem. 2021 Mar 1;4:26. doi: 10.1038/s42004-021-00469-3 (PMC9814894; doi:10.1038/s42004-021-00469-3)
Supplement: Supplementary file 5 — Supplementary Data 3 [file 42004_2021_469_MOESM5_ESM.bz2 › DataS3/initial/apo_ff12mc_Ion.pdb]

ATOM      1  C1  HC1     1      -1.569  -6.089  -1.296  1.00  0.00           C  
ATOM      2  H1  HC1     1      -1.924  -6.435  -0.445  1.00  0.00           H  
ATOM      3  C1a HC1     1      -1.723  -7.269  -2.284  1.00  0.00           C  
ATOM      4 H1aa HC1     1      -2.668  -7.522  -2.357  1.00  0.00           H  
ATOM      5 H1ab HC1     1      -1.393  -7.030  -3.175  1.00  0.00           H  
ATOM      6 H1ac HC1     1      -1.213  -8.042  -1.959  1.00  0.00           H  
ATOM      7  C2  HC1     1      -2.380  -4.832  -1.622  1.00  0.00           C  
ATOM      8  C3  HC1     1      -2.505  -4.420  -2.961  1.00  0.00           C  
ATOM      9  H3  HC1     1      -2.077  -4.907  -3.624  1.00  0.00           H  
ATOM     10  C4  HC1     1      -3.250  -3.281  -3.311  1.00  0.00           C  
ATOM     11  C5  HC1     1      -3.851  -2.504  -2.289  1.00  0.00           C  
ATOM     12  O5  HC1     1      -4.503  -1.323  -2.558  1.00  0.00           O  
ATOM     13  C6  HC1     1      -3.748  -2.914  -0.948  1.00  0.00           C  
ATOM     14  C6a HC1     1      -2.985  -4.055  -0.603  1.00  0.00           C  
ATOM     15  O6a HC1     1      -2.820  -4.392   0.715  1.00  0.00           O  
ATOM     16  C6b HC1     1      -1.600  -4.138   1.399  1.00  0.00           C  
ATOM     17 H6ba HC1     1      -1.195  -3.313   1.049  1.00  0.00           H  
ATOM     18 H6bb HC1     1      -1.800  -4.011   2.350  1.00  0.00           H  
ATOM     19  O7  HC1     1      -4.426  -2.192  -0.004  1.00  0.00           O  
ATOM     20  C8  HC1     1      -5.603  -2.733   0.575  1.00  0.00           C  
ATOM     21  H8a HC1     1      -6.138  -3.092  -0.170  1.00  0.00           H  
ATOM     22  H8b HC1     1      -5.352  -3.495   1.145  1.00  0.00           H  
ATOM     23  C9  HC1     1      -6.366  -1.667   1.362  1.00  0.00           C  
ATOM     24  C10 HC1     1      -7.748  -1.767   1.672  1.00  0.00           C  
ATOM     25 C10a HC1     1      -8.593  -2.885   1.411  1.00  0.00           C  
ATOM     26 O10a HC1     1      -8.231  -3.723   0.563  1.00  0.00           O  
ATOM     27 O10b HC1     1      -9.633  -2.937   2.126  1.00  0.00           O  
ATOM     28  C11 HC1     1      -8.314  -0.717   2.409  1.00  0.00           C  
ATOM     29  H11 HC1     1      -9.235  -0.698   2.512  1.00  0.00           H  
ATOM     30  C12 HC1     1      -7.560   0.225   3.124  1.00  0.00           C  
ATOM     31 C12a HC1     1      -8.185   0.819   4.267  1.00  0.00           C  
ATOM     32 O12a HC1     1      -7.590   1.691   4.927  1.00  0.00           O  
ATOM     33 O12b HC1     1      -9.282   0.287   4.610  1.00  0.00           O  
ATOM     34  C13 HC1     1      -6.202   0.388   2.749  1.00  0.00           C  
ATOM     35 C13a HC1     1      -5.642  -0.551   1.853  1.00  0.00           C  
ATOM     36 H13a HC1     1      -4.735  -0.477   1.666  1.00  0.00           H  
ATOM     37  C14 HC1     1      -5.307   1.453   3.373  1.00  0.00           C  
ATOM     38 H14a HC1     1      -5.202   1.266   4.333  1.00  0.00           H  
ATOM     39 H14b HC1     1      -5.724   2.344   3.296  1.00  0.00           H  
ATOM     40  O15 HC1     1      -4.009   1.519   2.791  1.00  0.00           O  
ATOM     41  C16 HC1     1      -3.124   2.439   3.282  1.00  0.00           C  
ATOM     42 C16a HC1     1      -3.023   3.711   2.680  1.00  0.00           C  
ATOM     43 O16a HC1     1      -3.740   3.972   1.542  1.00  0.00           O  
ATOM     44  C17 HC1     1      -2.335   2.132   4.412  1.00  0.00           C  
ATOM     45  O17 HC1     1      -2.384   0.874   4.949  1.00  0.00           O  
ATOM     46 C17a HC1     1      -1.360  -0.074   4.700  1.00  0.00           C  
ATOM     47 H17a HC1     1      -0.990   0.081   3.801  1.00  0.00           H  
ATOM     48 H17b HC1     1      -1.758  -0.969   4.726  1.00  0.00           H  
ATOM     49  C18 HC1     1      -1.490   3.115   4.981  1.00  0.00           C  
ATOM     50 C18a HC1     1      -0.652   2.807   6.223  1.00  0.00           C  
ATOM     51 H18a HC1     1      -1.138   2.102   6.706  1.00  0.00           H  
ATOM     52 C18b HC1     1      -0.516   3.958   7.243  1.00  0.00           C  
ATOM     53 H18b HC1     1      -0.002   3.658   8.022  1.00  0.00           H  
ATOM     54 H18c HC1     1      -1.408   4.243   7.542  1.00  0.00           H  
ATOM     55 H18d HC1     1      -0.062   4.733   6.847  1.00  0.00           H  
ATOM     56  C19 HC1     1      -1.414   4.385   4.383  1.00  0.00           C  
ATOM     57  H19 HC1     1      -0.842   5.028   4.738  1.00  0.00           H  
ATOM     58  C20 HC1     1      -2.185   4.701   3.250  1.00  0.00           C  
ATOM     59  C1  HC1     2      -2.093   6.101   2.649  1.00  0.00           C  
ATOM     60  H1  HC1     2      -2.949   6.266   2.190  1.00  0.00           H  
ATOM     61  C1a HC1     2      -1.967   7.264   3.659  1.00  0.00           C  
ATOM     62 H1aa HC1     2      -1.134   7.203   4.172  1.00  0.00           H  
ATOM     63 H1ab HC1     2      -1.977   8.121   3.180  1.00  0.00           H  
ATOM     64 H1ac HC1     2      -2.723   7.244   4.285  1.00  0.00           H  
ATOM     65  C2  HC1     2      -1.023   6.055   1.559  1.00  0.00           C  
ATOM     66  C3  HC1     2       0.310   6.373   1.876  1.00  0.00           C  
ATOM     67  H3  HC1     2       0.529   6.609   2.744  1.00  0.00           H  
ATOM     68  C4  HC1     2       1.313   6.342   0.889  1.00  0.00           C  
ATOM     69  C5  HC1     2       0.981   5.946  -0.430  1.00  0.00           C  
ATOM     70  O5  HC1     2       1.957   5.854  -1.386  1.00  0.00           O  
ATOM     71  C6  HC1     2      -0.356   5.632  -0.763  1.00  0.00           C  
ATOM     72  C6a HC1     2      -1.350   5.667   0.238  1.00  0.00           C  
ATOM     73  O6a HC1     2      -2.631   5.298  -0.071  1.00  0.00           O  
ATOM     74  C6b HC1     2      -3.125   4.015   0.262  1.00  0.00           C  
ATOM     75 H6ba HC1     2      -3.791   3.777  -0.414  1.00  0.00           H  
ATOM     76 H6bb HC1     2      -2.383   3.370   0.229  1.00  0.00           H  
ATOM     77  O7  HC1     2      -0.690   5.312  -2.051  1.00  0.00           O  
ATOM     78  C8  HC1     2      -1.050   6.348  -2.958  1.00  0.00           C  
ATOM     79  H8a HC1     2      -1.661   6.958  -2.490  1.00  0.00           H  
ATOM     80  H8b HC1     2      -0.237   6.861  -3.166  1.00  0.00           H  
ATOM     81  C9  HC1     2      -1.718   5.861  -4.241  1.00  0.00           C  
ATOM     82  C10 HC1     2      -2.227   6.761  -5.211  1.00  0.00           C  
ATOM     83 C10a HC1     2      -2.004   8.178  -5.230  1.00  0.00           C  
ATOM     84 O10a HC1     2      -1.485   8.755  -4.255  1.00  0.00           O  
ATOM     85 O10b HC1     2      -2.241   8.743  -6.338  1.00  0.00           O  
ATOM     86  C11 HC1     2      -2.875   6.199  -6.324  1.00  0.00           C  
ATOM     87  H11 HC1     2      -3.375   6.756  -6.861  1.00  0.00           H  
ATOM     88  C12 HC1     2      -2.708   4.861  -6.729  1.00  0.00           C  
ATOM     89 C12a HC1     2      -2.933   4.560  -8.116  1.00  0.00           C  
ATOM     90 O12a HC1     2      -2.877   3.384  -8.534  1.00  0.00           O  
ATOM     91 O12b HC1     2      -3.058   5.576  -8.865  1.00  0.00           O  
ATOM     92  C13 HC1     2      -2.194   3.957  -5.764  1.00  0.00           C  
ATOM     93 C13a HC1     2      -1.744   4.478  -4.530  1.00  0.00           C  
ATOM     94 H13a HC1     2      -1.348   3.903  -3.935  1.00  0.00           H  
ATOM     95  C14 HC1     2      -2.003   2.472  -6.062  1.00  0.00           C  
ATOM     96 H14a HC1     2      -1.365   2.359  -6.801  1.00  0.00           H  
ATOM     97 H14b HC1     2      -2.856   2.084  -6.351  1.00  0.00           H  
ATOM     98  O15 HC1     2      -1.531   1.703  -4.966  1.00  0.00           O  
ATOM     99  C16 HC1     2      -1.341   0.363  -5.148  1.00  0.00           C  
ATOM    100 C16a HC1     2      -0.111  -0.127  -5.635  1.00  0.00           C  
ATOM    101 O16a HC1     2       0.928   0.740  -5.852  1.00  0.00           O  
ATOM    102  C17 HC1     2      -2.388  -0.536  -4.862  1.00  0.00           C  
ATOM    103  O17 HC1     2      -3.549  -0.072  -4.302  1.00  0.00           O  
ATOM    104 C17a HC1     2      -3.749  -0.166  -2.908  1.00  0.00           C  
ATOM    105 H17a HC1     2      -2.864  -0.203  -2.473  1.00  0.00           H  
ATOM    106 H17b HC1     2      -4.196   0.659  -2.630  1.00  0.00           H  
ATOM    107  C18 HC1     2      -2.227  -1.921  -5.094  1.00  0.00           C  
ATOM    108 C18a HC1     2      -3.367  -2.894  -4.781  1.00  0.00           C  
ATOM    109 H18a HC1     2      -4.200  -2.383  -4.882  1.00  0.00           H  
ATOM    110 C18b HC1     2      -3.515  -4.068  -5.771  1.00  0.00           C  
ATOM    111 H18b HC1     2      -4.288  -4.622  -5.522  1.00  0.00           H  
ATOM    112 H18c HC1     2      -2.715  -4.636  -5.776  1.00  0.00           H  
ATOM    113 H18d HC1     2      -3.654  -3.721  -6.680  1.00  0.00           H  
ATOM    114  C19 HC1     2      -0.998  -2.399  -5.584  1.00  0.00           C  
ATOM    115  H19 HC1     2      -0.877  -3.310  -5.711  1.00  0.00           H  
ATOM    116  C20 HC1     2       0.058  -1.513  -5.876  1.00  0.00           C  
ATOM    117  C1  HC1     3       1.379  -2.056  -6.420  1.00  0.00           C  
ATOM    118  H1  HC1     3       1.792  -1.317  -6.923  1.00  0.00           H  
ATOM    119  C1a HC1     3       1.255  -3.202  -7.445  1.00  0.00           C  
ATOM    120 H1aa HC1     3       2.144  -3.446  -7.781  1.00  0.00           H  
ATOM    121 H1ab HC1     3       0.843  -3.996  -7.042  1.00  0.00           H  
ATOM    122 H1ac HC1     3       0.700  -2.912  -8.201  1.00  0.00           H  
ATOM    123  C2  HC1     3       2.290  -2.323  -5.225  1.00  0.00           C  
ATOM    124  C3  HC1     3       2.316  -3.605  -4.647  1.00  0.00           C  
ATOM    125  H3  HC1     3       1.762  -4.265  -4.985  1.00  0.00           H  
ATOM    126  C4  HC1     3       3.164  -3.900  -3.566  1.00  0.00           C  
ATOM    127  C5  HC1     3       3.974  -2.876  -3.022  1.00  0.00           C  
ATOM    128  O5  HC1     3       4.788  -3.132  -1.951  1.00  0.00           O  
ATOM    129  C6  HC1     3       3.947  -1.581  -3.577  1.00  0.00           C  
ATOM    130  C6a HC1     3       3.095  -1.297  -4.668  1.00  0.00           C  
ATOM    131  O6a HC1     3       3.066  -0.030  -5.192  1.00  0.00           O  
ATOM    132  C6b HC1     3       1.997   0.864  -4.927  1.00  0.00           C  
ATOM    133 H6ba HC1     3       1.661   0.712  -4.016  1.00  0.00           H  
ATOM    134 H6bb HC1     3       2.339   1.781  -4.982  1.00  0.00           H  
ATOM    135  O7  HC1     3       4.792  -0.624  -3.092  1.00  0.00           O  
ATOM    136  C8  HC1     3       6.061  -0.485  -3.712  1.00  0.00           C  
ATOM    137  H8a HC1     3       6.473  -1.377  -3.731  1.00  0.00           H  
ATOM    138  H8b HC1     3       5.873  -0.224  -4.639  1.00  0.00           H  
ATOM    139  C9  HC1     3       7.016   0.511  -3.054  1.00  0.00           C  
ATOM    140  C10 HC1     3       8.273   0.857  -3.633  1.00  0.00           C  
ATOM    141 C10a HC1     3       8.686   0.435  -4.938  1.00  0.00           C  
ATOM    142 O10a HC1     3       7.982  -0.292  -5.666  1.00  0.00           O  
ATOM    143 O10b HC1     3       9.692   0.950  -5.497  1.00  0.00           O  
ATOM    144  C11 HC1     3       9.111   1.733  -2.905  1.00  0.00           C  
ATOM    145  H11 HC1     3       9.955   1.931  -3.259  1.00  0.00           H  
ATOM    146  C12 HC1     3       8.718   2.365  -1.696  1.00  0.00           C  
ATOM    147 C12a HC1     3       9.648   3.241  -1.040  1.00  0.00           C  
ATOM    148 O12a HC1     3       9.400   3.835   0.036  1.00  0.00           O  
ATOM    149 O12b HC1     3      10.788   3.455  -1.526  1.00  0.00           O  
ATOM    150  C13 HC1     3       7.402   2.107  -1.214  1.00  0.00           C  
ATOM    151 C13a HC1     3       6.608   1.145  -1.865  1.00  0.00           C  
ATOM    152 H13a HC1     3       5.761   0.949  -1.515  1.00  0.00           H  
ATOM    153  C14 HC1     3       6.797   2.880  -0.048  1.00  0.00           C  
ATOM    154 H14a HC1     3       6.923   3.844  -0.197  1.00  0.00           H  
ATOM    155 H14b HC1     3       7.248   2.643   0.792  1.00  0.00           H  
ATOM    156  O15 HC1     3       5.407   2.671   0.123  1.00  0.00           O  
ATOM    157  C16 HC1     3       4.744   3.425   1.048  1.00  0.00           C  
ATOM    158 C16a HC1     3       4.776   3.040   2.401  1.00  0.00           C  
ATOM    159 O16a HC1     3       5.402   1.876   2.758  1.00  0.00           O  
ATOM    160  C17 HC1     3       4.071   4.603   0.658  1.00  0.00           C  
ATOM    161  O17 HC1     3       4.018   4.945  -0.666  1.00  0.00           O  
ATOM    162 C17a HC1     3       2.845   4.751  -1.442  1.00  0.00           C  
ATOM    163 H17a HC1     3       3.110   4.627  -2.379  1.00  0.00           H  
ATOM    164 H17b HC1     3       2.379   3.940  -1.139  1.00  0.00           H  
ATOM    165  C18 HC1     3       3.463   5.420   1.640  1.00  0.00           C  
ATOM    166 C18a HC1     3       2.748   6.714   1.257  1.00  0.00           C  
ATOM    167 H18a HC1     3       3.168   7.028   0.423  1.00  0.00           H  
ATOM    168 C18b HC1     3       2.903   7.894   2.240  1.00  0.00           C  
ATOM    169 H18b HC1     3       2.459   8.688   1.875  1.00  0.00           H  
ATOM    170 H18c HC1     3       3.854   8.095   2.370  1.00  0.00           H  
ATOM    171 H18d HC1     3       2.503   7.686   3.112  1.00  0.00           H  
ATOM    172  C19 HC1     3       3.492   5.019   2.989  1.00  0.00           C  
ATOM    173  H19 HC1     3       3.060   5.537   3.627  1.00  0.00           H  
ATOM    174  C20 HC1     3       4.160   3.844   3.386  1.00  0.00           C  
ATOM    175  C1  HC1     4       4.188   3.433   4.855  1.00  0.00           C  
ATOM    176  H1  HC1     4       5.001   2.890   4.970  1.00  0.00           H  
ATOM    177  C1a HC1     4       4.339   4.586   5.868  1.00  0.00           C  
ATOM    178 H1aa HC1     4       3.573   5.198   5.823  1.00  0.00           H  
ATOM    179 H1ab HC1     4       4.402   4.226   6.777  1.00  0.00           H  
ATOM    180 H1ac HC1     4       5.154   5.096   5.669  1.00  0.00           H  
ATOM    181  C2  HC1     4       2.997   2.499   5.069  1.00  0.00           C  
ATOM    182  C3  HC1     4       1.771   3.029   5.503  1.00  0.00           C  
ATOM    183  H3  HC1     4       1.691   3.944   5.632  1.00  0.00           H  
ATOM    184  C4  HC1     4       0.658   2.200   5.729  1.00  0.00           C  
ATOM    185  C5  HC1     4       0.759   0.818   5.453  1.00  0.00           C  
ATOM    186  O5  HC1     4      -0.312  -0.013   5.653  1.00  0.00           O  
ATOM    187  C6  HC1     4       1.976   0.279   4.991  1.00  0.00           C  
ATOM    188  C6a HC1     4       3.095   1.114   4.793  1.00  0.00           C  
ATOM    189  O6a HC1     4       4.268   0.567   4.352  1.00  0.00           O  
ATOM    190  C6b HC1     4       4.658   0.696   2.996  1.00  0.00           C  
ATOM    191 H6ba HC1     4       5.215  -0.071   2.748  1.00  0.00           H  
ATOM    192 H6bb HC1     4       3.858   0.701   2.423  1.00  0.00           H  
ATOM    193  O7  HC1     4       2.102  -1.067   4.824  1.00  0.00           O  
ATOM    194  C8  HC1     4       2.447  -1.829   5.966  1.00  0.00           C  
ATOM    195  H8a HC1     4       3.251  -1.404   6.341  1.00  0.00           H  
ATOM    196  H8b HC1     4       1.699  -1.724   6.593  1.00  0.00           H  
ATOM    197  C9  HC1     4       2.711  -3.307   5.716  1.00  0.00           C  
ATOM    198  C10 HC1     4       3.260  -4.166   6.701  1.00  0.00           C  
ATOM    199 C10a HC1     4       3.622  -3.768   8.017  1.00  0.00           C  
ATOM    200 O10a HC1     4       3.165  -2.723   8.538  1.00  0.00           O  
ATOM    201 O10b HC1     4       4.480  -4.491   8.578  1.00  0.00           O  
ATOM    202  C11 HC1     4       3.467  -5.525   6.359  1.00  0.00           C  
ATOM    203  H11 HC1     4       3.731  -6.127   7.022  1.00  0.00           H  
ATOM    204  C12 HC1     4       3.169  -6.053   5.085  1.00  0.00           C  
ATOM    205 C12a HC1     4       3.366  -7.458   4.865  1.00  0.00           C  
ATOM    206 O12a HC1     4       3.023  -8.025   3.811  1.00  0.00           O  
ATOM    207 O12b HC1     4       3.870  -8.182   5.761  1.00  0.00           O  
ATOM    208  C13 HC1     4       2.658  -5.166   4.101  1.00  0.00           C  
ATOM    209 C13a HC1     4       2.426  -3.822   4.442  1.00  0.00           C  
ATOM    210 H13a HC1     4       2.049  -3.253   3.801  1.00  0.00           H  
ATOM    211  C14 HC1     4       2.353  -5.611   2.676  1.00  0.00           C  
ATOM    212 H14a HC1     4       1.626  -6.276   2.665  1.00  0.00           H  
ATOM    213 H14b HC1     4       3.151  -6.038   2.294  1.00  0.00           H  
ATOM    214  O15 HC1     4       1.985  -4.560   1.805  1.00  0.00           O  
ATOM    215  C16 HC1     4       1.594  -4.871   0.530  1.00  0.00           C  
ATOM    216 C16a HC1     4       0.258  -5.238   0.276  1.00  0.00           C  
ATOM    217 O16a HC1     4      -0.662  -5.197   1.290  1.00  0.00           O  
ATOM    218  C17 HC1     4       2.539  -4.869  -0.515  1.00  0.00           C  
ATOM    219  O17 HC1     4       3.822  -4.460  -0.262  1.00  0.00           O  
ATOM    220 C17a HC1     4       4.272  -3.167  -0.634  1.00  0.00           C  
ATOM    221 H17a HC1     4       3.531  -2.524  -0.561  1.00  0.00           H  
ATOM    222 H17b HC1     4       4.986  -2.891  -0.021  1.00  0.00           H  
ATOM    223  C18 HC1     4       2.160  -5.285  -1.814  1.00  0.00           C  
ATOM    224 C18a HC1     4       3.167  -5.303  -2.962  1.00  0.00           C  
ATOM    225 H18a HC1     4       4.056  -5.424  -2.556  1.00  0.00           H  
ATOM    226 C18b HC1     4       3.035  -6.468  -3.968  1.00  0.00           C  
ATOM    227 H18b HC1     4       3.752  -6.414  -4.635  1.00  0.00           H  
ATOM    228 H18c HC1     4       2.173  -6.438  -4.434  1.00  0.00           H  
ATOM    229 H18d HC1     4       3.107  -7.324  -3.494  1.00  0.00           H  
ATOM    230  C19 HC1     4       0.823  -5.657  -2.055  1.00  0.00           C  
ATOM    231  H19 HC1     4       0.565  -5.906  -2.914  1.00  0.00           H  
ATOM    232  C20 HC1     4      -0.132  -5.652  -1.017  1.00  0.00           C  
END
