# Supplementary material for: How the water-soluble hemicarcerand incarcerates guests at room temperature decoded with modular simulations
Source: Commun Chem. 2021 Mar 1;4:26. doi: 10.1038/s42004-021-00469-3 (PMC9814894; doi:10.1038/s42004-021-00469-3)
Supplement: Supplementary file 5 — Supplementary Data 3 [file 42004_2021_469_MOESM5_ESM.bz2 › DataS3/initial/apo_ff12mc_NoIon_NoWat.pdb]

ATOM      1  C1  HC1     1      -1.554  -6.084  -1.286  1.00  0.00           C  
ATOM      2  H1  HC1     1      -1.911  -6.422  -0.434  1.00  0.00           H  
ATOM      3  C1a HC1     1      -1.711  -7.256  -2.278  1.00  0.00           C  
ATOM      4 H1aa HC1     1      -2.659  -7.501  -2.351  1.00  0.00           H  
ATOM      5 H1ab HC1     1      -1.378  -7.014  -3.166  1.00  0.00           H  
ATOM      6 H1ac HC1     1      -1.205  -8.032  -1.953  1.00  0.00           H  
ATOM      7  C2  HC1     1      -2.360  -4.825  -1.610  1.00  0.00           C  
ATOM      8  C3  HC1     1      -2.483  -4.406  -2.946  1.00  0.00           C  
ATOM      9  H3  HC1     1      -2.054  -4.882  -3.613  1.00  0.00           H  
ATOM     10  C4  HC1     1      -3.236  -3.267  -3.286  1.00  0.00           C  
ATOM     11  C5  HC1     1      -3.851  -2.510  -2.258  1.00  0.00           C  
ATOM     12  O5  HC1     1      -4.539  -1.368  -2.573  1.00  0.00           O  
ATOM     13  C6  HC1     1      -3.747  -2.925  -0.909  1.00  0.00           C  
ATOM     14  C6a HC1     1      -2.975  -4.064  -0.584  1.00  0.00           C  
ATOM     15  O6a HC1     1      -2.810  -4.428   0.727  1.00  0.00           O  
ATOM     16  C6b HC1     1      -1.597  -4.171   1.421  1.00  0.00           C  
ATOM     17 H6ba HC1     1      -1.198  -3.338   1.082  1.00  0.00           H  
ATOM     18 H6bb HC1     1      -1.808  -4.042   2.371  1.00  0.00           H  
ATOM     19  O7  HC1     1      -4.414  -2.238   0.073  1.00  0.00           O  
ATOM     20  C8  HC1     1      -5.760  -2.585   0.397  1.00  0.00           C  
ATOM     21  H8a HC1     1      -6.260  -2.615  -0.446  1.00  0.00           H  
ATOM     22  H8b HC1     1      -5.741  -3.497   0.757  1.00  0.00           H  
ATOM     23  C9  HC1     1      -6.471  -1.653   1.385  1.00  0.00           C  
ATOM     24  C10 HC1     1      -7.826  -1.853   1.793  1.00  0.00           C  
ATOM     25 C10a HC1     1      -8.664  -2.941   1.333  1.00  0.00           C  
ATOM     26 O10a HC1     1      -8.223  -3.796   0.528  1.00  0.00           O  
ATOM     27 O10b HC1     1      -9.844  -3.012   1.762  1.00  0.00           O  
ATOM     28  C11 HC1     1      -8.371  -0.909   2.711  1.00  0.00           C  
ATOM     29  H11 HC1     1      -9.257  -1.029   2.984  1.00  0.00           H  
ATOM     30  C12 HC1     1      -7.657   0.202   3.244  1.00  0.00           C  
ATOM     31 C12a HC1     1      -8.333   1.084   4.172  1.00  0.00           C  
ATOM     32 O12a HC1     1      -7.742   2.075   4.663  1.00  0.00           O  
ATOM     33 O12b HC1     1      -9.528   0.834   4.474  1.00  0.00           O  
ATOM     34  C13 HC1     1      -6.303   0.367   2.818  1.00  0.00           C  
ATOM     35 C13a HC1     1      -5.750  -0.556   1.904  1.00  0.00           C  
ATOM     36 H13a HC1     1      -4.869  -0.437   1.633  1.00  0.00           H  
ATOM     37  C14 HC1     1      -5.415   1.515   3.313  1.00  0.00           C  
ATOM     38 H14a HC1     1      -5.359   1.489   4.291  1.00  0.00           H  
ATOM     39 H14b HC1     1      -5.819   2.375   3.069  1.00  0.00           H  
ATOM     40  O15 HC1     1      -4.077   1.529   2.817  1.00  0.00           O  
ATOM     41  C16 HC1     1      -3.179   2.447   3.298  1.00  0.00           C  
ATOM     42 C16a HC1     1      -3.075   3.723   2.696  1.00  0.00           C  
ATOM     43 O16a HC1     1      -3.800   4.010   1.570  1.00  0.00           O  
ATOM     44  C17 HC1     1      -2.371   2.131   4.416  1.00  0.00           C  
ATOM     45  O17 HC1     1      -2.412   0.874   4.959  1.00  0.00           O  
ATOM     46 C17a HC1     1      -1.376  -0.069   4.722  1.00  0.00           C  
ATOM     47 H17a HC1     1      -1.005   0.077   3.822  1.00  0.00           H  
ATOM     48 H17b HC1     1      -1.770  -0.968   4.746  1.00  0.00           H  
ATOM     49  C18 HC1     1      -1.513   3.111   4.973  1.00  0.00           C  
ATOM     50 C18a HC1     1      -0.663   2.807   6.208  1.00  0.00           C  
ATOM     51 H18a HC1     1      -1.135   2.091   6.691  1.00  0.00           H  
ATOM     52 C18b HC1     1      -0.526   3.955   7.230  1.00  0.00           C  
ATOM     53 H18b HC1     1      -0.017   3.643   8.008  1.00  0.00           H  
ATOM     54 H18c HC1     1      -1.417   4.241   7.524  1.00  0.00           H  
ATOM     55 H18d HC1     1      -0.062   4.723   6.837  1.00  0.00           H  
ATOM     56  C19 HC1     1      -1.431   4.380   4.372  1.00  0.00           C  
ATOM     57  H19 HC1     1      -0.845   5.008   4.714  1.00  0.00           H  
ATOM     58  C20 HC1     1      -2.216   4.704   3.251  1.00  0.00           C  
ATOM     59  C1  HC1     2      -2.115   6.104   2.641  1.00  0.00           C  
ATOM     60  H1  HC1     2      -2.972   6.261   2.182  1.00  0.00           H  
ATOM     61  C1a HC1     2      -1.978   7.268   3.644  1.00  0.00           C  
ATOM     62 H1aa HC1     2      -1.145   7.197   4.154  1.00  0.00           H  
ATOM     63 H1ab HC1     2      -1.982   8.121   3.161  1.00  0.00           H  
ATOM     64 H1ac HC1     2      -2.734   7.252   4.270  1.00  0.00           H  
ATOM     65  C2  HC1     2      -1.053   6.044   1.540  1.00  0.00           C  
ATOM     66  C3  HC1     2       0.283   6.357   1.846  1.00  0.00           C  
ATOM     67  H3  HC1     2       0.511   6.573   2.717  1.00  0.00           H  
ATOM     68  C4  HC1     2       1.281   6.333   0.857  1.00  0.00           C  
ATOM     69  C5  HC1     2       0.940   5.949  -0.465  1.00  0.00           C  
ATOM     70  O5  HC1     2       1.916   5.863  -1.423  1.00  0.00           O  
ATOM     71  C6  HC1     2      -0.402   5.647  -0.793  1.00  0.00           C  
ATOM     72  C6a HC1     2      -1.392   5.665   0.217  1.00  0.00           C  
ATOM     73  O6a HC1     2      -2.681   5.305  -0.079  1.00  0.00           O  
ATOM     74  C6b HC1     2      -3.197   4.033   0.283  1.00  0.00           C  
ATOM     75 H6ba HC1     2      -3.875   3.778  -0.378  1.00  0.00           H  
ATOM     76 H6bb HC1     2      -2.473   3.367   0.251  1.00  0.00           H  
ATOM     77  O7  HC1     2      -0.748   5.360  -2.088  1.00  0.00           O  
ATOM     78  C8  HC1     2      -1.170   6.405  -2.963  1.00  0.00           C  
ATOM     79  H8a HC1     2      -1.870   6.907  -2.495  1.00  0.00           H  
ATOM     80  H8b HC1     2      -0.406   7.008  -3.078  1.00  0.00           H  
ATOM     81  C9  HC1     2      -1.689   5.960  -4.336  1.00  0.00           C  
ATOM     82  C10 HC1     2      -2.167   6.886  -5.314  1.00  0.00           C  
ATOM     83 C10a HC1     2      -2.210   8.322  -5.127  1.00  0.00           C  
ATOM     84 O10a HC1     2      -1.810   8.842  -4.058  1.00  0.00           O  
ATOM     85 O10b HC1     2      -2.655   9.035  -6.061  1.00  0.00           O  
ATOM     86  C11 HC1     2      -2.628   6.342  -6.547  1.00  0.00           C  
ATOM     87  H11 HC1     2      -2.945   6.936  -7.194  1.00  0.00           H  
ATOM     88  C12 HC1     2      -2.636   4.952  -6.863  1.00  0.00           C  
ATOM     89 C12a HC1     2      -3.133   4.535  -8.157  1.00  0.00           C  
ATOM     90 O12a HC1     2      -3.160   3.322  -8.475  1.00  0.00           O  
ATOM     91 O12b HC1     2      -3.536   5.417  -8.957  1.00  0.00           O  
ATOM     92  C13 HC1     2      -2.147   4.058  -5.861  1.00  0.00           C  
ATOM     93 C13a HC1     2      -1.690   4.581  -4.632  1.00  0.00           C  
ATOM     94 H13a HC1     2      -1.376   3.989  -3.990  1.00  0.00           H  
ATOM     95  C14 HC1     2      -2.094   2.538  -6.066  1.00  0.00           C  
ATOM     96 H14a HC1     2      -1.553   2.332  -6.858  1.00  0.00           H  
ATOM     97 H14b HC1     2      -2.998   2.196  -6.234  1.00  0.00           H  
ATOM     98  O15 HC1     2      -1.556   1.780  -4.984  1.00  0.00           O  
ATOM     99  C16 HC1     2      -1.363   0.430  -5.125  1.00  0.00           C  
ATOM    100 C16a HC1     2      -0.130  -0.063  -5.613  1.00  0.00           C  
ATOM    101 O16a HC1     2       0.909   0.799  -5.849  1.00  0.00           O  
ATOM    102  C17 HC1     2      -2.405  -0.474  -4.812  1.00  0.00           C  
ATOM    103  O17 HC1     2      -3.574  -0.011  -4.271  1.00  0.00           O  
ATOM    104 C17a HC1     2      -3.864  -0.158  -2.887  1.00  0.00           C  
ATOM    105 H17a HC1     2      -3.026  -0.110  -2.373  1.00  0.00           H  
ATOM    106 H17b HC1     2      -4.434   0.591  -2.611  1.00  0.00           H  
ATOM    107  C18 HC1     2      -2.238  -1.863  -5.048  1.00  0.00           C  
ATOM    108 C18a HC1     2      -3.363  -2.856  -4.754  1.00  0.00           C  
ATOM    109 H18a HC1     2      -4.201  -2.343  -4.819  1.00  0.00           H  
ATOM    110 C18b HC1     2      -3.522  -4.011  -5.764  1.00  0.00           C  
ATOM    111 H18b HC1     2      -4.303  -4.555  -5.523  1.00  0.00           H  
ATOM    112 H18c HC1     2      -2.729  -4.585  -5.771  1.00  0.00           H  
ATOM    113 H18d HC1     2      -3.655  -3.645  -6.665  1.00  0.00           H  
ATOM    114  C19 HC1     2      -1.011  -2.334  -5.547  1.00  0.00           C  
ATOM    115  H19 HC1     2      -0.890  -3.243  -5.670  1.00  0.00           H  
ATOM    116  C20 HC1     2       0.039  -1.450  -5.851  1.00  0.00           C  
ATOM    117  C1  HC1     3       1.349  -2.000  -6.419  1.00  0.00           C  
ATOM    118  H1  HC1     3       1.757  -1.260  -6.922  1.00  0.00           H  
ATOM    119  C1a HC1     3       1.208  -3.148  -7.441  1.00  0.00           C  
ATOM    120 H1aa HC1     3       2.094  -3.389  -7.787  1.00  0.00           H  
ATOM    121 H1ab HC1     3       0.806  -3.939  -7.028  1.00  0.00           H  
ATOM    122 H1ac HC1     3       0.641  -2.857  -8.185  1.00  0.00           H  
ATOM    123  C2  HC1     3       2.282  -2.270  -5.237  1.00  0.00           C  
ATOM    124  C3  HC1     3       2.295  -3.544  -4.641  1.00  0.00           C  
ATOM    125  H3  HC1     3       1.720  -4.198  -4.955  1.00  0.00           H  
ATOM    126  C4  HC1     3       3.156  -3.837  -3.570  1.00  0.00           C  
ATOM    127  C5  HC1     3       3.999  -2.819  -3.058  1.00  0.00           C  
ATOM    128  O5  HC1     3       4.800  -3.079  -1.977  1.00  0.00           O  
ATOM    129  C6  HC1     3       4.009  -1.537  -3.654  1.00  0.00           C  
ATOM    130  C6a HC1     3       3.124  -1.253  -4.720  1.00  0.00           C  
ATOM    131  O6a HC1     3       3.073   0.009  -5.254  1.00  0.00           O  
ATOM    132  C6b HC1     3       2.007   0.899  -4.952  1.00  0.00           C  
ATOM    133 H6ba HC1     3       1.693   0.732  -4.035  1.00  0.00           H  
ATOM    134 H6bb HC1     3       2.352   1.816  -4.993  1.00  0.00           H  
ATOM    135  O7  HC1     3       4.889  -0.582  -3.215  1.00  0.00           O  
ATOM    136  C8  HC1     3       6.195  -0.504  -3.784  1.00  0.00           C  
ATOM    137  H8a HC1     3       6.586  -1.402  -3.733  1.00  0.00           H  
ATOM    138  H8b HC1     3       6.081  -0.290  -4.734  1.00  0.00           H  
ATOM    139  C9  HC1     3       7.150   0.508  -3.138  1.00  0.00           C  
ATOM    140  C10 HC1     3       8.494   0.691  -3.584  1.00  0.00           C  
ATOM    141 C10a HC1     3       9.097  -0.041  -4.680  1.00  0.00           C  
ATOM    142 O10a HC1     3       8.443  -0.901  -5.314  1.00  0.00           O  
ATOM    143 O10b HC1     3      10.293   0.207  -4.980  1.00  0.00           O  
ATOM    144  C11 HC1     3       9.278   1.662  -2.896  1.00  0.00           C  
ATOM    145  H11 HC1     3      10.159   1.789  -3.178  1.00  0.00           H  
ATOM    146  C12 HC1     3       8.808   2.451  -1.806  1.00  0.00           C  
ATOM    147 C12a HC1     3       9.713   3.403  -1.195  1.00  0.00           C  
ATOM    148 O12a HC1     3       9.342   4.116  -0.232  1.00  0.00           O  
ATOM    149 O12b HC1     3      10.881   3.498  -1.652  1.00  0.00           O  
ATOM    150  C13 HC1     3       7.458   2.243  -1.390  1.00  0.00           C  
ATOM    151 C13a HC1     3       6.669   1.283  -2.060  1.00  0.00           C  
ATOM    152 H13a HC1     3       5.793   1.156  -1.780  1.00  0.00           H  
ATOM    153  C14 HC1     3       6.820   3.024  -0.234  1.00  0.00           C  
ATOM    154 H14a HC1     3       6.865   3.985  -0.423  1.00  0.00           H  
ATOM    155 H14b HC1     3       7.326   2.865   0.591  1.00  0.00           H  
ATOM    156  O15 HC1     3       5.456   2.717   0.048  1.00  0.00           O  
ATOM    157  C16 HC1     3       4.772   3.439   0.990  1.00  0.00           C  
ATOM    158 C16a HC1     3       4.778   3.030   2.345  1.00  0.00           C  
ATOM    159 O16a HC1     3       5.392   1.858   2.702  1.00  0.00           O  
ATOM    160  C17 HC1     3       4.074   4.612   0.616  1.00  0.00           C  
ATOM    161  O17 HC1     3       4.001   4.977  -0.702  1.00  0.00           O  
ATOM    162 C17a HC1     3       2.821   4.768  -1.464  1.00  0.00           C  
ATOM    163 H17a HC1     3       3.082   4.620  -2.398  1.00  0.00           H  
ATOM    164 H17b HC1     3       2.366   3.958  -1.143  1.00  0.00           H  
ATOM    165  C18 HC1     3       3.442   5.410   1.602  1.00  0.00           C  
ATOM    166 C18a HC1     3       2.718   6.704   1.226  1.00  0.00           C  
ATOM    167 H18a HC1     3       3.139   7.018   0.394  1.00  0.00           H  
ATOM    168 C18b HC1     3       2.876   7.875   2.219  1.00  0.00           C  
ATOM    169 H18b HC1     3       2.428   8.672   1.862  1.00  0.00           H  
ATOM    170 H18c HC1     3       3.829   8.074   2.345  1.00  0.00           H  
ATOM    171 H18d HC1     3       2.482   7.656   3.089  1.00  0.00           H  
ATOM    172  C19 HC1     3       3.470   4.996   2.946  1.00  0.00           C  
ATOM    173  H19 HC1     3       3.028   5.498   3.585  1.00  0.00           H  
ATOM    174  C20 HC1     3       4.146   3.825   3.332  1.00  0.00           C  
ATOM    175  C1  HC1     4       4.172   3.423   4.808  1.00  0.00           C  
ATOM    176  H1  HC1     4       4.979   2.870   4.923  1.00  0.00           H  
ATOM    177  C1a HC1     4       4.330   4.578   5.819  1.00  0.00           C  
ATOM    178 H1aa HC1     4       3.565   5.188   5.779  1.00  0.00           H  
ATOM    179 H1ab HC1     4       4.396   4.213   6.727  1.00  0.00           H  
ATOM    180 H1ac HC1     4       5.147   5.082   5.617  1.00  0.00           H  
ATOM    181  C2  HC1     4       2.985   2.487   5.046  1.00  0.00           C  
ATOM    182  C3  HC1     4       1.756   3.020   5.471  1.00  0.00           C  
ATOM    183  H3  HC1     4       1.670   3.935   5.582  1.00  0.00           H  
ATOM    184  C4  HC1     4       0.649   2.188   5.720  1.00  0.00           C  
ATOM    185  C5  HC1     4       0.765   0.793   5.499  1.00  0.00           C  
ATOM    186  O5  HC1     4      -0.326  -0.017   5.678  1.00  0.00           O  
ATOM    187  C6  HC1     4       2.000   0.239   5.089  1.00  0.00           C  
ATOM    188  C6a HC1     4       3.099   1.091   4.830  1.00  0.00           C  
ATOM    189  O6a HC1     4       4.275   0.569   4.360  1.00  0.00           O  
ATOM    190  C6b HC1     4       4.642   0.685   2.993  1.00  0.00           C  
ATOM    191 H6ba HC1     4       5.188  -0.094   2.755  1.00  0.00           H  
ATOM    192 H6bb HC1     4       3.831   0.672   2.436  1.00  0.00           H  
ATOM    193  O7  HC1     4       2.140  -1.120   4.967  1.00  0.00           O  
ATOM    194  C8  HC1     4       2.596  -1.890   6.079  1.00  0.00           C  
ATOM    195  H8a HC1     4       3.419  -1.466   6.404  1.00  0.00           H  
ATOM    196  H8b HC1     4       1.923  -1.796   6.787  1.00  0.00           H  
ATOM    197  C9  HC1     4       2.856  -3.376   5.805  1.00  0.00           C  
ATOM    198  C10 HC1     4       3.333  -4.272   6.811  1.00  0.00           C  
ATOM    199 C10a HC1     4       3.615  -3.887   8.178  1.00  0.00           C  
ATOM    200 O10a HC1     4       3.444  -2.707   8.562  1.00  0.00           O  
ATOM    201 O10b HC1     4       4.033  -4.767   8.974  1.00  0.00           O  
ATOM    202  C11 HC1     4       3.538  -5.628   6.424  1.00  0.00           C  
ATOM    203  H11 HC1     4       3.851  -6.223   7.072  1.00  0.00           H  
ATOM    204  C12 HC1     4       3.297  -6.137   5.115  1.00  0.00           C  
ATOM    205 C12a HC1     4       3.549  -7.541   4.858  1.00  0.00           C  
ATOM    206 O12a HC1     4       3.350  -8.030   3.720  1.00  0.00           O  
ATOM    207 O12b HC1     4       3.970  -8.257   5.802  1.00  0.00           O  
ATOM    208  C13 HC1     4       2.817  -5.214   4.138  1.00  0.00           C  
ATOM    209 C13a HC1     4       2.611  -3.866   4.504  1.00  0.00           C  
ATOM    210 H13a HC1     4       2.300  -3.274   3.860  1.00  0.00           H  
ATOM    211  C14 HC1     4       2.511  -5.624   2.692  1.00  0.00           C  
ATOM    212 H14a HC1     4       1.843  -6.342   2.689  1.00  0.00           H  
ATOM    213 H14b HC1     4       3.322  -5.981   2.271  1.00  0.00           H  
ATOM    214  O15 HC1     4       2.020  -4.590   1.841  1.00  0.00           O  
ATOM    215  C16 HC1     4       1.619  -4.886   0.565  1.00  0.00           C  
ATOM    216 C16a HC1     4       0.278  -5.253   0.308  1.00  0.00           C  
ATOM    217 O16a HC1     4      -0.647  -5.223   1.319  1.00  0.00           O  
ATOM    218  C17 HC1     4       2.551  -4.849  -0.500  1.00  0.00           C  
ATOM    219  O17 HC1     4       3.835  -4.427  -0.273  1.00  0.00           O  
ATOM    220 C17a HC1     4       4.270  -3.131  -0.660  1.00  0.00           C  
ATOM    221 H17a HC1     4       3.521  -2.499  -0.585  1.00  0.00           H  
ATOM    222 H17b HC1     4       4.972  -2.845  -0.037  1.00  0.00           H  
ATOM    223  C18 HC1     4       2.158  -5.239  -1.805  1.00  0.00           C  
ATOM    224 C18a HC1     4       3.156  -5.242  -2.965  1.00  0.00           C  
ATOM    225 H18a HC1     4       4.044  -5.361  -2.555  1.00  0.00           H  
ATOM    226 C18b HC1     4       3.020  -6.407  -3.968  1.00  0.00           C  
ATOM    227 H18b HC1     4       3.738  -6.353  -4.634  1.00  0.00           H  
ATOM    228 H18c HC1     4       2.157  -6.373  -4.431  1.00  0.00           H  
ATOM    229 H18d HC1     4       3.090  -7.261  -3.492  1.00  0.00           H  
ATOM    230  C19 HC1     4       0.824  -5.615  -2.039  1.00  0.00           C  
ATOM    231  H19 HC1     4       0.558  -5.838  -2.897  1.00  0.00           H  
ATOM    232  C20 HC1     4      -0.118  -5.645  -0.996  1.00  0.00           C  
END
