# Supplementary material for: How the water-soluble hemicarcerand incarcerates guests at room temperature decoded with modular simulations
Source: Commun Chem. 2021 Mar 1;4:26. doi: 10.1038/s42004-021-00469-3 (PMC9814894; doi:10.1038/s42004-021-00469-3)
Supplement: Supplementary file 5 — Supplementary Data 3 [file 42004_2021_469_MOESM5_ESM.bz2 › DataS3/initial/refeat.pdb]

ATOM      1  C1  HC1     1      -1.617  -6.210  -1.259  1.00  0.00           C  
ATOM      2  H1  HC1     1      -1.944  -6.565  -0.406  1.00  0.00           H  
ATOM      3  C1a HC1     1      -1.778  -7.383  -2.259  1.00  0.00           C  
ATOM      4 H1aa HC1     1      -2.721  -7.652  -2.302  1.00  0.00           H  
ATOM      5 H1ab HC1     1      -1.481  -7.128  -3.154  1.00  0.00           H  
ATOM      6 H1ac HC1     1      -1.245  -8.147  -1.957  1.00  0.00           H  
ATOM      7  C2  HC1     1      -2.445  -4.959  -1.556  1.00  0.00           C  
ATOM      8  C3  HC1     1      -2.634  -4.546  -2.888  1.00  0.00           C  
ATOM      9  H3  HC1     1      -2.264  -5.043  -3.574  1.00  0.00           H  
ATOM     10  C4  HC1     1      -3.374  -3.390  -3.193  1.00  0.00           C  
ATOM     11  C5  HC1     1      -3.884  -2.596  -2.138  1.00  0.00           C  
ATOM     12  O5  HC1     1      -4.590  -1.454  -2.413  1.00  0.00           O  
ATOM     13  C6  HC1     1      -3.693  -2.992  -0.796  1.00  0.00           C  
ATOM     14  C6a HC1     1      -2.980  -4.174  -0.506  1.00  0.00           C  
ATOM     15  O6a HC1     1      -2.819  -4.558   0.799  1.00  0.00           O  
ATOM     16  C6b HC1     1      -1.615  -4.298   1.495  1.00  0.00           C  
ATOM     17 H6ba HC1     1      -1.249  -3.437   1.196  1.00  0.00           H  
ATOM     18 H6bb HC1     1      -1.819  -4.235   2.453  1.00  0.00           H  
ATOM     19  O7  HC1     1      -4.266  -2.277   0.224  1.00  0.00           O  
ATOM     20  C8  HC1     1      -5.605  -2.591   0.556  1.00  0.00           C  
ATOM     21  H8a HC1     1      -6.063  -2.701  -0.303  1.00  0.00           H  
ATOM     22  H8b HC1     1      -5.599  -3.464   1.006  1.00  0.00           H  
ATOM     23  C9  HC1     1      -6.358  -1.566   1.404  1.00  0.00           C  
ATOM     24  C10 HC1     1      -7.777  -1.599   1.545  1.00  0.00           C  
ATOM     25 C10a HC1     1      -8.617  -2.594   0.922  1.00  0.00           C  
ATOM     26 O10a HC1     1      -8.168  -3.491   0.172  1.00  0.00           O  
ATOM     27 O10b HC1     1      -9.864  -2.567   1.060  1.00  0.00           O  
ATOM     28  C11 HC1     1      -8.381  -0.580   2.330  1.00  0.00           C  
ATOM     29  H11 HC1     1      -9.311  -0.589   2.411  1.00  0.00           H  
ATOM     30  C12 HC1     1      -7.644   0.444   2.992  1.00  0.00           C  
ATOM     31 C12a HC1     1      -8.363   1.433   3.758  1.00  0.00           C  
ATOM     32 O12a HC1     1      -7.802   2.281   4.490  1.00  0.00           O  
ATOM     33 O12b HC1     1      -9.619   1.498   3.699  1.00  0.00           O  
ATOM     34  C13 HC1     1      -6.226   0.439   2.844  1.00  0.00           C  
ATOM     35 C13a HC1     1      -5.617  -0.566   2.061  1.00  0.00           C  
ATOM     36 H13a HC1     1      -4.692  -0.564   1.960  1.00  0.00           H  
ATOM     37  C14 HC1     1      -5.336   1.524   3.456  1.00  0.00           C  
ATOM     38 H14a HC1     1      -5.354   1.466   4.436  1.00  0.00           H  
ATOM     39 H14b HC1     1      -5.668   2.411   3.197  1.00  0.00           H  
ATOM     40  O15 HC1     1      -3.973   1.474   3.060  1.00  0.00           O  
ATOM     41  C16 HC1     1      -3.096   2.427   3.505  1.00  0.00           C  
ATOM     42 C16a HC1     1      -3.009   3.677   2.854  1.00  0.00           C  
ATOM     43 O16a HC1     1      -3.750   3.899   1.725  1.00  0.00           O  
ATOM     44  C17 HC1     1      -2.280   2.165   4.625  1.00  0.00           C  
ATOM     45  O17 HC1     1      -2.302   0.921   5.197  1.00  0.00           O  
ATOM     46 C17a HC1     1      -1.274  -0.007   4.899  1.00  0.00           C  
ATOM     47 H17a HC1     1      -0.932   0.171   3.994  1.00  0.00           H  
ATOM     48 H17b HC1     1      -1.648  -0.910   4.914  1.00  0.00           H  
ATOM     49  C18 HC1     1      -1.412   3.163   5.129  1.00  0.00           C  
ATOM     50 C18a HC1     1      -0.518   2.893   6.341  1.00  0.00           C  
ATOM     51 H18a HC1     1      -0.964   2.191   6.866  1.00  0.00           H  
ATOM     52 C18b HC1     1      -0.348   4.073   7.319  1.00  0.00           C  
ATOM     53 H18b HC1     1       0.202   3.793   8.082  1.00  0.00           H  
ATOM     54 H18c HC1     1      -1.227   4.358   7.651  1.00  0.00           H  
ATOM     55 H18d HC1     1       0.084   4.837   6.883  1.00  0.00           H  
ATOM     56  C19 HC1     1      -1.341   4.407   4.473  1.00  0.00           C  
ATOM     57  H19 HC1     1      -0.743   5.045   4.779  1.00  0.00           H  
ATOM     58  C20 HC1     1      -2.145   4.683   3.352  1.00  0.00           C  
ATOM     59  C1  HC1     2      -2.052   6.048   2.670  1.00  0.00           C  
ATOM     60  H1  HC1     2      -2.921   6.192   2.227  1.00  0.00           H  
ATOM     61  C1a HC1     2      -1.895   7.258   3.616  1.00  0.00           C  
ATOM     62 H1aa HC1     2      -1.059   7.206   4.124  1.00  0.00           H  
ATOM     63 H1ab HC1     2      -1.887   8.090   3.093  1.00  0.00           H  
ATOM     64 H1ac HC1     2      -2.649   7.289   4.244  1.00  0.00           H  
ATOM     65  C2  HC1     2      -1.012   5.933   1.552  1.00  0.00           C  
ATOM     66  C3  HC1     2       0.325   6.286   1.814  1.00  0.00           C  
ATOM     67  H3  HC1     2       0.567   6.568   2.666  1.00  0.00           H  
ATOM     68  C4  HC1     2       1.298   6.232   0.799  1.00  0.00           C  
ATOM     69  C5  HC1     2       0.933   5.780  -0.496  1.00  0.00           C  
ATOM     70  O5  HC1     2       1.882   5.680  -1.481  1.00  0.00           O  
ATOM     71  C6  HC1     2      -0.408   5.427  -0.779  1.00  0.00           C  
ATOM     72  C6a HC1     2      -1.372   5.482   0.254  1.00  0.00           C  
ATOM     73  O6a HC1     2      -2.659   5.088  -0.005  1.00  0.00           O  
ATOM     74  C6b HC1     2      -3.151   3.833   0.442  1.00  0.00           C  
ATOM     75 H6ba HC1     2      -3.828   3.518  -0.191  1.00  0.00           H  
ATOM     76 H6bb HC1     2      -2.418   3.176   0.462  1.00  0.00           H  
ATOM     77  O7  HC1     2      -0.788   5.094  -2.054  1.00  0.00           O  
ATOM     78  C8  HC1     2      -1.197   6.152  -2.915  1.00  0.00           C  
ATOM     79  H8a HC1     2      -1.781   6.734  -2.393  1.00  0.00           H  
ATOM     80  H8b HC1     2      -0.408   6.692  -3.111  1.00  0.00           H  
ATOM     81  C9  HC1     2      -1.897   5.728  -4.213  1.00  0.00           C  
ATOM     82  C10 HC1     2      -2.501   6.668  -5.098  1.00  0.00           C  
ATOM     83 C10a HC1     2      -2.494   8.090  -4.891  1.00  0.00           C  
ATOM     84 O10a HC1     2      -1.947   8.625  -3.906  1.00  0.00           O  
ATOM     85 O10b HC1     2      -3.060   8.864  -5.702  1.00  0.00           O  
ATOM     86  C11 HC1     2      -3.149   6.172  -6.251  1.00  0.00           C  
ATOM     87  H11 HC1     2      -3.555   6.798  -6.813  1.00  0.00           H  
ATOM     88  C12 HC1     2      -3.196   4.788  -6.580  1.00  0.00           C  
ATOM     89 C12a HC1     2      -3.889   4.403  -7.779  1.00  0.00           C  
ATOM     90 O12a HC1     2      -3.999   3.223  -8.178  1.00  0.00           O  
ATOM     91 O12b HC1     2      -4.449   5.289  -8.470  1.00  0.00           O  
ATOM     92  C13 HC1     2      -2.557   3.867  -5.702  1.00  0.00           C  
ATOM     93 C13a HC1     2      -1.936   4.359  -4.538  1.00  0.00           C  
ATOM     94 H13a HC1     2      -1.523   3.761  -3.964  1.00  0.00           H  
ATOM     95  C14 HC1     2      -2.523   2.367  -5.983  1.00  0.00           C  
ATOM     96 H14a HC1     2      -2.117   2.203  -6.860  1.00  0.00           H  
ATOM     97 H14b HC1     2      -3.437   2.015  -5.998  1.00  0.00           H  
ATOM     98  O15 HC1     2      -1.795   1.608  -5.033  1.00  0.00           O  
ATOM     99  C16 HC1     2      -1.628   0.261  -5.210  1.00  0.00           C  
ATOM    100 C16a HC1     2      -0.442  -0.231  -5.799  1.00  0.00           C  
ATOM    101 O16a HC1     2       0.562   0.643  -6.131  1.00  0.00           O  
ATOM    102  C17 HC1     2      -2.646  -0.631  -4.813  1.00  0.00           C  
ATOM    103  O17 HC1     2      -3.767  -0.145  -4.196  1.00  0.00           O  
ATOM    104 C17a HC1     2      -3.940  -0.253  -2.794  1.00  0.00           C  
ATOM    105 H17a HC1     2      -3.065  -0.201  -2.347  1.00  0.00           H  
ATOM    106 H17b HC1     2      -4.489   0.499  -2.486  1.00  0.00           H  
ATOM    107  C18 HC1     2      -2.502  -2.018  -5.048  1.00  0.00           C  
ATOM    108 C18a HC1     2      -3.605  -2.998  -4.655  1.00  0.00           C  
ATOM    109 H18a HC1     2      -4.445  -2.493  -4.669  1.00  0.00           H  
ATOM    110 C18b HC1     2      -3.836  -4.175  -5.634  1.00  0.00           C  
ATOM    111 H18b HC1     2      -4.593  -4.716  -5.325  1.00  0.00           H  
ATOM    112 H18c HC1     2      -3.046  -4.747  -5.697  1.00  0.00           H  
ATOM    113 H18d HC1     2      -4.046  -3.825  -6.526  1.00  0.00           H  
ATOM    114  C19 HC1     2      -1.309  -2.496  -5.620  1.00  0.00           C  
ATOM    115  H19 HC1     2      -1.196  -3.410  -5.724  1.00  0.00           H  
ATOM    116  C20 HC1     2      -0.281  -1.619  -6.015  1.00  0.00           C  
ATOM    117  C1  HC1     3       1.007  -2.175  -6.621  1.00  0.00           C  
ATOM    118  H1  HC1     3       1.374  -1.467  -7.187  1.00  0.00           H  
ATOM    119  C1a HC1     3       0.834  -3.387  -7.568  1.00  0.00           C  
ATOM    120 H1aa HC1     3       1.707  -3.644  -7.936  1.00  0.00           H  
ATOM    121 H1ab HC1     3       0.463  -4.156  -7.089  1.00  0.00           H  
ATOM    122 H1ac HC1     3       0.234  -3.147  -8.304  1.00  0.00           H  
ATOM    123  C2  HC1     3       1.996  -2.374  -5.465  1.00  0.00           C  
ATOM    124  C3  HC1     3       2.060  -3.619  -4.815  1.00  0.00           C  
ATOM    125  H3  HC1     3       1.514  -4.310  -5.093  1.00  0.00           H  
ATOM    126  C4  HC1     3       2.952  -3.830  -3.747  1.00  0.00           C  
ATOM    127  C5  HC1     3       3.767  -2.761  -3.293  1.00  0.00           C  
ATOM    128  O5  HC1     3       4.589  -2.942  -2.212  1.00  0.00           O  
ATOM    129  C6  HC1     3       3.717  -1.505  -3.939  1.00  0.00           C  
ATOM    130  C6a HC1     3       2.820  -1.312  -5.013  1.00  0.00           C  
ATOM    131  O6a HC1     3       2.731  -0.077  -5.602  1.00  0.00           O  
ATOM    132  C6b HC1     3       1.675   0.813  -5.276  1.00  0.00           C  
ATOM    133 H6ba HC1     3       1.396   0.665  -4.343  1.00  0.00           H  
ATOM    134 H6bb HC1     3       1.994   1.737  -5.351  1.00  0.00           H  
ATOM    135  O7  HC1     3       4.528  -0.478  -3.530  1.00  0.00           O  
ATOM    136  C8  HC1     3       5.734  -0.177  -4.224  1.00  0.00           C  
ATOM    137  H8a HC1     3       6.154  -1.026  -4.476  1.00  0.00           H  
ATOM    138  H8b HC1     3       5.486   0.263  -5.062  1.00  0.00           H  
ATOM    139  C9  HC1     3       6.736   0.691  -3.454  1.00  0.00           C  
ATOM    140  C10 HC1     3       8.019   1.014  -3.981  1.00  0.00           C  
ATOM    141 C10a HC1     3       8.470   0.668  -5.300  1.00  0.00           C  
ATOM    142 O10a HC1     3       7.779   0.060  -6.150  1.00  0.00           O  
ATOM    143 O10b HC1     3       9.620   1.007  -5.650  1.00  0.00           O  
ATOM    144  C11 HC1     3       8.916   1.730  -3.143  1.00  0.00           C  
ATOM    145  H11 HC1     3       9.780   1.910  -3.458  1.00  0.00           H  
ATOM    146  C12 HC1     3       8.585   2.167  -1.836  1.00  0.00           C  
ATOM    147 C12a HC1     3       9.619   2.797  -1.058  1.00  0.00           C  
ATOM    148 O12a HC1     3       9.494   3.100   0.149  1.00  0.00           O  
ATOM    149 O12b HC1     3      10.754   3.009  -1.548  1.00  0.00           O  
ATOM    150  C13 HC1     3       7.261   1.932  -1.379  1.00  0.00           C  
ATOM    151 C13a HC1     3       6.377   1.177  -2.180  1.00  0.00           C  
ATOM    152 H13a HC1     3       5.528   0.986  -1.853  1.00  0.00           H  
ATOM    153  C14 HC1     3       6.760   2.479  -0.048  1.00  0.00           C  
ATOM    154 H14a HC1     3       7.101   3.388   0.100  1.00  0.00           H  
ATOM    155 H14b HC1     3       7.067   1.914   0.693  1.00  0.00           H  
ATOM    156  O15 HC1     3       5.344   2.563   0.031  1.00  0.00           O  
ATOM    157  C16 HC1     3       4.747   3.368   0.962  1.00  0.00           C  
ATOM    158 C16a HC1     3       4.806   3.021   2.327  1.00  0.00           C  
ATOM    159 O16a HC1     3       5.419   1.857   2.698  1.00  0.00           O  
ATOM    160  C17 HC1     3       4.073   4.543   0.562  1.00  0.00           C  
ATOM    161  O17 HC1     3       3.987   4.861  -0.768  1.00  0.00           O  
ATOM    162 C17a HC1     3       2.811   4.605  -1.514  1.00  0.00           C  
ATOM    163 H17a HC1     3       3.077   4.453  -2.445  1.00  0.00           H  
ATOM    164 H17b HC1     3       2.389   3.788  -1.168  1.00  0.00           H  
ATOM    165  C18 HC1     3       3.482   5.386   1.533  1.00  0.00           C  
ATOM    166 C18a HC1     3       2.735   6.652   1.117  1.00  0.00           C  
ATOM    167 H18a HC1     3       3.138   6.938   0.266  1.00  0.00           H  
ATOM    168 C18b HC1     3       2.894   7.868   2.054  1.00  0.00           C  
ATOM    169 H18b HC1     3       2.405   8.637   1.690  1.00  0.00           H  
ATOM    170 H18c HC1     3       3.844   8.102   2.138  1.00  0.00           H  
ATOM    171 H18d HC1     3       2.542   7.674   2.946  1.00  0.00           H  
ATOM    172  C19 HC1     3       3.548   5.022   2.893  1.00  0.00           C  
ATOM    173  H19 HC1     3       3.131   5.550   3.529  1.00  0.00           H  
ATOM    174  C20 HC1     3       4.222   3.858   3.305  1.00  0.00           C  
ATOM    175  C1  HC1     4       4.278   3.484   4.788  1.00  0.00           C  
ATOM    176  H1  HC1     4       5.088   2.933   4.902  1.00  0.00           H  
ATOM    177  C1a HC1     4       4.460   4.663   5.767  1.00  0.00           C  
ATOM    178 H1aa HC1     4       3.702   5.281   5.721  1.00  0.00           H  
ATOM    179 H1ab HC1     4       4.535   4.324   6.684  1.00  0.00           H  
ATOM    180 H1ac HC1     4       5.280   5.153   5.544  1.00  0.00           H  
ATOM    181  C2  HC1     4       3.094   2.557   5.068  1.00  0.00           C  
ATOM    182  C3  HC1     4       1.882   3.095   5.536  1.00  0.00           C  
ATOM    183  H3  HC1     4       1.811   4.009   5.656  1.00  0.00           H  
ATOM    184  C4  HC1     4       0.775   2.272   5.817  1.00  0.00           C  
ATOM    185  C5  HC1     4       0.874   0.878   5.582  1.00  0.00           C  
ATOM    186  O5  HC1     4      -0.198   0.056   5.817  1.00  0.00           O  
ATOM    187  C6  HC1     4       2.079   0.323   5.103  1.00  0.00           C  
ATOM    188  C6a HC1     4       3.182   1.161   4.837  1.00  0.00           C  
ATOM    189  O6a HC1     4       4.337   0.610   4.353  1.00  0.00           O  
ATOM    190  C6b HC1     4       4.645   0.708   2.978  1.00  0.00           C  
ATOM    191 H6ba HC1     4       5.140  -0.087   2.700  1.00  0.00           H  
ATOM    192 H6bb HC1     4       3.809   0.748   2.459  1.00  0.00           H  
ATOM    193  O7  HC1     4       2.191  -1.031   4.936  1.00  0.00           O  
ATOM    194  C8  HC1     4       2.856  -1.789   5.933  1.00  0.00           C  
ATOM    195  H8a HC1     4       3.758  -1.420   6.035  1.00  0.00           H  
ATOM    196  H8b HC1     4       2.372  -1.624   6.768  1.00  0.00           H  
ATOM    197  C9  HC1     4       2.933  -3.294   5.656  1.00  0.00           C  
ATOM    198  C10 HC1     4       3.370  -4.225   6.641  1.00  0.00           C  
ATOM    199 C10a HC1     4       3.846  -3.831   7.943  1.00  0.00           C  
ATOM    200 O10a HC1     4       3.900  -2.645   8.325  1.00  0.00           O  
ATOM    201 O10b HC1     4       4.295  -4.679   8.750  1.00  0.00           O  
ATOM    202  C11 HC1     4       3.341  -5.606   6.318  1.00  0.00           C  
ATOM    203  H11 HC1     4       3.599  -6.220   6.974  1.00  0.00           H  
ATOM    204  C12 HC1     4       2.918  -6.098   5.052  1.00  0.00           C  
ATOM    205 C12a HC1     4       2.822  -7.523   4.858  1.00  0.00           C  
ATOM    206 O12a HC1     4       2.358  -8.028   3.810  1.00  0.00           O  
ATOM    207 O12b HC1     4       3.121  -8.322   5.772  1.00  0.00           O  
ATOM    208  C13 HC1     4       2.583  -5.140   4.049  1.00  0.00           C  
ATOM    209 C13a HC1     4       2.580  -3.766   4.376  1.00  0.00           C  
ATOM    210 H13a HC1     4       2.329  -3.148   3.730  1.00  0.00           H  
ATOM    211  C14 HC1     4       2.238  -5.555   2.620  1.00  0.00           C  
ATOM    212 H14a HC1     4       1.450  -6.139   2.621  1.00  0.00           H  
ATOM    213 H14b HC1     4       2.982  -6.064   2.233  1.00  0.00           H  
ATOM    214  O15 HC1     4       1.959  -4.491   1.725  1.00  0.00           O  
ATOM    215  C16 HC1     4       1.540  -4.815   0.459  1.00  0.00           C  
ATOM    216 C16a HC1     4       0.223  -5.282   0.254  1.00  0.00           C  
ATOM    217 O16a HC1     4      -0.649  -5.313   1.309  1.00  0.00           O  
ATOM    218  C17 HC1     4       2.439  -4.747  -0.630  1.00  0.00           C  
ATOM    219  O17 HC1     4       3.704  -4.252  -0.436  1.00  0.00           O  
ATOM    220 C17a HC1     4       4.079  -2.959  -0.885  1.00  0.00           C  
ATOM    221 H17a HC1     4       3.309  -2.353  -0.821  1.00  0.00           H  
ATOM    222 H17b HC1     4       4.780  -2.619  -0.293  1.00  0.00           H  
ATOM    223  C18 HC1     4       2.040  -5.206  -1.908  1.00  0.00           C  
ATOM    224 C18a HC1     4       3.017  -5.208  -3.081  1.00  0.00           C  
ATOM    225 H18a HC1     4       3.917  -5.285  -2.696  1.00  0.00           H  
ATOM    226 C18b HC1     4       2.902  -6.419  -4.041  1.00  0.00           C  
ATOM    227 H18b HC1     4       3.608  -6.371  -4.721  1.00  0.00           H  
ATOM    228 H18c HC1     4       2.034  -6.435  -4.492  1.00  0.00           H  
ATOM    229 H18d HC1     4       3.007  -7.250  -3.535  1.00  0.00           H  
ATOM    230  C19 HC1     4       0.723  -5.668  -2.096  1.00  0.00           C  
ATOM    231  H19 HC1     4       0.448  -5.937  -2.942  1.00  0.00           H  
ATOM    232  C20 HC1     4      -0.188  -5.724  -1.024  1.00  0.00           C  
ATOM    233  C1  EAT     5       0.452  -1.090   1.631  1.00  0.00           C  
ATOM    234  H1  EAT     5      -0.490  -1.246   1.835  1.00  0.00           H  
ATOM    235  H2  EAT     5       1.000  -1.278   2.420  1.00  0.00           H  
ATOM    236  H3  EAT     5       0.737  -1.663   0.891  1.00  0.00           H  
ATOM    237  C2  EAT     5       0.631   0.356   1.231  1.00  0.00           C  
ATOM    238  O2  EAT     5       1.433   1.063   1.832  1.00  0.00           O  
ATOM    239  O1  EAT     5      -0.128   0.748   0.221  1.00  0.00           O  
ATOM    240  C3  EAT     5       0.354   1.781  -0.613  1.00  0.00           C  
ATOM    241  H31 EAT     5       0.210   2.650  -0.178  1.00  0.00           H  
ATOM    242  H32 EAT     5       1.315   1.662  -0.778  1.00  0.00           H  
ATOM    243  C4  EAT     5      -0.393   1.748  -1.945  1.00  0.00           C  
ATOM    244  H41 EAT     5       0.041   2.358  -2.577  1.00  0.00           H  
ATOM    245  H42 EAT     5      -1.322   2.033  -1.811  1.00  0.00           H  
ATOM    246  H43 EAT     5      -0.380   0.840  -2.313  1.00  0.00           H  
END
