# Supplementary material for: How the water-soluble hemicarcerand incarcerates guests at room temperature decoded with modular simulations
Source: Commun Chem. 2021 Mar 1;4:26. doi: 10.1038/s42004-021-00469-3 (PMC9814894; doi:10.1038/s42004-021-00469-3)
Supplement: Supplementary file 5 — Supplementary Data 3 [file 42004_2021_469_MOESM5_ESM.bz2 › DataS3/initial/refdio.pdb]

ATOM      1  C1  HC1     1      -1.752  -5.985  -1.462  1.00  0.00           C  
ATOM      2  H1  HC1     1      -2.124  -6.294  -0.602  1.00  0.00           H  
ATOM      3  C1a HC1     1      -2.017  -7.144  -2.444  1.00  0.00           C  
ATOM      4 H1aa HC1     1      -2.982  -7.305  -2.519  1.00  0.00           H  
ATOM      5 H1ab HC1     1      -1.665  -6.940  -3.336  1.00  0.00           H  
ATOM      6 H1ac HC1     1      -1.585  -7.961  -2.116  1.00  0.00           H  
ATOM      7  C2  HC1     1      -2.449  -4.660  -1.777  1.00  0.00           C  
ATOM      8  C3  HC1     1      -2.603  -4.248  -3.115  1.00  0.00           C  
ATOM      9  H3  HC1     1      -2.252  -4.771  -3.794  1.00  0.00           H  
ATOM     10  C4  HC1     1      -3.283  -3.060  -3.441  1.00  0.00           C  
ATOM     11  C5  HC1     1      -3.770  -2.237  -2.394  1.00  0.00           C  
ATOM     12  O5  HC1     1      -4.433  -1.072  -2.676  1.00  0.00           O  
ATOM     13  C6  HC1     1      -3.597  -2.623  -1.050  1.00  0.00           C  
ATOM     14  C6a HC1     1      -2.937  -3.830  -0.738  1.00  0.00           C  
ATOM     15  O6a HC1     1      -2.803  -4.203   0.574  1.00  0.00           O  
ATOM     16  C6b HC1     1      -1.574  -4.047   1.260  1.00  0.00           C  
ATOM     17 H6ba HC1     1      -1.113  -3.249   0.914  1.00  0.00           H  
ATOM     18 H6bb HC1     1      -1.764  -3.910   2.212  1.00  0.00           H  
ATOM     19  O7  HC1     1      -4.197  -1.899  -0.059  1.00  0.00           O  
ATOM     20  C8  HC1     1      -5.516  -2.309   0.245  1.00  0.00           C  
ATOM     21  H8a HC1     1      -6.065  -2.162  -0.552  1.00  0.00           H  
ATOM     22  H8b HC1     1      -5.464  -3.276   0.397  1.00  0.00           H  
ATOM     23  C9  HC1     1      -6.161  -1.632   1.447  1.00  0.00           C  
ATOM     24  C10 HC1     1      -7.310  -2.185   2.081  1.00  0.00           C  
ATOM     25 C10a HC1     1      -8.005  -3.351   1.608  1.00  0.00           C  
ATOM     26 O10a HC1     1      -7.708  -3.896   0.515  1.00  0.00           O  
ATOM     27 O10b HC1     1      -8.952  -3.855   2.249  1.00  0.00           O  
ATOM     28  C11 HC1     1      -7.811  -1.501   3.219  1.00  0.00           C  
ATOM     29  H11 HC1     1      -8.570  -1.849   3.630  1.00  0.00           H  
ATOM     30  C12 HC1     1      -7.292  -0.265   3.674  1.00  0.00           C  
ATOM     31 C12a HC1     1      -8.002   0.438   4.710  1.00  0.00           C  
ATOM     32 O12a HC1     1      -7.853   1.661   4.905  1.00  0.00           O  
ATOM     33 O12b HC1     1      -8.931  -0.137   5.333  1.00  0.00           O  
ATOM     34  C13 HC1     1      -6.138   0.268   3.022  1.00  0.00           C  
ATOM     35 C13a HC1     1      -5.596  -0.435   1.926  1.00  0.00           C  
ATOM     36 H13a HC1     1      -4.840  -0.089   1.504  1.00  0.00           H  
ATOM     37  C14 HC1     1      -5.438   1.546   3.495  1.00  0.00           C  
ATOM     38 H14a HC1     1      -5.346   1.533   4.472  1.00  0.00           H  
ATOM     39 H14b HC1     1      -5.972   2.331   3.255  1.00  0.00           H  
ATOM     40  O15 HC1     1      -4.135   1.715   2.936  1.00  0.00           O  
ATOM     41  C16 HC1     1      -3.240   2.624   3.436  1.00  0.00           C  
ATOM     42 C16a HC1     1      -3.119   3.898   2.840  1.00  0.00           C  
ATOM     43 O16a HC1     1      -3.878   4.206   1.742  1.00  0.00           O  
ATOM     44  C17 HC1     1      -2.415   2.281   4.528  1.00  0.00           C  
ATOM     45  O17 HC1     1      -2.470   1.019   5.055  1.00  0.00           O  
ATOM     46 C17a HC1     1      -1.474   0.058   4.735  1.00  0.00           C  
ATOM     47 H17a HC1     1      -1.135   0.230   3.829  1.00  0.00           H  
ATOM     48 H17b HC1     1      -1.888  -0.828   4.747  1.00  0.00           H  
ATOM     49  C18 HC1     1      -1.515   3.233   5.068  1.00  0.00           C  
ATOM     50 C18a HC1     1      -0.632   2.876   6.261  1.00  0.00           C  
ATOM     51 H18a HC1     1      -1.094   2.163   6.753  1.00  0.00           H  
ATOM     52 C18b HC1     1      -0.424   3.992   7.300  1.00  0.00           C  
ATOM     53 H18b HC1     1       0.141   3.660   8.032  1.00  0.00           H  
ATOM     54 H18c HC1     1      -1.291   4.267   7.672  1.00  0.00           H  
ATOM     55 H18d HC1     1       0.009   4.776   6.902  1.00  0.00           H  
ATOM     56  C19 HC1     1      -1.422   4.506   4.478  1.00  0.00           C  
ATOM     57  H19 HC1     1      -0.816   5.121   4.815  1.00  0.00           H  
ATOM     58  C20 HC1     1      -2.216   4.855   3.369  1.00  0.00           C  
ATOM     59  C1  HC1     2      -2.098   6.251   2.752  1.00  0.00           C  
ATOM     60  H1  HC1     2      -2.971   6.442   2.339  1.00  0.00           H  
ATOM     61  C1a HC1     2      -1.878   7.402   3.752  1.00  0.00           C  
ATOM     62 H1aa HC1     2      -1.027   7.301   4.230  1.00  0.00           H  
ATOM     63 H1ab HC1     2      -1.871   8.261   3.276  1.00  0.00           H  
ATOM     64 H1ac HC1     2      -2.606   7.413   4.411  1.00  0.00           H  
ATOM     65  C2  HC1     2      -1.090   6.175   1.607  1.00  0.00           C  
ATOM     66  C3  HC1     2       0.264   6.469   1.853  1.00  0.00           C  
ATOM     67  H3  HC1     2       0.532   6.682   2.713  1.00  0.00           H  
ATOM     68  C4  HC1     2       1.217   6.427   0.822  1.00  0.00           C  
ATOM     69  C5  HC1     2       0.814   6.036  -0.483  1.00  0.00           C  
ATOM     70  O5  HC1     2       1.745   5.923  -1.483  1.00  0.00           O  
ATOM     71  C6  HC1     2      -0.545   5.754  -0.750  1.00  0.00           C  
ATOM     72  C6a HC1     2      -1.490   5.799   0.299  1.00  0.00           C  
ATOM     73  O6a HC1     2      -2.798   5.465   0.051  1.00  0.00           O  
ATOM     74  C6b HC1     2      -3.325   4.204   0.436  1.00  0.00           C  
ATOM     75 H6ba HC1     2      -4.036   3.961  -0.192  1.00  0.00           H  
ATOM     76 H6bb HC1     2      -2.613   3.529   0.386  1.00  0.00           H  
ATOM     77  O7  HC1     2      -0.950   5.453  -2.021  1.00  0.00           O  
ATOM     78  C8  HC1     2      -1.310   6.496  -2.921  1.00  0.00           C  
ATOM     79  H8a HC1     2      -1.946   7.072  -2.447  1.00  0.00           H  
ATOM     80  H8b HC1     2      -0.504   7.028  -3.086  1.00  0.00           H  
ATOM     81  C9  HC1     2      -1.915   6.008  -4.249  1.00  0.00           C  
ATOM     82  C10 HC1     2      -2.688   6.853  -5.100  1.00  0.00           C  
ATOM     83 C10a HC1     2      -2.867   8.261  -4.888  1.00  0.00           C  
ATOM     84 O10a HC1     2      -2.179   8.905  -4.067  1.00  0.00           O  
ATOM     85 O10b HC1     2      -3.658   8.914  -5.614  1.00  0.00           O  
ATOM     86  C11 HC1     2      -3.263   6.283  -6.264  1.00  0.00           C  
ATOM     87  H11 HC1     2      -3.772   6.831  -6.822  1.00  0.00           H  
ATOM     88  C12 HC1     2      -3.020   4.949  -6.678  1.00  0.00           C  
ATOM     89 C12a HC1     2      -3.521   4.536  -7.963  1.00  0.00           C  
ATOM     90 O12a HC1     2      -3.234   3.437  -8.482  1.00  0.00           O  
ATOM     91 O12b HC1     2      -4.213   5.327  -8.652  1.00  0.00           O  
ATOM     92  C13 HC1     2      -2.247   4.121  -5.817  1.00  0.00           C  
ATOM     93 C13a HC1     2      -1.719   4.658  -4.622  1.00  0.00           C  
ATOM     94 H13a HC1     2      -1.221   4.107  -4.064  1.00  0.00           H  
ATOM     95  C14 HC1     2      -1.981   2.655  -6.153  1.00  0.00           C  
ATOM     96 H14a HC1     2      -1.375   2.593  -6.920  1.00  0.00           H  
ATOM     97 H14b HC1     2      -2.822   2.220  -6.407  1.00  0.00           H  
ATOM     98  O15 HC1     2      -1.418   1.872  -5.109  1.00  0.00           O  
ATOM     99  C16 HC1     2      -1.312   0.518  -5.307  1.00  0.00           C  
ATOM    100 C16a HC1     2      -0.124  -0.032  -5.836  1.00  0.00           C  
ATOM    101 O16a HC1     2       0.957   0.780  -6.061  1.00  0.00           O  
ATOM    102  C17 HC1     2      -2.402  -0.325  -4.996  1.00  0.00           C  
ATOM    103  O17 HC1     2      -3.518   0.212  -4.417  1.00  0.00           O  
ATOM    104 C17a HC1     2      -3.730   0.107  -3.023  1.00  0.00           C  
ATOM    105 H17a HC1     2      -2.863   0.115  -2.555  1.00  0.00           H  
ATOM    106 H17b HC1     2      -4.251   0.880  -2.719  1.00  0.00           H  
ATOM    107  C18 HC1     2      -2.319  -1.717  -5.251  1.00  0.00           C  
ATOM    108 C18a HC1     2      -3.473  -2.660  -4.906  1.00  0.00           C  
ATOM    109 H18a HC1     2      -4.293  -2.112  -4.935  1.00  0.00           H  
ATOM    110 C18b HC1     2      -3.733  -3.810  -5.900  1.00  0.00           C  
ATOM    111 H18b HC1     2      -4.523  -4.321  -5.621  1.00  0.00           H  
ATOM    112 H18c HC1     2      -2.966  -4.420  -5.947  1.00  0.00           H  
ATOM    113 H18d HC1     2      -3.897  -3.445  -6.796  1.00  0.00           H  
ATOM    114  C19 HC1     2      -1.128  -2.248  -5.779  1.00  0.00           C  
ATOM    115  H19 HC1     2      -1.054  -3.166  -5.904  1.00  0.00           H  
ATOM    116  C20 HC1     2      -0.035  -1.424  -6.097  1.00  0.00           C  
ATOM    117  C1  HC1     3       1.239  -2.050  -6.661  1.00  0.00           C  
ATOM    118  H1  HC1     3       1.697  -1.339  -7.165  1.00  0.00           H  
ATOM    119  C1a HC1     3       1.033  -3.189  -7.681  1.00  0.00           C  
ATOM    120 H1aa HC1     3       1.900  -3.490  -8.035  1.00  0.00           H  
ATOM    121 H1ab HC1     3       0.581  -3.959  -7.272  1.00  0.00           H  
ATOM    122 H1ac HC1     3       0.484  -2.872  -8.429  1.00  0.00           H  
ATOM    123  C2  HC1     3       2.146  -2.374  -5.469  1.00  0.00           C  
ATOM    124  C3  HC1     3       2.126  -3.662  -4.892  1.00  0.00           C  
ATOM    125  H3  HC1     3       1.547  -4.294  -5.229  1.00  0.00           H  
ATOM    126  C4  HC1     3       2.971  -3.995  -3.820  1.00  0.00           C  
ATOM    127  C5  HC1     3       3.829  -3.004  -3.278  1.00  0.00           C  
ATOM    128  O5  HC1     3       4.670  -3.312  -2.241  1.00  0.00           O  
ATOM    129  C6  HC1     3       3.849  -1.705  -3.833  1.00  0.00           C  
ATOM    130  C6a HC1     3       3.003  -1.392  -4.913  1.00  0.00           C  
ATOM    131  O6a HC1     3       3.036  -0.126  -5.441  1.00  0.00           O  
ATOM    132  C6b HC1     3       2.030   0.826  -5.137  1.00  0.00           C  
ATOM    133 H6ba HC1     3       1.687   0.658  -4.229  1.00  0.00           H  
ATOM    134 H6bb HC1     3       2.422   1.724  -5.155  1.00  0.00           H  
ATOM    135  O7  HC1     3       4.712  -0.769  -3.358  1.00  0.00           O  
ATOM    136  C8  HC1     3       6.048  -0.754  -3.826  1.00  0.00           C  
ATOM    137  H8a HC1     3       6.396  -1.667  -3.755  1.00  0.00           H  
ATOM    138  H8b HC1     3       6.031  -0.509  -4.770  1.00  0.00           H  
ATOM    139  C9  HC1     3       6.984   0.189  -3.072  1.00  0.00           C  
ATOM    140  C10 HC1     3       8.374   0.238  -3.363  1.00  0.00           C  
ATOM    141 C10a HC1     3       9.003  -0.495  -4.423  1.00  0.00           C  
ATOM    142 O10a HC1     3       8.418  -1.294  -5.187  1.00  0.00           O  
ATOM    143 O10b HC1     3      10.237  -0.398  -4.605  1.00  0.00           O  
ATOM    144  C11 HC1     3       9.200   1.033  -2.528  1.00  0.00           C  
ATOM    145  H11 HC1     3      10.119   1.044  -2.668  1.00  0.00           H  
ATOM    146  C12 HC1     3       8.689   1.804  -1.456  1.00  0.00           C  
ATOM    147 C12a HC1     3       9.642   2.462  -0.616  1.00  0.00           C  
ATOM    148 O12a HC1     3       9.308   3.244   0.309  1.00  0.00           O  
ATOM    149 O12b HC1     3      10.871   2.264  -0.757  1.00  0.00           O  
ATOM    150  C13 HC1     3       7.285   1.843  -1.272  1.00  0.00           C  
ATOM    151 C13a HC1     3       6.462   1.012  -2.061  1.00  0.00           C  
ATOM    152 H13a HC1     3       5.557   0.979  -1.880  1.00  0.00           H  
ATOM    153  C14 HC1     3       6.628   2.695  -0.188  1.00  0.00           C  
ATOM    154 H14a HC1     3       6.866   3.637  -0.287  1.00  0.00           H  
ATOM    155 H14b HC1     3       6.943   2.405   0.687  1.00  0.00           H  
ATOM    156  O15 HC1     3       5.213   2.658  -0.127  1.00  0.00           O  
ATOM    157  C16 HC1     3       4.585   3.421   0.832  1.00  0.00           C  
ATOM    158 C16a HC1     3       4.658   3.034   2.192  1.00  0.00           C  
ATOM    159 O16a HC1     3       5.273   1.861   2.525  1.00  0.00           O  
ATOM    160  C17 HC1     3       3.940   4.627   0.477  1.00  0.00           C  
ATOM    161  O17 HC1     3       3.835   4.984  -0.842  1.00  0.00           O  
ATOM    162 C17a HC1     3       2.618   4.803  -1.550  1.00  0.00           C  
ATOM    163 H17a HC1     3       2.831   4.634  -2.493  1.00  0.00           H  
ATOM    164 H17b HC1     3       2.158   4.013  -1.186  1.00  0.00           H  
ATOM    165  C18 HC1     3       3.383   5.458   1.482  1.00  0.00           C  
ATOM    166 C18a HC1     3       2.680   6.768   1.128  1.00  0.00           C  
ATOM    167 H18a HC1     3       3.075   7.060   0.280  1.00  0.00           H  
ATOM    168 C18b HC1     3       2.902   7.938   2.113  1.00  0.00           C  
ATOM    169 H18b HC1     3       2.456   8.748   1.782  1.00  0.00           H  
ATOM    170 H18c HC1     3       3.859   8.118   2.216  1.00  0.00           H  
ATOM    171 H18d HC1     3       2.537   7.732   2.998  1.00  0.00           H  
ATOM    172  C19 HC1     3       3.439   5.041   2.826  1.00  0.00           C  
ATOM    173  H19 HC1     3       3.041   5.565   3.484  1.00  0.00           H  
ATOM    174  C20 HC1     3       4.096   3.856   3.198  1.00  0.00           C  
ATOM    175  C1  HC1     4       4.149   3.446   4.671  1.00  0.00           C  
ATOM    176  H1  HC1     4       4.943   2.877   4.778  1.00  0.00           H  
ATOM    177  C1a HC1     4       4.353   4.588   5.693  1.00  0.00           C  
ATOM    178 H1aa HC1     4       3.610   5.225   5.667  1.00  0.00           H  
ATOM    179 H1ab HC1     4       4.410   4.214   6.600  1.00  0.00           H  
ATOM    180 H1ac HC1     4       5.184   5.067   5.500  1.00  0.00           H  
ATOM    181  C2  HC1     4       2.947   2.530   4.931  1.00  0.00           C  
ATOM    182  C3  HC1     4       1.750   3.069   5.429  1.00  0.00           C  
ATOM    183  H3  HC1     4       1.687   3.979   5.580  1.00  0.00           H  
ATOM    184  C4  HC1     4       0.640   2.250   5.698  1.00  0.00           C  
ATOM    185  C5  HC1     4       0.720   0.857   5.431  1.00  0.00           C  
ATOM    186  O5  HC1     4      -0.377   0.058   5.638  1.00  0.00           O  
ATOM    187  C6  HC1     4       1.924   0.295   4.950  1.00  0.00           C  
ATOM    188  C6a HC1     4       3.024   1.136   4.672  1.00  0.00           C  
ATOM    189  O6a HC1     4       4.179   0.599   4.174  1.00  0.00           O  
ATOM    190  C6b HC1     4       4.506   0.704   2.803  1.00  0.00           C  
ATOM    191 H6ba HC1     4       5.027  -0.090   2.551  1.00  0.00           H  
ATOM    192 H6bb HC1     4       3.678   0.728   2.269  1.00  0.00           H  
ATOM    193  O7  HC1     4       2.053  -1.063   4.795  1.00  0.00           O  
ATOM    194  C8  HC1     4       2.853  -1.787   5.724  1.00  0.00           C  
ATOM    195  H8a HC1     4       3.754  -1.401   5.713  1.00  0.00           H  
ATOM    196  H8b HC1     4       2.460  -1.615   6.605  1.00  0.00           H  
ATOM    197  C9  HC1     4       2.952  -3.296   5.491  1.00  0.00           C  
ATOM    198  C10 HC1     4       3.383  -4.180   6.525  1.00  0.00           C  
ATOM    199 C10a HC1     4       3.878  -3.747   7.806  1.00  0.00           C  
ATOM    200 O10a HC1     4       4.197  -2.559   8.046  1.00  0.00           O  
ATOM    201 O10b HC1     4       3.944  -4.548   8.765  1.00  0.00           O  
ATOM    202  C11 HC1     4       3.292  -5.567   6.272  1.00  0.00           C  
ATOM    203  H11 HC1     4       3.535  -6.154   6.955  1.00  0.00           H  
ATOM    204  C12 HC1     4       2.861  -6.106   5.033  1.00  0.00           C  
ATOM    205 C12a HC1     4       2.767  -7.532   4.924  1.00  0.00           C  
ATOM    206 O12a HC1     4       2.246  -8.100   3.938  1.00  0.00           O  
ATOM    207 O12b HC1     4       3.101  -8.268   5.887  1.00  0.00           O  
ATOM    208  C13 HC1     4       2.519  -5.208   3.981  1.00  0.00           C  
ATOM    209 C13a HC1     4       2.558  -3.819   4.237  1.00  0.00           C  
ATOM    210 H13a HC1     4       2.313  -3.232   3.560  1.00  0.00           H  
ATOM    211  C14 HC1     4       2.100  -5.697   2.587  1.00  0.00           C  
ATOM    212 H14a HC1     4       1.248  -6.177   2.643  1.00  0.00           H  
ATOM    213 H14b HC1     4       2.755  -6.332   2.238  1.00  0.00           H  
ATOM    214  O15 HC1     4       1.952  -4.679   1.599  1.00  0.00           O  
ATOM    215  C16 HC1     4       1.522  -4.999   0.337  1.00  0.00           C  
ATOM    216 C16a HC1     4       0.160  -5.287   0.103  1.00  0.00           C  
ATOM    217 O16a HC1     4      -0.736  -5.180   1.132  1.00  0.00           O  
ATOM    218  C17 HC1     4       2.437  -5.022  -0.745  1.00  0.00           C  
ATOM    219  O17 HC1     4       3.741  -4.661  -0.538  1.00  0.00           O  
ATOM    220 C17a HC1     4       4.219  -3.375  -0.900  1.00  0.00           C  
ATOM    221 H17a HC1     4       3.509  -2.710  -0.765  1.00  0.00           H  
ATOM    222 H17b HC1     4       4.972  -3.146  -0.317  1.00  0.00           H  
ATOM    223  C18 HC1     4       1.996  -5.388  -2.043  1.00  0.00           C  
ATOM    224 C18a HC1     4       2.955  -5.410  -3.234  1.00  0.00           C  
ATOM    225 H18a HC1     4       3.856  -5.558  -2.864  1.00  0.00           H  
ATOM    226 C18b HC1     4       2.744  -6.552  -4.245  1.00  0.00           C  
ATOM    227 H18b HC1     4       3.439  -6.518  -4.941  1.00  0.00           H  
ATOM    228 H18c HC1     4       1.865  -6.485  -4.678  1.00  0.00           H  
ATOM    229 H18d HC1     4       2.797  -7.416  -3.785  1.00  0.00           H  
ATOM    230  C19 HC1     4       0.642  -5.685  -2.251  1.00  0.00           C  
ATOM    231  H19 HC1     4       0.346  -5.891  -3.106  1.00  0.00           H  
ATOM    232  C20 HC1     4      -0.284  -5.658  -1.189  1.00  0.00           C  
ATOM    233  O1  DIO     5      -0.175  -1.188  -0.311  1.00  0.00           O  
ATOM    234  C2  DIO     5       1.048  -1.416   0.376  1.00  0.00           C  
ATOM    235  H3  DIO     5       1.793  -1.049  -0.145  1.00  0.00           H  
ATOM    236  H4  DIO     5       1.181  -2.380   0.483  1.00  0.00           H  
ATOM    237  C3  DIO     5       1.022  -0.759   1.764  1.00  0.00           C  
ATOM    238  H5  DIO     5       1.900  -0.871   2.185  1.00  0.00           H  
ATOM    239  H6  DIO     5       0.349  -1.202   2.322  1.00  0.00           H  
ATOM    240  O4  DIO     5       0.725   0.627   1.659  1.00  0.00           O  
ATOM    241  C5  DIO     5      -0.489   0.873   0.961  1.00  0.00           C  
ATOM    242  H9  DIO     5      -1.246   0.531   1.483  1.00  0.00           H  
ATOM    243  H10 DIO     5      -0.599   1.839   0.843  1.00  0.00           H  
ATOM    244  C6  DIO     5      -0.480   0.196  -0.420  1.00  0.00           C  
ATOM    245  H11 DIO     5      -1.363   0.296  -0.830  1.00  0.00           H  
ATOM    246  H12 DIO     5       0.186   0.635  -0.992  1.00  0.00           H  
END
