# Supplementary material for: How the water-soluble hemicarcerand incarcerates guests at room temperature decoded with modular simulations
Source: Commun Chem. 2021 Mar 1;4:26. doi: 10.1038/s42004-021-00469-3 (PMC9814894; doi:10.1038/s42004-021-00469-3)
Supplement: Supplementary file 5 — Supplementary Data 3 [file 42004_2021_469_MOESM5_ESM.bz2 › DataS3/initial/refxyp.pdb]

ATOM      1  C1  HC1     1      -1.931  -5.962  -1.296  1.00  0.00           C  
ATOM      2  H1  HC1     1      -2.355  -6.240  -0.451  1.00  0.00           H  
ATOM      3  C1a HC1     1      -2.088  -7.184  -2.230  1.00  0.00           C  
ATOM      4 H1aa HC1     1      -3.040  -7.390  -2.349  1.00  0.00           H  
ATOM      5 H1ab HC1     1      -1.691  -7.011  -3.108  1.00  0.00           H  
ATOM      6 H1ac HC1     1      -1.642  -7.962  -1.833  1.00  0.00           H  
ATOM      7  C2  HC1     1      -2.649  -4.689  -1.740  1.00  0.00           C  
ATOM      8  C3  HC1     1      -2.726  -4.354  -3.107  1.00  0.00           C  
ATOM      9  H3  HC1     1      -2.314  -4.903  -3.731  1.00  0.00           H  
ATOM     10  C4  HC1     1      -3.410  -3.199  -3.545  1.00  0.00           C  
ATOM     11  C5  HC1     1      -3.990  -2.343  -2.581  1.00  0.00           C  
ATOM     12  O5  HC1     1      -4.668  -1.221  -2.971  1.00  0.00           O  
ATOM     13  C6  HC1     1      -3.901  -2.660  -1.209  1.00  0.00           C  
ATOM     14  C6a HC1     1      -3.227  -3.823  -0.786  1.00  0.00           C  
ATOM     15  O6a HC1     1      -3.171  -4.123   0.551  1.00  0.00           O  
ATOM     16  C6b HC1     1      -2.002  -3.894   1.317  1.00  0.00           C  
ATOM     17 H6ba HC1     1      -1.539  -3.099   0.968  1.00  0.00           H  
ATOM     18 H6bb HC1     1      -2.268  -3.710   2.245  1.00  0.00           H  
ATOM     19  O7  HC1     1      -4.550  -1.881  -0.295  1.00  0.00           O  
ATOM     20  C8  HC1     1      -5.919  -2.153  -0.076  1.00  0.00           C  
ATOM     21  H8a HC1     1      -6.399  -1.930  -0.902  1.00  0.00           H  
ATOM     22  H8b HC1     1      -5.985  -3.119   0.073  1.00  0.00           H  
ATOM     23  C9  HC1     1      -6.551  -1.413   1.103  1.00  0.00           C  
ATOM     24  C10 HC1     1      -7.881  -1.695   1.536  1.00  0.00           C  
ATOM     25 C10a HC1     1      -8.733  -2.684   0.924  1.00  0.00           C  
ATOM     26 O10a HC1     1      -8.382  -3.331  -0.094  1.00  0.00           O  
ATOM     27 O10b HC1     1      -9.863  -2.964   1.408  1.00  0.00           O  
ATOM     28  C11 HC1     1      -8.354  -0.958   2.660  1.00  0.00           C  
ATOM     29  H11 HC1     1      -9.220  -1.144   2.971  1.00  0.00           H  
ATOM     30  C12 HC1     1      -7.580   0.008   3.355  1.00  0.00           C  
ATOM     31 C12a HC1     1      -8.168   0.654   4.499  1.00  0.00           C  
ATOM     32 O12a HC1     1      -7.550   1.445   5.253  1.00  0.00           O  
ATOM     33 O12b HC1     1      -9.339   0.349   4.822  1.00  0.00           O  
ATOM     34  C13 HC1     1      -6.251   0.262   2.894  1.00  0.00           C  
ATOM     35 C13a HC1     1      -5.762  -0.442   1.782  1.00  0.00           C  
ATOM     36 H13a HC1     1      -4.887  -0.276   1.487  1.00  0.00           H  
ATOM     37  C14 HC1     1      -5.320   1.268   3.598  1.00  0.00           C  
ATOM     38 H14a HC1     1      -5.170   0.981   4.523  1.00  0.00           H  
ATOM     39 H14b HC1     1      -5.739   2.154   3.619  1.00  0.00           H  
ATOM     40  O15 HC1     1      -4.033   1.418   3.002  1.00  0.00           O  
ATOM     41  C16 HC1     1      -3.161   2.377   3.449  1.00  0.00           C  
ATOM     42 C16a HC1     1      -3.066   3.621   2.778  1.00  0.00           C  
ATOM     43 O16a HC1     1      -3.780   3.835   1.626  1.00  0.00           O  
ATOM     44  C17 HC1     1      -2.349   2.124   4.582  1.00  0.00           C  
ATOM     45  O17 HC1     1      -2.368   0.891   5.168  1.00  0.00           O  
ATOM     46 C17a HC1     1      -1.320  -0.040   4.942  1.00  0.00           C  
ATOM     47 H17a HC1     1      -0.962   0.088   4.035  1.00  0.00           H  
ATOM     48 H17b HC1     1      -1.696  -0.945   4.995  1.00  0.00           H  
ATOM     49  C18 HC1     1      -1.495   3.138   5.087  1.00  0.00           C  
ATOM     50 C18a HC1     1      -0.628   2.907   6.322  1.00  0.00           C  
ATOM     51 H18a HC1     1      -1.087   2.212   6.851  1.00  0.00           H  
ATOM     52 C18b HC1     1      -0.500   4.108   7.287  1.00  0.00           C  
ATOM     53 H18b HC1     1       0.014   3.844   8.078  1.00  0.00           H  
ATOM     54 H18c HC1     1      -1.392   4.397   7.577  1.00  0.00           H  
ATOM     55 H18d HC1     1      -0.049   4.865   6.856  1.00  0.00           H  
ATOM     56  C19 HC1     1      -1.433   4.372   4.415  1.00  0.00           C  
ATOM     57  H19 HC1     1      -0.845   5.018   4.715  1.00  0.00           H  
ATOM     58  C20 HC1     1      -2.213   4.631   3.276  1.00  0.00           C  
ATOM     59  C1  HC1     2      -2.101   5.987   2.579  1.00  0.00           C  
ATOM     60  H1  HC1     2      -2.955   6.123   2.103  1.00  0.00           H  
ATOM     61  C1a HC1     2      -1.969   7.211   3.512  1.00  0.00           C  
ATOM     62 H1aa HC1     2      -1.147   7.169   4.042  1.00  0.00           H  
ATOM     63 H1ab HC1     2      -1.953   8.033   2.976  1.00  0.00           H  
ATOM     64 H1ac HC1     2      -2.735   7.249   4.121  1.00  0.00           H  
ATOM     65  C2  HC1     2      -1.027   5.857   1.494  1.00  0.00           C  
ATOM     66  C3  HC1     2       0.303   6.192   1.792  1.00  0.00           C  
ATOM     67  H3  HC1     2       0.522   6.468   2.648  1.00  0.00           H  
ATOM     68  C4  HC1     2       1.314   6.124   0.812  1.00  0.00           C  
ATOM     69  C5  HC1     2       0.985   5.672  -0.493  1.00  0.00           C  
ATOM     70  O5  HC1     2       1.961   5.560  -1.442  1.00  0.00           O  
ATOM     71  C6  HC1     2      -0.359   5.354  -0.809  1.00  0.00           C  
ATOM     72  C6a HC1     2      -1.352   5.401   0.198  1.00  0.00           C  
ATOM     73  O6a HC1     2      -2.637   5.013  -0.097  1.00  0.00           O  
ATOM     74  C6b HC1     2      -3.155   3.768   0.353  1.00  0.00           C  
ATOM     75 H6ba HC1     2      -3.821   3.457  -0.297  1.00  0.00           H  
ATOM     76 H6bb HC1     2      -2.431   3.103   0.388  1.00  0.00           H  
ATOM     77  O7  HC1     2      -0.703   5.076  -2.103  1.00  0.00           O  
ATOM     78  C8  HC1     2      -0.956   6.166  -2.983  1.00  0.00           C  
ATOM     79  H8a HC1     2      -1.549   6.770  -2.489  1.00  0.00           H  
ATOM     80  H8b HC1     2      -0.104   6.627  -3.135  1.00  0.00           H  
ATOM     81  C9  HC1     2      -1.583   5.813  -4.341  1.00  0.00           C  
ATOM     82  C10 HC1     2      -2.132   6.811  -5.198  1.00  0.00           C  
ATOM     83 C10a HC1     2      -2.089   8.220  -4.923  1.00  0.00           C  
ATOM     84 O10a HC1     2      -1.564   8.714  -3.890  1.00  0.00           O  
ATOM     85 O10b HC1     2      -2.556   9.052  -5.736  1.00  0.00           O  
ATOM     86  C11 HC1     2      -2.731   6.361  -6.410  1.00  0.00           C  
ATOM     87  H11 HC1     2      -3.098   7.001  -6.990  1.00  0.00           H  
ATOM     88  C12 HC1     2      -2.771   5.001  -6.822  1.00  0.00           C  
ATOM     89 C12a HC1     2      -3.405   4.671  -8.067  1.00  0.00           C  
ATOM     90 O12a HC1     2      -3.427   3.510  -8.546  1.00  0.00           O  
ATOM     91 O12b HC1     2      -4.002   5.551  -8.729  1.00  0.00           O  
ATOM     92  C13 HC1     2      -2.167   4.039  -5.966  1.00  0.00           C  
ATOM     93 C13a HC1     2      -1.597   4.468  -4.750  1.00  0.00           C  
ATOM     94 H13a HC1     2      -1.243   3.833  -4.180  1.00  0.00           H  
ATOM     95  C14 HC1     2      -2.159   2.538  -6.306  1.00  0.00           C  
ATOM     96 H14a HC1     2      -1.676   2.391  -7.145  1.00  0.00           H  
ATOM     97 H14b HC1     2      -3.074   2.208  -6.425  1.00  0.00           H  
ATOM     98  O15 HC1     2      -1.556   1.713  -5.325  1.00  0.00           O  
ATOM     99  C16 HC1     2      -1.435   0.357  -5.505  1.00  0.00           C  
ATOM    100 C16a HC1     2      -0.204  -0.195  -5.927  1.00  0.00           C  
ATOM    101 O16a HC1     2       0.866   0.639  -6.128  1.00  0.00           O  
ATOM    102  C17 HC1     2      -2.509  -0.511  -5.202  1.00  0.00           C  
ATOM    103  O17 HC1     2      -3.676   0.013  -4.720  1.00  0.00           O  
ATOM    104 C17a HC1     2      -3.988  -0.036  -3.337  1.00  0.00           C  
ATOM    105 H17a HC1     2      -3.161   0.031  -2.810  1.00  0.00           H  
ATOM    106 H17b HC1     2      -4.557   0.730  -3.113  1.00  0.00           H  
ATOM    107  C18 HC1     2      -2.372  -1.916  -5.366  1.00  0.00           C  
ATOM    108 C18a HC1     2      -3.514  -2.875  -5.033  1.00  0.00           C  
ATOM    109 H18a HC1     2      -4.350  -2.365  -5.144  1.00  0.00           H  
ATOM    110 C18b HC1     2      -3.674  -4.091  -5.973  1.00  0.00           C  
ATOM    111 H18b HC1     2      -4.462  -4.613  -5.712  1.00  0.00           H  
ATOM    112 H18c HC1     2      -2.886  -4.671  -5.933  1.00  0.00           H  
ATOM    113 H18d HC1     2      -3.788  -3.784  -6.898  1.00  0.00           H  
ATOM    114  C19 HC1     2      -1.140  -2.447  -5.789  1.00  0.00           C  
ATOM    115  H19 HC1     2      -1.038  -3.370  -5.858  1.00  0.00           H  
ATOM    116  C20 HC1     2      -0.059  -1.598  -6.087  1.00  0.00           C  
ATOM    117  C1  HC1     3       1.268  -2.222  -6.519  1.00  0.00           C  
ATOM    118  H1  HC1     3       1.743  -1.538  -7.041  1.00  0.00           H  
ATOM    119  C1a HC1     3       1.163  -3.430  -7.479  1.00  0.00           C  
ATOM    120 H1aa HC1     3       2.060  -3.719  -7.755  1.00  0.00           H  
ATOM    121 H1ab HC1     3       0.711  -4.185  -7.048  1.00  0.00           H  
ATOM    122 H1ac HC1     3       0.651  -3.176  -8.277  1.00  0.00           H  
ATOM    123  C2  HC1     3       2.096  -2.451  -5.253  1.00  0.00           C  
ATOM    124  C3  HC1     3       2.077  -3.702  -4.603  1.00  0.00           C  
ATOM    125  H3  HC1     3       1.538  -4.380  -4.933  1.00  0.00           H  
ATOM    126  C4  HC1     3       2.869  -3.948  -3.464  1.00  0.00           C  
ATOM    127  C5  HC1     3       3.665  -2.902  -2.938  1.00  0.00           C  
ATOM    128  O5  HC1     3       4.445  -3.116  -1.832  1.00  0.00           O  
ATOM    129  C6  HC1     3       3.676  -1.640  -3.568  1.00  0.00           C  
ATOM    130  C6a HC1     3       2.884  -1.408  -4.714  1.00  0.00           C  
ATOM    131  O6a HC1     3       2.913  -0.179  -5.317  1.00  0.00           O  
ATOM    132  C6b HC1     3       1.867   0.756  -5.132  1.00  0.00           C  
ATOM    133 H6ba HC1     3       1.465   0.621  -4.243  1.00  0.00           H  
ATOM    134 H6bb HC1     3       2.246   1.661  -5.162  1.00  0.00           H  
ATOM    135  O7  HC1     3       4.534  -0.669  -3.136  1.00  0.00           O  
ATOM    136  C8  HC1     3       5.715  -0.478  -3.897  1.00  0.00           C  
ATOM    137  H8a HC1     3       6.165  -1.346  -3.952  1.00  0.00           H  
ATOM    138  H8b HC1     3       5.424  -0.239  -4.801  1.00  0.00           H  
ATOM    139  C9  HC1     3       6.698   0.562  -3.379  1.00  0.00           C  
ATOM    140  C10 HC1     3       7.879   0.883  -4.095  1.00  0.00           C  
ATOM    141 C10a HC1     3       8.227   0.332  -5.378  1.00  0.00           C  
ATOM    142 O10a HC1     3       7.497  -0.491  -5.977  1.00  0.00           O  
ATOM    143 O10b HC1     3       9.283   0.709  -5.930  1.00  0.00           O  
ATOM    144  C11 HC1     3       8.760   1.825  -3.497  1.00  0.00           C  
ATOM    145  H11 HC1     3       9.545   2.045  -3.942  1.00  0.00           H  
ATOM    146  C12 HC1     3       8.493   2.484  -2.272  1.00  0.00           C  
ATOM    147 C12a HC1     3       9.496   3.392  -1.776  1.00  0.00           C  
ATOM    148 O12a HC1     3       9.253   4.133  -0.799  1.00  0.00           O  
ATOM    149 O12b HC1     3      10.626   3.427  -2.332  1.00  0.00           O  
ATOM    150  C13 HC1     3       7.255   2.204  -1.612  1.00  0.00           C  
ATOM    151 C13a HC1     3       6.400   1.230  -2.168  1.00  0.00           C  
ATOM    152 H13a HC1     3       5.600   1.031  -1.733  1.00  0.00           H  
ATOM    153  C14 HC1     3       6.826   2.889  -0.304  1.00  0.00           C  
ATOM    154 H14a HC1     3       6.817   3.857  -0.434  1.00  0.00           H  
ATOM    155 H14b HC1     3       7.466   2.689   0.409  1.00  0.00           H  
ATOM    156  O15 HC1     3       5.534   2.527   0.171  1.00  0.00           O  
ATOM    157  C16 HC1     3       4.862   3.306   1.083  1.00  0.00           C  
ATOM    158 C16a HC1     3       4.877   2.973   2.458  1.00  0.00           C  
ATOM    159 O16a HC1     3       5.493   1.824   2.876  1.00  0.00           O  
ATOM    160  C17 HC1     3       4.142   4.444   0.653  1.00  0.00           C  
ATOM    161  O17 HC1     3       4.058   4.738  -0.684  1.00  0.00           O  
ATOM    162 C17a HC1     3       2.881   4.473  -1.428  1.00  0.00           C  
ATOM    163 H17a HC1     3       3.140   4.280  -2.354  1.00  0.00           H  
ATOM    164 H17b HC1     3       2.440   3.672  -1.063  1.00  0.00           H  
ATOM    165  C18 HC1     3       3.495   5.282   1.596  1.00  0.00           C  
ATOM    166 C18a HC1     3       2.739   6.540   1.159  1.00  0.00           C  
ATOM    167 H18a HC1     3       3.161   6.822   0.318  1.00  0.00           H  
ATOM    168 C18b HC1     3       2.879   7.762   2.091  1.00  0.00           C  
ATOM    169 H18b HC1     3       2.422   8.532   1.695  1.00  0.00           H  
ATOM    170 H18c HC1     3       3.826   7.982   2.212  1.00  0.00           H  
ATOM    171 H18d HC1     3       2.485   7.581   2.969  1.00  0.00           H  
ATOM    172  C19 HC1     3       3.527   4.941   2.959  1.00  0.00           C  
ATOM    173  H19 HC1     3       3.073   5.471   3.571  1.00  0.00           H  
ATOM    174  C20 HC1     3       4.223   3.804   3.408  1.00  0.00           C  
ATOM    175  C1  HC1     4       4.226   3.475   4.903  1.00  0.00           C  
ATOM    176  H1  HC1     4       5.032   2.932   5.056  1.00  0.00           H  
ATOM    177  C1a HC1     4       4.376   4.682   5.856  1.00  0.00           C  
ATOM    178 H1aa HC1     4       3.619   5.295   5.772  1.00  0.00           H  
ATOM    179 H1ab HC1     4       4.423   4.367   6.782  1.00  0.00           H  
ATOM    180 H1ac HC1     4       5.202   5.170   5.646  1.00  0.00           H  
ATOM    181  C2  HC1     4       3.032   2.562   5.165  1.00  0.00           C  
ATOM    182  C3  HC1     4       1.798   3.109   5.578  1.00  0.00           C  
ATOM    183  H3  HC1     4       1.715   4.027   5.669  1.00  0.00           H  
ATOM    184  C4  HC1     4       0.694   2.283   5.853  1.00  0.00           C  
ATOM    185  C5  HC1     4       0.810   0.888   5.671  1.00  0.00           C  
ATOM    186  O5  HC1     4      -0.271   0.068   5.889  1.00  0.00           O  
ATOM    187  C6  HC1     4       2.039   0.325   5.267  1.00  0.00           C  
ATOM    188  C6a HC1     4       3.142   1.160   4.980  1.00  0.00           C  
ATOM    189  O6a HC1     4       4.323   0.617   4.548  1.00  0.00           O  
ATOM    190  C6b HC1     4       4.734   0.669   3.189  1.00  0.00           C  
ATOM    191 H6ba HC1     4       5.283  -0.122   3.006  1.00  0.00           H  
ATOM    192 H6bb HC1     4       3.944   0.636   2.605  1.00  0.00           H  
ATOM    193  O7  HC1     4       2.157  -1.031   5.143  1.00  0.00           O  
ATOM    194  C8  HC1     4       2.900  -1.779   6.088  1.00  0.00           C  
ATOM    195  H8a HC1     4       3.768  -1.335   6.182  1.00  0.00           H  
ATOM    196  H8b HC1     4       2.434  -1.717   6.950  1.00  0.00           H  
ATOM    197  C9  HC1     4       3.109  -3.244   5.709  1.00  0.00           C  
ATOM    198  C10 HC1     4       3.916  -4.113   6.498  1.00  0.00           C  
ATOM    199 C10a HC1     4       4.641  -3.701   7.673  1.00  0.00           C  
ATOM    200 O10a HC1     4       4.679  -2.510   8.071  1.00  0.00           O  
ATOM    201 O10b HC1     4       5.316  -4.540   8.310  1.00  0.00           O  
ATOM    202  C11 HC1     4       4.016  -5.466   6.079  1.00  0.00           C  
ATOM    203  H11 HC1     4       4.530  -6.051   6.596  1.00  0.00           H  
ATOM    204  C12 HC1     4       3.389  -5.981   4.912  1.00  0.00           C  
ATOM    205 C12a HC1     4       3.586  -7.366   4.585  1.00  0.00           C  
ATOM    206 O12a HC1     4       3.050  -7.915   3.593  1.00  0.00           O  
ATOM    207 O12b HC1     4       4.379  -8.057   5.267  1.00  0.00           O  
ATOM    208  C13 HC1     4       2.621  -5.081   4.118  1.00  0.00           C  
ATOM    209 C13a HC1     4       2.480  -3.745   4.546  1.00  0.00           C  
ATOM    210 H13a HC1     4       1.959  -3.172   4.033  1.00  0.00           H  
ATOM    211  C14 HC1     4       1.959  -5.508   2.802  1.00  0.00           C  
ATOM    212 H14a HC1     4       1.176  -6.072   2.982  1.00  0.00           H  
ATOM    213 H14b HC1     4       2.588  -6.045   2.276  1.00  0.00           H  
ATOM    214  O15 HC1     4       1.539  -4.457   1.938  1.00  0.00           O  
ATOM    215  C16 HC1     4       1.188  -4.781   0.652  1.00  0.00           C  
ATOM    216 C16a HC1     4      -0.151  -5.125   0.353  1.00  0.00           C  
ATOM    217 O16a HC1     4      -1.114  -5.001   1.315  1.00  0.00           O  
ATOM    218  C17 HC1     4       2.164  -4.814  -0.371  1.00  0.00           C  
ATOM    219  O17 HC1     4       3.442  -4.393  -0.103  1.00  0.00           O  
ATOM    220 C17a HC1     4       3.892  -3.115  -0.526  1.00  0.00           C  
ATOM    221 H17a HC1     4       3.145  -2.478  -0.499  1.00  0.00           H  
ATOM    222 H17b HC1     4       4.580  -2.806   0.102  1.00  0.00           H  
ATOM    223  C18 HC1     4       1.817  -5.257  -1.672  1.00  0.00           C  
ATOM    224 C18a HC1     4       2.853  -5.322  -2.796  1.00  0.00           C  
ATOM    225 H18a HC1     4       3.728  -5.430  -2.356  1.00  0.00           H  
ATOM    226 C18b HC1     4       2.740  -6.534  -3.745  1.00  0.00           C  
ATOM    227 H18b HC1     4       3.478  -6.520  -4.392  1.00  0.00           H  
ATOM    228 H18c HC1     4       1.893  -6.524  -4.236  1.00  0.00           H  
ATOM    229 H18d HC1     4       2.791  -7.367  -3.229  1.00  0.00           H  
ATOM    230  C19 HC1     4       0.489  -5.618  -1.948  1.00  0.00           C  
ATOM    231  H19 HC1     4       0.253  -5.881  -2.805  1.00  0.00           H  
ATOM    232  C20 HC1     4      -0.499  -5.568  -0.949  1.00  0.00           C  
ATOM    233  C1  XYP     5      -0.820   1.909  -2.188  1.00  0.00           C  
ATOM    234  H1a XYP     5      -0.115   2.413  -2.645  1.00  0.00           H  
ATOM    235  H1b XYP     5      -1.273   1.332  -2.830  1.00  0.00           H  
ATOM    236  H1c XYP     5      -1.472   2.531  -1.806  1.00  0.00           H  
ATOM    237  C2  XYP     5      -0.203   1.078  -1.094  1.00  0.00           C  
ATOM    238  C3  XYP     5       0.243   1.698   0.086  1.00  0.00           C  
ATOM    239  H3  XYP     5       0.152   2.618   0.192  1.00  0.00           H  
ATOM    240  C4  XYP     5       0.827   0.926   1.108  1.00  0.00           C  
ATOM    241  H4  XYP     5       1.121   1.336   1.890  1.00  0.00           H  
ATOM    242  C5  XYP     5       0.969  -0.463   0.941  1.00  0.00           C  
ATOM    243  C6  XYP     5       1.595  -1.292   2.028  1.00  0.00           C  
ATOM    244  H6a XYP     5       2.198  -1.956   1.639  1.00  0.00           H  
ATOM    245  H6b XYP     5       2.108  -0.721   2.628  1.00  0.00           H  
ATOM    246  H6c XYP     5       0.891  -1.747   2.535  1.00  0.00           H  
ATOM    247  C7  XYP     5       0.519  -1.085  -0.239  1.00  0.00           C  
ATOM    248  H7  XYP     5       0.610  -2.006  -0.345  1.00  0.00           H  
ATOM    249  C8  XYP     5      -0.065  -0.314  -1.259  1.00  0.00           C  
ATOM    250  H8  XYP     5      -0.360  -0.724  -2.042  1.00  0.00           H  
END
